# Supplementary material for: A leukemia-protective germline variant mediates chromatin module formation via transcription factor nucleation
Source: Nat Commun. 2022 Apr 19;13:2042. doi: 10.1038/s41467-022-29625-6 (PMC9018852; doi:10.1038/s41467-022-29625-6)
Supplement: Supplementary file 3 — Supplementary Data 1 [file 41467_2022_29625_MOESM3_ESM.xlsx]

## Sheet: Supplementary Data 1
Uniprot_GeneralAccession_id	Uniprot_GeneName	isTF	Log2.normalized.ALT_1	Log2.normalized.ALT_2	Log2.normalized.ALT_3	Log2.normalized.REF_1	Log2.normalized.REF_2	Log2.normalized.REF_3	log2FC(ALTvsREF)	p-value	FDR
Q9UKM9	RALY	No	22.3879	22.2985	22.3618	19.8601	19.7136	19.8579	2.53888	6.79023e-09	1.32681e-05
A0A499FJY3	RBM15	No	21.1392	21.1489	21.1509	19.3692	19.3763	19.4429	1.75022	2.40859e-08	2.3532e-05
B4DY08	HNRNPC	No	18.6807	18.698	18.5905	16.7438	16.488	16.5251	2.07074	6.80195e-08	3.32276e-05
Q04837	SSBP1	No	19.1758	19.4009	19.039	22.4558	22.3552	22.7837	-3.32633	5.94018e-08	3.32276e-05
P15927	RPA2	No	16.5594	16.7835	16.6846	19.2903	18.9314	19.1612	-2.45178	9.06125e-08	3.54114e-05
P07910	HNRNPC	No	24.5948	24.686	24.6643	22.2315	22.2898	21.9657	2.48606	1.45851e-07	4.07134e-05
Q8NDT2	RBM15B	No	19.3434	19.4192	19.5146	17.7129	17.6046	17.7979	1.72057	1.29652e-07	4.07134e-05
Q9NRW3	APOBEC3C	No	19.5105	19.4484	19.5397	18.0663	17.8464	17.9863	1.53321	2.31015e-07	5.01559e-05
Q9UH17	APOBEC3B	No	18.9342	18.8868	18.9338	17.5773	17.6554	17.5134	1.33627	2.19999e-07	5.01559e-05
Q9NWH9	SLTM	No	22.2193	22.2681	22.0996	20.4362	20.108	20.1584	1.96146	3.88283e-07	7.58705e-05
E9PR05	KMT2A	Yes	15.9303	15.5959	15.6583	13.6024	13.5047	13.3093	2.25605	8.71774e-07	0.000141954
Q9UKM9	RALY	No	17.7575	17.6577	17.9453	15.1809	15.2523	15.6833	2.41463	8.43101e-07	0.000141954
P27694	RPA1	No	19.0133	19.2843	18.999	21.7016	21.1731	21.4008	-2.32629	9.76685e-07	0.000146803
Q8N9N2	ASCC1	No	15.6181	15.6358	15.7125	16.7869	16.9141	16.9354	-1.22335	1.58909e-06	0.000221792
G3V5V7	HNRNPC	No	17.6736	17.4135	17.1942	14.9999	15.4139	15.1715	2.23199	1.79426e-06	0.000233732
A6NEE1	PLEKHD1	No	18.5712	18.3788	18.1865	16.1775	16.6043	16.4595	1.96506	2.16529e-06	0.000235161
O60812	HNRNPCL1	No	17.0538	17.2468	17.3421	15.6849	15.3629	15.5921	1.6676	2.21029e-06	0.000235161
Q14103	HNRNPD	No	20.295	20.5521	20.4882	21.6598	21.7359	21.7444	-1.26825	2.25062e-06	0.000235161
Q96HS1	PGAM5	No	18.8671	18.7514	18.8893	17.7684	17.5461	17.5518	1.21381	2.28662e-06	0.000235161
J3QR07	YTHDC1	No	19.5385	19.4813	19.547	18.8701	18.8066	18.8239	0.688724	1.20191e-05	0.00117426
Q99729	HNRNPAB	No	19.0518	19.6168	19.1375	20.8291	20.7865	20.8698	-1.5598	1.3833e-05	0.00123705
Q9H1I8	ASCC2	No	13.3407	13.4935	13.5162	14.9411	14.6835	14.8757	-1.38333	1.39279e-05	0.00123705
A0A3B3ISI3	INPP5F	No	15.8115	15.3338	15.3434	13.355	13.6568	13.7738	1.90102	1.50715e-05	0.00128042
P53999	SUB1	No	19.1943	19.2857	19.1876	17.9578	17.6655	18.1605	1.29459	1.68008e-05	0.00136787
Q96E39	RBMXL1	No	17.2521	17.2296	17.1615	16.5372	16.4723	16.3625	0.75705	2.99162e-05	0.00233825
Q9H9A7	RMI1	No	16.3325	16.3258	16.3422	15.3618	15.2688	15.5534	0.938774	3.19781e-05	0.00240328
Q15650	TRIP4	No	15.3557	15.4875	15.3356	16.5985	16.2741	16.3835	-1.02581	3.54588e-05	0.00256617
P46063	RECQL	No	17.5452	17.63	17.4709	18.3948	18.3238	18.668	-0.913479	5.25891e-05	0.00366997
Q14814	MEF2D	Yes	17.3242	17.519	17.5037	16.5065	16.7011	16.7255	0.804599	6.57141e-05	0.00442777
Q14151	SAFB2	Yes	22.8171	22.9265	22.8484	22.2426	22.092	22.1435	0.70466	0.00010604	0.00690672
Q15424	SAFB	Yes	22.3087	22.2949	22.1674	21.6299	21.3648	21.4858	0.763539	0.000117156	0.00738461
O14979	HNRNPDL	No	18.9642	19.3536	19.1925	19.9827	20.1767	19.9418	-0.863616	0.000153167	0.00935277
B5MC59	RPA3	No	11.929	11.8098	11.8804	14.9028	13.8318	13.7261	-2.28052	0.000166337	0.0096211
P38159	RBMX	No	21.6585	21.6209	21.4507	20.9006	20.4806	20.6671	0.893924	0.000167409	0.0096211
Q96CM3	RPUSD4	No	15.7717	15.9755	15.6042	14.9765	14.9191	14.6959	0.919971	0.000238141	0.013295
Q13472	TOP3A	No	18.8965	18.9686	19.1756	18.3417	18.1709	18.4279	0.700047	0.000257619	0.013983
C9J4J4	MEF2B	Yes	16.9206	17.0446	17.0809	16.0502	16.3423	16.4015	0.750707	0.000284745	0.0150376
A0A2R8Y880	RBBP6	No	17.6698	17.6031	17.4857	17.0682	17.1209	16.9708	0.532901	0.000339161	0.01744
Q06413	MEF2C	Yes	17.1174	17.4329	17.5403	16.6601	16.4706	16.586	0.791321	0.000352592	0.0176657
Q1KMD3	HNRNPUL2	No	21.8417	21.8025	21.7404	21.3059	20.9467	20.9666	0.721848	0.000392991	0.0191976
O43593	HR	No	12.6019	12.386	12.1914	11.2569	11.0805	11.1088	1.24439	0.000434908	0.0207271
Q96GM8	TOE1	No	17.2344	17.3629	17.389	16.8801	16.5259	16.6583	0.640704	0.000569565	0.0264983
P67809	YBX1	Yes	19.1703	19.311	19.1661	19.7366	19.6691	19.5782	-0.445469	0.000725849	0.0329839
P84103	SRSF3	No	20.0813	19.9233	19.9893	19.6306	19.5908	19.5325	0.413331	0.000781416	0.034702
Q86U44	METTL3	No	13.2937	13.6934	13.5026	14.7332	14.2816	14.3993	-0.974763	0.000824059	0.0357825
A0AV96	RBM47	No	13.5699	13.8382	13.8484	12.8256	11.7077	12.0596	1.55459	0.00107568	0.0447209
Q92466	DDB2	No	18.4181	18.4055	18.4315	18.7283	18.9094	19.018	-0.466867	0.00105591	0.0447209
Q16531	DDB1	No	20.0179	20.2041	20.1994	20.7326	20.5201	20.8962	-0.575841	0.00142194	0.0578848
Q96J01	THOC3	No	20.7411	20.6698	20.7364	20.4304	20.1187	20.1428	0.485137	0.00186232	0.0742648
Q6I9Y2	THOC7	No	19.9022	19.7657	19.6639	19.4427	19.2771	19.1452	0.488964	0.00203114	0.0793768
O75494	SRSF10	No	19.0313	18.8162	18.897	18.5925	18.2998	18.1465	0.568642	0.00253552	0.097145
O00425	IGF2BP3	No	13.9768	14.0764	13.7813	14.4512	14.6873	14.5343	-0.612739	0.00270616	0.101689
Q8N3C0	ASCC3	No	17.0694	17.1296	16.98	17.3475	17.7327	17.7873	-0.562857	0.00291334	0.107409
P32780	GTF2H1	No	16.0851	16.0741	16.0234	16.3958	16.3705	16.5359	-0.373229	0.00298389	0.107832
Q00059	TFAM	No	19.7365	19.8072	19.9745	19.3197	19.4288	19.5338	0.411975	0.00303518	0.107832
Q9NZC9	SMARCAL1	No	17.6969	17.8228	17.8699	18.5254	18.1722	18.1836	-0.497184	0.00313308	0.109322
Q8N9M1	C19orf47	No	15.1821	15.1763	15.1306	15.5529	15.5825	15.5098	-0.385376	0.00323224	0.110804
A0A0D9SGE8	PHF6	No	17.9394	17.9168	17.9782	17.6881	17.6774	17.5828	0.295341	0.00331964	0.111837
Q9UGN5	PARP2	No	17.9487	17.957	18.0156	17.7209	17.4866	17.652	0.353893	0.00353182	0.116969
P63010	AP2B1	No	16.5494	16.4588	16.5732	16.9123	16.7762	16.9501	-0.35242	0.00388343	0.12647
P78549	NTHL1	No	15.6893	15.5782	15.9065	15.3581	15.0754	15.0864	0.551398	0.00396734	0.127085
G3V3T3	ACIN1	No	15.3754	15.4854	15.3944	15.1007	14.918	14.7366	0.499971	0.00448608	0.137298
P18074	ERCC2	No	18.0308	18.1203	18.026	18.599	19.355	18.6352	-0.804041	0.00449695	0.137298
Q13888	GTF2H2	No	16.4947	16.4541	16.5881	16.919	16.7634	17.0462	-0.397223	0.00449247	0.137298
Q96T58	SPEN	Yes	20.1637	20.1826	20.0207	19.8322	19.8475	19.7598	0.309129	0.00460699	0.138493
F5GWD3	GTF2H3	No	14.8955	14.9416	15.1078	15.3277	15.5227	15.4219	-0.442469	0.00484478	0.13987
Q12996	CSTF3	No	14.8235	15.0455	14.7921	15.2301	15.7392	15.5763	-0.628218	0.00486755	0.13987
Q7L5L3	GDPD3	No	10.1218	10.4562	10.8708	11.345	11.677	11.8888	-1.15397	0.00481281	0.13987
P62805	H4-16	No	18.6021	18.5461	18.5388	18.2448	18.3675	18.1927	0.293999	0.00501168	0.141925
P62805	H4C1	No	18.6021	18.5461	18.5388	18.2448	18.3675	18.1927	0.293999	0.00501168	0.141925
P62805	H4C11	No	18.6021	18.5461	18.5388	18.2448	18.3675	18.1927	0.293999	0.00501168	0.141925
P62805	H4C12	No	18.6021	18.5461	18.5388	18.2448	18.3675	18.1927	0.293999	0.00501168	0.141925
P62805	H4C13	No	18.6021	18.5461	18.5388	18.2448	18.3675	18.1927	0.293999	0.00501168	0.141925
P62805	H4C14	No	18.6021	18.5461	18.5388	18.2448	18.3675	18.1927	0.293999	0.00501168	0.141925
P62805	H4C15	No	18.6021	18.5461	18.5388	18.2448	18.3675	18.1927	0.293999	0.00501168	0.141925
P62805	H4C2	No	18.6021	18.5461	18.5388	18.2448	18.3675	18.1927	0.293999	0.00501168	0.141925
P62805	H4C3	No	18.6021	18.5461	18.5388	18.2448	18.3675	18.1927	0.293999	0.00501168	0.141925
P62805	H4C4	No	18.6021	18.5461	18.5388	18.2448	18.3675	18.1927	0.293999	0.00501168	0.141925
P62805	H4C5	No	18.6021	18.5461	18.5388	18.2448	18.3675	18.1927	0.293999	0.00501168	0.141925
P62805	H4C6	No	18.6021	18.5461	18.5388	18.2448	18.3675	18.1927	0.293999	0.00501168	0.141925
P62805	H4C8	No	18.6021	18.5461	18.5388	18.2448	18.3675	18.1927	0.293999	0.00501168	0.141925
P62805	H4C9	No	18.6021	18.5461	18.5388	18.2448	18.3675	18.1927	0.293999	0.00501168	0.141925
Q08170	SRSF4	No	18.3704	18.3181	18.2735	18.1095	17.8835	17.7482	0.406903	0.00519647	0.145056
Q9NXV6	CDKN2AIP	No	17.6684	17.7968	17.5644	17.3977	17.3276	17.3246	0.326579	0.00546425	0.150382
P49720	PSMB3	No	10.9528	11.0134	11.3564	11.6921	12.3526	12.4826	-1.06823	0.00584259	0.157939
P62701	RPS4X	No	18.2768	18.0802	18.3632	17.8539	17.9485	17.8622	0.351865	0.0059005	0.157939
A8MT70	ZBBX	No	17.4726	17.2679	17.1104	16.846	16.9254	16.8817	0.399232	0.00629995	0.166353
P08579	SNRPB2	No	19.7888	19.8267	19.9286	19.5951	19.555	19.601	0.264321	0.00665573	0.166735
Q13151	HNRNPA0	No	20.3273	20.6681	20.5185	20.1893	20.0904	19.8979	0.445412	0.00651641	0.166735
Q13287	NMI	No	15.2287	15.4334	15.2677	14.7952	14.9734	14.9097	0.41721	0.00644438	0.166735
Q5T750	XP32	No	14.9375	16.2157	15.5982	16.9775	16.8181	16.4747	-1.17297	0.00658769	0.166735
A0A0C4DGN4	ZG16B	No	15.2613	15.0006	14.6772	15.4359	15.6711	15.8126	-0.660154	0.00680638	0.167724
E7EQT4	ACIN1	No	20.8757	20.8391	20.849	20.6227	20.608	20.4465	0.295525	0.00691842	0.167724
P49848	TAF6	No	17.8503	18.0335	17.9008	18.2332	18.3071	18.154	-0.303231	0.00695275	0.167724
Q96QE5	TEFM	No	16.2547	16.2076	16.4092	15.8018	15.8737	16.0407	0.385099	0.00714834	0.17034
A0A1W2PPS1	HNRNPU	No	12.9113	14.9534	14.2334	12.7944	11.5119	11.3101	2.16062	0.00771922	0.181727
Q92621	NUP205	No	19.7174	19.707	19.6325	19.2636	19.4853	19.421	0.295676	0.00802764	0.186738
Q9NSQ0	RRP7BP	No	12.7408	12.672	12.385	12.138	11.4655	11.595	0.866428	0.00832782	0.191442
Q9NUL7	DDX28	No	13.8946	13.2281	13.5942	12.35	13.0471	12.6266	0.897715	0.00867607	0.197128
O75306	NDUFS2	No	9.96091	9.65793	9.68733	10.4577	10.7778	10.9734	-0.96756	0.00902292	0.200714
P62487	POLR2G	No	13.3783	13.5486	13.5209	12.4996	12.8007	13.1016	0.681975	0.00903933	0.200714
P19447	ERCC3	No	15.7762	15.8529	15.8161	16.5264	16.1651	16.101	-0.449053	0.00919528	0.201883
P48729	CSNK1A1	No	17.387	17.4947	17.6434	17.26	16.902	17.1317	0.41046	0.00935921	0.202172
Q9Y383	LUC7L2	No	18.3709	18.3442	18.3089	18.1084	18.1458	17.9388	0.277	0.00941537	0.202172
E9PB61	ALYREF	No	19.3236	19.14	19.1774	19.026	18.4205	18.5074	0.56239	0.00966737	0.205326
A0A0A0MRW6	NOL6	No	17.917	17.8818	18.0048	17.7328	17.5729	17.7016	0.265432	0.0105624	0.212773
O60306	AQR	No	19.5735	19.5478	19.4857	19.1996	19.2997	19.3571	0.250225	0.010469	0.212773
P08559	PDHA1	No	12.0247	11.9764	12.3707	13.1742	12.523	13.1953	-0.840249	0.0104298	0.212773
Q8NI27	THOC2	No	22.2929	22.2282	22.0668	21.9871	21.5437	21.4439	0.537725	0.0101917	0.212773
Q9NQH7	XPNPEP3	No	13.9645	13.7399	13.8435	14.3424	14.2097	14.295	-0.433077	0.0103413	0.212773
A0A087WVQ6	CLTC	No	19.1944	19.2748	19.2698	19.0365	18.9868	19.0584	0.219117	0.0118895	0.223285
A0A087X2A7	FAM184A	No	15.2404	15.2328	15.2894	15.0545	14.5714	14.6717	0.488359	0.0116605	0.223285
F8W0Q9	PPHLN1	No	18.7191	18.6097	18.6121	18.4632	18.3802	18.4121	0.228439	0.012227	0.223285
P16989	YBX3	Yes	15.3091	15.3576	15.2723	15.488	15.8892	15.8907	-0.443005	0.0120054	0.223285
Q01081	U2AF1	No	18.1461	18.0778	18.2862	18.001	17.7841	17.7308	0.33139	0.0119284	0.223285
Q01780	EXOSC10	No	18.5357	18.6033	18.541	18.9923	18.8262	18.7223	-0.286933	0.0121865	0.223285
Q14011	CIRBP	No	18.432	18.7837	18.5898	19.3198	18.9191	18.9462	-0.45984	0.0122082	0.223285
Q86W42	THOC6	No	20.004	19.9104	19.9421	19.812	19.3377	19.315	0.463942	0.0119034	0.223285
Q9NTI5	PDS5B	No	19.0042	18.8029	18.7847	18.6756	18.4774	18.4841	0.318229	0.0113622	0.223285
Q9UKF6	CPSF3	No	17.6306	17.833	17.543	18.0191	17.9875	17.9315	-0.310507	0.0113122	0.223285
Q68CQ4	DIEXF	No	17.4678	17.4586	17.473	17.6627	17.6563	17.7337	-0.217801	0.012486	0.225904
P05387	RPLP2	No	16.9214	16.7922	16.8931	17.3593	17.0126	17.3609	-0.37532	0.0126537	0.226837
O75643	SNRNP200	No	23.0581	23.1129	22.8753	22.7269	22.6965	22.5839	0.346303	0.0134588	0.232731
P10619	CTSA	No	11.3545	11.5132	11.6141	11.8983	12.9114	12.4668	-0.931572	0.0132656	0.232731
P62888	RPL30	No	16.9753	17.0068	17.0199	16.7849	16.5971	16.7978	0.274087	0.0134476	0.232731
Q9NP55	BPIFA1	No	9.91389	11.0211	10.882	12.5706	11.6373	11.594	-1.32829	0.0132519	0.232731
Q13769	THOC5	No	21.1912	21.1345	21.1208	20.9426	20.6671	20.2833	0.517886	0.0139094	0.236136
Q9NYY8	FASTKD2	No	13.8612	13.7856	13.6653	14.154	14.3197	14.106	-0.422552	0.0141259	0.236136
Q9NZB2	FAM120A	No	17.2558	17.2873	16.9868	16.7838	16.9422	16.7745	0.343174	0.0140559	0.236136
Q9Y3B9	RRP15	No	18.5739	18.6238	18.605	18.4404	18.3908	18.2609	0.236828	0.0141391	0.236136
Q96T88	UHRF1	No	18.3296	18.4708	18.4738	18.7424	18.5863	18.7011	-0.251851	0.0144882	0.239914
Q96QR8	PURB	Yes	16.2698	16.3099	16.3566	16.4598	16.6767	16.6768	-0.292368	0.0150108	0.24648
P18206	VCL	No	11.1495	11.028	11.2993	11.6145	12.6066	12.0119	-0.918726	0.0152167	0.24727
P98179	RBM3	No	15.6349	15.8743	15.3316	15.9509	16.1329	16.2304	-0.491141	0.0154027	0.24727
Q6PD62	CTR9	No	11.3869	11.4485	10.638	10.0453	10.4729	9.90437	1.01692	0.0154385	0.24727
P27816	MAP4	No	17.8251	17.8054	17.9873	17.7023	17.2778	17.5029	0.378275	0.0155989	0.247806
H0YK49	ETFA	No	14.32	14.2066	14.3296	14.5872	14.6395	14.6469	-0.339142	0.0161946	0.255196
O60911	CTSV	No	10.0474	10.6781	9.49799	10.7479	12.4578	11.689	-1.55706	0.0165585	0.257011
P31151	S100A7	No	16.6437	16.1482	15.9916	16.8454	19.3912	17.9517	-1.80162	0.0167044	0.257011
Q9UN86	G3BP2	No	16.0991	16.1706	16.0652	16.3214	16.4127	16.3486	-0.249271	0.0166317	0.257011
P34932	HSPA4	No	13.8021	13.8604	13.8088	14.0611	14.6239	14.3293	-0.514325	0.0170562	0.260374
A0A0B4J1R6	TKT	No	13.1203	12.9959	12.8542	13.4935	14.1266	13.404	-0.684578	0.0175227	0.265422
E7ESY4	MTA1	No	17.3857	17.4635	17.563	17.6351	17.7924	17.7345	-0.249956	0.0177185	0.266323
Q5JVF3	PCID2	No	18.6785	18.565	18.7945	18.4789	18.2306	18.4356	0.297629	0.0179302	0.267447
P05204	HMGN2	No	16.7279	16.4895	16.661	16.4743	16.162	16.1407	0.367128	0.0184833	0.273608
H3BMM9	RNPS1	No	16.2663	16.2795	16.3938	16.1847	15.8478	15.7742	0.377618	0.019084	0.278284
Q9BW85	YJU2	No	14.4887	14.3765	14.4558	14.1618	14.1043	14.021	0.344612	0.0190806	0.278284
Q6P1X5	TAF2	No	16.093	16.0279	16.2214	16.3184	16.4898	16.3733	-0.279745	0.0195874	0.28351
F8VZX2	PCBP2	No	12.5062	12.6751	12.7712	13.0697	13.1991	13.0776	-0.464625	0.0202195	0.290507
P30153	PPP2R1A	No	17.0865	17.0103	16.9733	17.2422	17.2438	17.2112	-0.209037	0.0205993	0.291835
P48634	PRRC2A	No	15.6776	15.8223	15.7855	15.4747	15.5592	15.4229	0.276212	0.0206107	0.291835
A0A1W2PS27	MED17	No	11.6981	11.2603	11.9192	12.22	12.4066	12.2696	-0.672909	0.0207857	0.292196
E5RJR5	SKP1	No	16.2777	16.0512	16.1802	16.3235	16.6541	16.5394	-0.335937	0.0213198	0.297564
O00255	MEN1	No	18.3766	18.498	18.4646	18.6352	18.6036	18.7706	-0.223397	0.0219496	0.304181
B0QY90	EIF3L	No	10.352	10.1689	10.7218	10.9525	11.1608	11.6124	-0.827643	0.0224581	0.309036
P62280	RPS11	No	16.8693	16.6455	16.8134	16.4779	16.539	16.5506	0.253602	0.0227378	0.310697
Q9H307	PNN	No	20.9492	20.8898	20.926	20.7833	20.6915	20.4966	0.264532	0.024209	0.328502
P62917	RPL8	No	19.4987	19.1876	19.3682	19.0394	19.1686	19.0191	0.275796	0.0250437	0.337486
P04843	RPN1	No	13.7843	13.5003	13.6312	13.9905	14.178	13.9495	-0.400754	0.0255295	0.339337
P13645	KRT10	No	22.774	22.5066	22.4745	22.719	23.5341	23.8638	-0.78729	0.0257021	0.339337
Q8IZH2	XRN1	No	11.8878	12.082	12.2332	12.5807	12.4424	12.7749	-0.531642	0.0256397	0.339337
A0A0G2JHN8	BRD2	No	11.6917	11.765	11.1345	11.0957	10.4652	10.6281	0.80073	0.0265573	0.342609
A0A0G2JLB3	GBA	No	10.4353	10.6876	10.5455	11.0046	12.391	11.4055	-1.04419	0.0264387	0.342609
O75319	DUSP11	No	13.5308	13.696	13.4034	13.0601	13.1167	12.1893	0.754672	0.0264532	0.342609
P15880	RPS2	No	16.9018	16.8835	17.0142	16.7377	16.7394	16.4444	0.292677	0.0266892	0.342609
Q5VVC8	RPL11	No	18.9818	18.9489	19.1285	18.7998	18.7698	18.8591	0.210163	0.027002	0.342609
Q92759	GTF2H4	No	15.1918	15.2031	15.4799	15.5946	15.5604	16.0091	-0.42974	0.0268449	0.342609
Q00839	HNRNPU	No	22.5981	22.5723	22.3598	22.37	22.079	21.8879	0.397785	0.0272682	0.343755
O60287	URB1	No	20.2839	20.2529	20.0708	19.9915	20.0121	19.9149	0.229678	0.0276661	0.346535
P01040	CSTA	No	16.9453	16.9614	16.6817	17.0844	18.3753	17.5684	-0.813202	0.0293426	0.347857
P25311	AZGP1	No	16.9021	16.6476	16.6693	16.8362	18.0709	17.6839	-0.7907	0.0287168	0.347857
P49207	RPL34	No	16.8094	16.6787	17.0469	16.2939	16.5942	16.5786	0.356123	0.0281701	0.347857
P78362	SRPK2	No	15.4764	15.4372	15.4154	15.244	15.2149	14.9751	0.298291	0.0287456	0.347857
Q13247	SRSF6	No	20.0706	19.9897	20.0222	19.8894	19.7214	19.8567	0.204997	0.0291109	0.347857
Q13838	DDX39B	No	20.4771	20.6495	20.4593	20.4474	20.0593	20.0153	0.354617	0.0288836	0.347857
Q96DI7	SNRNP40	No	19.9895	19.9629	20.0265	19.8825	19.6302	19.775	0.230374	0.0283431	0.347857
Q96NC0	ZMAT2	No	19.9412	20.0219	20.0184	19.8545	19.8217	19.7177	0.195848	0.0293738	0.347857
Q9Y3C6	PPIL1	No	18.5547	18.592	18.5497	18.4174	18.4108	18.3478	0.173462	0.0284198	0.347857
Q16629	SRSF7	No	19.2431	18.9975	19.1652	19.0317	18.6834	18.7695	0.3071	0.0296965	0.34956
Q9Y4Y9	LSM5	No	10.3952	10.3585	11.9094	11.8692	12.1756	12.1311	-1.17091	0.030255	0.354001
G3V1M0	ZSCAN21	Yes	15.9204	15.9668	15.9391	15.8367	15.5797	15.5843	0.275225	0.0307501	0.355536
P52907	CAPZA1	No	20.0092	20.1272	20.1348	19.9808	19.7958	19.8407	0.217951	0.0306748	0.355536
Q15542	TAF5	No	16.9672	17.2157	17.2478	17.4649	17.3807	17.357	-0.257338	0.0311336	0.35576
Q9NVI7	ATAD3A	No	18.97	18.5626	19.1062	18.7163	17.8784	18.1976	0.615492	0.030988	0.35576
Q9Y5S9	RBM8A	No	18.3044	18.1445	18.182	18.0481	18.0357	17.9485	0.199543	0.0315456	0.358372
A0A0J9YXA0	MED16	No	12.8533	12.7855	12.9232	13.0406	13.4339	13.4693	-0.460595	0.0321035	0.358459
O60784	TOM1	No	15.1472	15.2869	15.0387	14.9713	14.7778	14.7878	0.311983	0.0317611	0.358459
X6R700	CHTOP	No	12.5911	12.0945	12.4021	12.1309	11.407	11.0462	0.834531	0.0320803	0.358459
P21127	CDK11B	No	18.2531	18.1597	18.3171	18.0823	18.0443	18.0432	0.186711	0.0325683	0.361583
Q9H0G5	NSRP1	No	17.4702	17.2975	17.3133	17.223	17.1342	17.0256	0.232763	0.0327819	0.361897
Q9NVV4	MTPAP	No	18.2666	18.2433	18.0014	18.0045	17.8091	17.9207	0.25898	0.0330182	0.362458
Q5BJH1	PSAP	No	13.022	13.345	13.1133	13.2444	14.3552	14.5361	-0.88511	0.0332463	0.362924
Q9ULW3	ABT1	No	15.8003	15.8052	15.908	15.6578	15.63	15.4157	0.269971	0.0334973	0.363631
Q15833	STXBP2	No	15.2627	15.3304	15.2759	15.4443	15.5356	15.6679	-0.259625	0.034346	0.370784
A0A087X0R6	SNX12	No	11.1841	11.1708	11.6029	11.0272	10.2097	10.4186	0.767413	0.0359046	0.370805
F5GX62	RAP1B	No	13.3026	12.9643	13.4429	13.5229	13.7561	13.806	-0.458405	0.0360557	0.370805
P00367	GLUD1	No	17.2159	17.3215	17.2789	17.4306	17.4189	17.6389	-0.224036	0.0356395	0.370805
P12273	PIP	No	15.8746	15.5291	15.7806	16.0312	15.9514	16.0933	-0.297225	0.0352844	0.370805
P54274	TERF1	Yes	13.8447	13.5922	13.6422	13.398	13.2614	13.3235	0.365395	0.0351126	0.370805
Q12778	FOXO1	Yes	16.0298	16.0301	15.8671	16.2378	16.2893	16.125	-0.241671	0.0354061	0.370805
Q13868	EXOSC2	No	17.3307	17.3892	17.6202	17.7193	17.8703	17.5973	-0.282284	0.0356774	0.370805
Q68CP9	ARID2	Yes	11.971	11.4934	12.1301	12.2173	12.5716	12.6767	-0.623724	0.0355929	0.370805
Q7L5D6	GET4	No	11.0891	10.9144	11.454	11.7038	11.5987	12.1289	-0.657957	0.0347494	0.370805
P14316	IRF2	Yes	17.3297	17.3421	17.3867	17.4564	18.0313	17.6674	-0.365544	0.0362725	0.371081
Q9NZT1	CALML5	No	15.1882	15.1852	14.9329	15.3459	17.3981	16.1264	-1.18804	0.0365857	0.372336
H3BUI9	UQCRC2	No	12.3044	12.0133	12.344	12.5007	12.751	12.879	-0.489652	0.0372665	0.3773
E5RH13	UTP23	No	10.3249	8.90664	9.77448	10.4551	11.4672	10.586	-1.16742	0.0377501	0.378776
M0QXL5	FBL	No	19.6345	19.4441	19.8118	19.5218	19.1055	19.2119	0.35041	0.0378437	0.378776
P15531	NME1	No	13.2022	12.9898	13.2094	13.2496	14.7733	14.1147	-0.912057	0.0379939	0.378776
A0A087X0M4	SLC4A1AP	No	11.7862	12.312	12.0675	11.3285	11.6552	11.4991	0.560992	0.0384795	0.37976
O95789	ZMYM6	No	15.5203	15.9823	15.1535	16.0261	16.1339	16.0129	-0.505585	0.0384813	0.37976
Q9Y2S7	POLDIP2	No	11.9074	11.7952	12.3844	12.3716	12.7538	13.7004	-0.912914	0.0388993	0.381956
Q02078	MEF2A	Yes	14.3498	14.5605	14.3716	14.1905	13.9935	14.143	0.318304	0.0394882	0.384775
Q13595	TRA2A	No	19.0412	18.8096	19.082	18.8192	18.699	18.7201	0.231477	0.0395802	0.384775
A0A3B3IRW2	MOGS	No	10.9619	10.9392	11.7792	11.5945	12.1282	12.4454	-0.829289	0.0410562	0.387349
E7EX73	EIF4G1	No	10.4622	10.9691	10.364	11.468	11.5099	10.9497	-0.710761	0.0405178	0.387349
I3L3H6	CDC27	No	13.3384	13.6748	13.7543	13.172	12.8459	13.3151	0.478178	0.0407981	0.387349
O14732	IMPA2	No	13.0393	12.5673	12.9257	12.9339	13.9035	13.9697	-0.75826	0.040972	0.387349
O75554	WBP4	No	15.856	15.8375	16.2559	15.7372	15.5746	15.6307	0.335687	0.0409458	0.387349
P26583	HMGB2	No	20.2688	19.7722	19.6664	19.781	19.0563	19.1634	0.568927	0.0412326	0.387349
Q8IWZ8	SUGP1	No	16.8978	16.9122	16.7928	17.1336	17.0493	17.0041	-0.194721	0.0403278	0.387349
Q9HCY8	S100A14	No	15.2491	15.1866	15.395	15.2663	16.5832	16.3886	-0.802438	0.0415196	0.388179
H0YCD5	MRPL11	No	9.34942	9.42171	9.48266	9.85097	13.5765	11.1704	-2.1147	0.0417774	0.388729
A0A1B0GUG1	ASAH1	No	12.5584	12.5376	12.1626	12.6033	13.1253	13.2067	-0.558875	0.0422253	0.389189
Q9BXP5	SRRT	No	20.3359	20.6297	20.5823	20.827	20.83	20.6605	-0.256517	0.0420647	0.389189
O60930	RNASEH1	No	11.7587	11.5631	11.6148	12.3698	12.1703	11.9039	-0.502452	0.042857	0.393158
O43929	ORC4	No	16.7543	16.8144	16.8754	16.9582	16.9807	17.0527	-0.182496	0.0450278	0.394644
O95758	PTBP3	No	14.7832	14.9402	14.8786	14.4752	14.7458	14.4844	0.298938	0.0452278	0.394644
P13639	EEF2	No	17.5971	17.5709	17.6829	17.7487	18.8043	18.0789	-0.593658	0.04484	0.394644
P29372	MPG	No	19.789	19.877	20.0571	19.6732	19.5708	19.7735	0.23523	0.0440096	0.394644
P41223	BUD31	No	18.2263	18.346	18.1354	18.0885	18.0715	17.9125	0.211673	0.0449535	0.394644
Q02880	TOP2B	No	18.0529	17.5499	17.8737	17.6902	17.3061	17.3122	0.389312	0.0440047	0.394644
Q13112	CHAF1B	No	16.959	17.2376	17.0423	17.229	17.3221	17.3957	-0.235959	0.0447202	0.394644
Q32MZ4	LRRFIP1	No	18.3362	18.3701	18.3704	18.2167	18.1529	18.2403	0.155586	0.0452406	0.394644
Q6P087	RPUSD3	No	11.9696	12.467	12.6542	12.6448	13.3547	13.0107	-0.639799	0.0446784	0.394644
Q9H875	PRKRIP1	No	16.1632	15.9775	16.1089	15.8899	15.8613	15.8554	0.21438	0.0441519	0.394644
Q9Y5Z7	HCFC2	No	18.5003	18.5769	18.624	18.6518	18.7842	18.8318	-0.188813	0.0442625	0.394644
P0CK96	SLC35E2B	No	16.8158	16.5309	15.5429	16.6918	17.3336	17.3128	-0.816217	0.0460476	0.399898
O75475	PSIP1	No	21.9086	21.8402	21.8969	21.7453	21.5647	21.7139	0.207278	0.0465247	0.402253
A0A0G2JIC6	MRPS18B	No	13.404	13.2435	13.3258	12.9138	13.1439	12.6325	0.427702	0.0471669	0.402463
A0A2R8Y855	SMARCE1	No	17.2436	17.3346	17.2763	17.2301	17.0008	16.9211	0.234146	0.0468893	0.402463
P01833	PIGR	No	15.045	14.5023	14.3333	15.048	15.0379	15.1609	-0.455403	0.0471394	0.402463
O00268	TAF4	No	16.3311	16.5989	16.6101	16.9681	16.6428	16.7898	-0.286871	0.0484319	0.408117
P22531	SPRR2E	No	15.2285	15.0938	15.2503	15.1527	16.7226	16.2999	-0.867505	0.0484561	0.408117
Q00688	FKBP3	No	10.2201	9.64302	10.3556	10.3553	11.0404	11.5028	-0.893279	0.0481112	0.408117
Q9NW64	RBM22	No	20.3467	20.3944	20.3243	20.2936	20.0922	20.095	0.19488	0.0492221	0.412789
E9PL37	CAPN1	No	11.9856	11.3275	10.9024	11.7847	13.0681	12.2475	-0.961632	0.049733	0.4134
O94864	SUPT7L	No	10.6444	10.7749	10.235	10.0217	9.60268	10.0018	0.676045	0.0499295	0.4134
P62995	TRA2B	No	18.4752	18.4765	18.5337	18.5303	17.7713	17.6861	0.49922	0.04988	0.4134
P83369	LSM11	No	11.9295	12.0092	11.8272	12.5291	12.0738	12.7162	-0.517725	0.050518	0.415733
Q9Y3B2	EXOSC1	No	17.8054	17.7445	17.747	17.918	17.9342	17.8956	-0.150335	0.0506369	0.415733
P83111	LACTB	No	22.6995	22.6353	22.6132	22.6721	21.6065	21.8821	0.595715	0.0509963	0.416932
Q8N9N5	BANP	No	16.2262	16.2398	16.1515	16.2806	16.457	16.6303	-0.250127	0.0517964	0.418224
Q96DF8	ESS2	No	16.9987	16.911	16.8699	16.8426	16.6669	16.6695	0.200151	0.0513854	0.418224
Q9BVI4	NOC4L	No	13.3683	12.8878	13.0895	13.5012	13.8234	13.3795	-0.452807	0.0516401	0.418224
A0A087WT54	HDGFL2	No	13.3283	12.8887	12.533	13.1206	13.9611	13.6402	-0.657293	0.0540883	0.418454
C9JF17	APOD	No	13.5658	13.2216	13.4512	13.5206	13.9496	14.2179	-0.483181	0.0539348	0.418454
O95602	POLR1A	No	20.6853	20.7479	20.6957	20.3334	20.5864	20.5735	0.211889	0.0521916	0.418454
P20618	PSMB1	No	12.9611	12.3738	12.8813	12.7889	14.4363	13.8231	-0.944014	0.0541682	0.418454
P21675	TAF1	No	15.6767	15.8228	15.7002	15.8298	16.0675	16.0012	-0.232949	0.053906	0.418454
P31944	CASP14	No	16.9154	16.6976	16.821	16.7225	19.1276	18.3234	-1.24655	0.0532968	0.418454
P50990	CCT8	No	14.6556	14.4451	14.3897	14.6506	15.1009	14.797	-0.352688	0.0540959	0.418454
P55884	EIF3B	No	13.9775	13.8389	13.9895	13.9099	13.0642	13.232	0.533275	0.0546089	0.418454
Q13867	BLMH	No	16.1652	16.0574	16.1545	16.1071	17.8997	17.1319	-0.920539	0.0535876	0.418454
Q14690	PDCD11	No	17.0101	16.822	16.7651	16.6634	16.7013	16.609	0.207861	0.0545948	0.418454
Q15427	SF3B4	No	19.1121	19.2176	19.1096	19.0995	18.8939	18.7984	0.215862	0.0544554	0.418454
Q5T5X7	BEND3	No	16.3207	16.1946	16.2353	16.547	16.3101	16.7497	-0.285412	0.0527703	0.418454
S4R3W9	MRPL19	No	12.2029	12.2712	12.1586	11.8485	11.6508	11.8995	0.411277	0.054566	0.418454
O15504	NUP42	No	16.2098	16.3275	16.3466	16.472	16.5535	17.2574	-0.466314	0.0549223	0.419211
P24534	EEF1B2	No	16.4229	16.5026	16.5068	16.6073	16.6564	16.6841	-0.171801	0.0552604	0.420151
P11279	LAMP1	No	13.8877	13.85	13.8857	13.8862	14.8775	14.5376	-0.559297	0.0559797	0.420709
Q13085	ACACA	No	14.0736	13.8518	13.7796	14.3548	14.0055	14.6522	-0.435805	0.0558085	0.420709
Q5UIP0	RIF1	No	18.2944	18.2191	18.0264	18.0318	18.0092	17.7781	0.240257	0.0557454	0.420709
P11388	TOP2A	No	19.3429	18.9108	19.2593	19.0302	18.6434	18.8588	0.326861	0.0565924	0.423684
A0A0D9SFD0	MEF2C	Yes	13.5745	13.8677	13.7253	13.1608	13.3158	13.5652	0.375256	0.0568945	0.42432
H0Y993	DEK	No	21.1757	21.136	21.2653	21.1412	20.7576	20.9194	0.252919	0.0572332	0.424943
Q8N960	CEP120	No	13.8021	13.638	13.8135	13.9393	14.1577	14.0495	-0.297628	0.057848	0.424943
Q92820	GGH	No	11.2496	11.4394	12.0874	11.987	12.398	12.2349	-0.614481	0.0578461	0.424943
Q9NSU2	TREX1	No	16.1172	16.0753	16.2474	15.8428	15.9558	16.0092	0.210675	0.0576697	0.424943
Q32MN6	TBP	Yes	16.5688	16.4437	16.4843	16.2773	16.3687	16.3144	0.17883	0.0586308	0.42748
Q53RT3	ASPRV1	No	11.6307	11.1554	11.6454	12.132	15.579	12.4644	-1.91464	0.0584821	0.42748
Q99575	POP1	No	18.4564	18.4906	18.5296	18.3404	18.3635	18.3515	0.140394	0.0589705	0.428358
Q8IV48	ERI1	No	16.0298	15.921	16.0106	16.147	16.1277	16.2637	-0.192362	0.0594576	0.430297
A0A087WTD7	AKAP13	No	11.5455	11.6651	11.8597	10.4495	11.1607	11.4413	0.672884	0.0598537	0.430417
A0A1B0GVD5	CTSD	No	16.2106	15.9474	15.9081	15.9864	18.1818	17.1686	-1.09026	0.0602236	0.430417
P26368	U2AF2	No	19.6046	19.2996	19.6838	19.4456	19.1136	19.1246	0.301428	0.059935	0.430417
Q13428	TCOF1	No	18.4085	18.4401	18.4451	18.1992	18.3556	18.2717	0.15572	0.0603554	0.430417
Q6P2Q9	PRPF8	No	22.7561	22.7525	22.4969	22.4829	22.4577	22.3307	0.244743	0.0605906	0.430524
A5A3E0	POTEF	No	19.5519	19.7637	19.5332	19.536	19.3136	19.3576	0.213862	0.0628261	0.431006
P05783	KRT18	No	14.6264	14.4223	14.1388	14.4481	15.1174	15.8733	-0.750463	0.0636594	0.431006
P19525	EIF2AK2	No	12.3197	12.4635	12.5715	12.6543	13.3312	12.814	-0.481599	0.0637465	0.431006
P22626	HNRNPA2B1	No	22.1423	22.3086	22.3205	22.1584	21.9654	21.9923	0.218422	0.0634537	0.431006
P37108	SRP14	No	17.3837	17.3829	17.2524	17.2614	17.1244	17.0902	0.181035	0.0636274	0.431006
P51149	RAB7A	No	10.9798	10.8388	11.0695	10.9269	12.1906	12.6506	-0.960024	0.0620807	0.431006
Q6ZVX7	NCCRP1	No	14.4076	14.5724	14.3901	14.6017	16.685	15.2429	-1.05319	0.0617342	0.431006
Q7Z794	KRT77	No	17.2131	16.7573	16.821	17.0845	17.3165	17.994	-0.534518	0.0613939	0.431006
Q8N3X1	FNBP4	No	19.0723	19.2197	19.0592	18.7327	19.0638	18.8848	0.223303	0.0632096	0.431006
Q8TAF3	WDR48	No	16.0371	16.0875	15.9667	16.1445	16.2552	16.2477	-0.185373	0.0624764	0.431006
Q8WXI9	GATAD2B	Yes	16.1452	16.277	16.1357	16.0299	16.0057	15.9678	0.184828	0.0630845	0.431006
Q9BQP7	MGME1	No	17.9341	18.2467	18.2879	17.4633	17.9055	18.015	0.361624	0.063012	0.431006
Q9HCG8	CWC22	No	18.1639	18.0675	18.1717	18.0796	17.9154	17.8675	0.180236	0.0629777	0.431006
Q9UKN8	GTF3C4	No	17.0328	16.9745	17.0443	17.0912	17.2259	17.2421	-0.169241	0.0621492	0.431006
P17900	GM2A	No	12.7116	12.1729	12.2585	12.3818	13.9819	13.4152	-0.878618	0.0640538	0.43159
Q9HBH1	PDF	No	13.3742	13.2657	12.7116	11.8694	12.8058	12.6744	0.667274	0.0646068	0.433821
P31942	HNRNPH3	No	19.9802	20.134	19.958	19.6888	19.9258	19.8589	0.199552	0.0653591	0.434541
Q9H967	WDR76	No	14.8636	15.0094	14.9949	14.7274	14.4297	14.8239	0.295608	0.0651896	0.434541
Q9Y2K7	KDM2A	Yes	14.0478	14.0339	14.0326	14.4197	14.1039	14.5684	-0.32592	0.0653813	0.434541
E9PHH9	POLR3C	No	13.9806	14.1962	14.0756	14.1808	14.4786	14.5186	-0.308564	0.0661315	0.434756
O14647	CHD2	No	14.1114	14.6813	13.8679	13.9279	13.7053	13.5186	0.502952	0.0663036	0.434756
P49756	RBM25	No	20.5383	20.6338	20.5495	20.5837	20.1825	20.0789	0.292151	0.0657621	0.434756
Q9HC36	MRM3	No	17.5968	17.7189	17.6943	17.5723	17.4131	17.5219	0.167574	0.0661855	0.434756
A0A087X2F1	ZSCAN26	Yes	14.308	14.2229	14.4806	13.9183	14.212	13.9844	0.298951	0.0693817	0.441631
A0A096LP22	PTRH1	No	12.68	12.6643	12.9606	12.7531	13.5711	13.9533	-0.657575	0.0693863	0.441631
K7EL40	SEPTIN9	No	11.1601	10.2186	10.1471	10.9417	11.4867	11.3128	-0.738463	0.068838	0.441631
O75940	SMNDC1	No	17.4389	17.3686	17.3326	17.3409	16.9864	17.1509	0.220655	0.0693289	0.441631
P15311	EZR	No	17.7647	17.8535	17.7451	17.7786	18.1627	18.1983	-0.25877	0.0692798	0.441631
P47755	CAPZA2	No	18.8431	18.9994	19.0936	18.8709	18.6497	18.8021	0.204457	0.0681235	0.441631
Q13561	DCTN2	No	17.0821	17.2518	17.2136	17.3534	17.3257	17.3546	-0.162055	0.0684497	0.441631
Q14739	LBR	No	17.088	16.8536	16.9105	16.8638	16.7185	16.623	0.215593	0.0693311	0.441631
Q5HYJ3	FAM76B	No	16.918	16.9583	17.098	16.7491	16.679	16.9276	0.206198	0.0693357	0.441631
A1A4S6	ARHGAP10	No	17.0499	17.0729	16.9551	17.2647	17.1728	17.1321	-0.163851	0.0697239	0.442339
O00410	IPO5	No	16.2197	16.2808	16.3476	16.2962	16.6156	16.7309	-0.264869	0.0704067	0.44379
Q5T7C4	HMGB1	No	14.5301	14.4264	14.2649	13.8892	14.1395	14.2555	0.312361	0.0702371	0.44379
A0A0A0MSL5	GPANK1	No	11.1626	11.5107	11.0906	10.9532	10.6476	10.6495	0.504543	0.0718908	0.445951
E9PQX9	DRAP1	Yes	14.9125	14.7901	14.8781	14.6468	14.5567	14.7048	0.224151	0.0716116	0.445951
Q06830	PRDX1	No	17.68	17.5195	17.787	17.6179	18.4327	18.2244	-0.429498	0.0713617	0.445951
Q9NRF9	POLE3	No	14.3539	13.9709	14.1574	14.1871	15.477	14.7866	-0.656146	0.0716895	0.445951
Q9NZH8	IL36G	No	11.4754	11.0196	10.9892	11.2075	12.0836	12.3885	-0.731778	0.0710833	0.445951
O75400	PRPF40A	No	19.8771	19.853	19.8054	19.8195	19.6182	19.4809	0.205572	0.0723775	0.447549
A0A087X1I3	SDHA	No	12.4601	12.2295	12.5533	12.494	13.1943	12.9662	-0.470513	0.0756378	0.450073
A0A0B4J259	LYZ	No	17.7206	17.495	17.1098	17.4577	18.0281	18.3663	-0.508922	0.079329	0.450073
A0A3B3IRR6	C8orf33	No	10.9074	11.4208	11.3381	11.0504	10.4337	10.4297	0.584162	0.079124	0.450073
A8K2U0	A2ML1	No	14.901	14.8372	14.7534	14.7964	16.809	15.6701	-0.92796	0.0768657	0.450073
B5MCY1	TDRD15	No	12.9028	12.5669	11.727	12.9637	13.0134	13.0695	-0.616651	0.0800032	0.450073
D6RF97	CAPSL	No	16.0252	16.4074	15.9844	15.6168	16.0624	15.7095	0.342767	0.0735378	0.450073
E7EQB2	LTF	Yes	15.6873	14.9984	14.9738	15.6195	15.4977	15.827	-0.428223	0.0785151	0.450073
F2Z3H6	BCL7B	No	15.5621	15.4801	15.4068	15.332	15.1685	15.3383	0.203405	0.0836969	0.450073
H9KVC7	MX1	No	10.5257	10.3706	10.0407	10.7054	10.8056	10.9357	-0.503217	0.0853462	0.450073
J3KPH2	ALOXE3	No	11.7138	11.7017	12.0591	11.9981	12.2421	13.0434	-0.603019	0.0854165	0.450073
K7EQB6	LIG3	No	13.895	13.9726	13.6719	13.925	14.2548	14.3507	-0.330348	0.0824708	0.450073
M0QY97	ZC3H4	No	14.3491	14.2303	14.1102	14.1356	13.9316	13.4575	0.388302	0.0865893	0.450073
O14874	BCKDK	No	15.6658	15.6277	15.7085	15.5961	15.4221	15.3808	0.201	0.079089	0.450073
O15160	POLR1C	No	18.2548	18.4471	18.4625	18.3181	18.0083	18.1985	0.21311	0.0789404	0.450073
O95429	BAG4	No	14.1863	14.6192	14.2092	14.1568	13.8407	13.981	0.345398	0.076861	0.450073
P02545	LMNA	No	19.9951	20.0034	19.9171	20.0311	20.319	20.1216	-0.185365	0.0826347	0.450073
P05089	ARG1	No	17.0208	17.0264	17.5193	17.0656	18.4313	18.1291	-0.686453	0.0839817	0.450073
P06576	ATP5F1B	No	17.0523	17.0837	17.3636	17.1885	17.5474	17.9272	-0.387863	0.0778139	0.450073
P08238	HSP90AB1	No	17.3171	17.4382	17.3359	17.5971	17.7471	17.3794	-0.210778	0.0868874	0.450073
P10599	TXN	No	16.8547	16.4464	16.7715	16.4928	17.9061	17.9328	-0.753008	0.0848299	0.450073
P22735	TGM1	No	16.6878	16.6607	16.6833	16.4845	18.0958	17.8204	-0.789637	0.0761485	0.450073
P27482	CALML3	No	12.4926	11.5489	11.7919	12.1129	15.7419	13.091	-1.70412	0.0862629	0.450073
P27797	CALR	No	16.6306	16.6175	16.5594	16.6369	16.8593	16.8884	-0.19238	0.0759533	0.450073
P28799	GRN	No	12.3235	12.3555	12.5015	12.5078	13.1342	12.7974	-0.419597	0.08078	0.450073
P29692	EEF1D	No	15.7503	15.9861	15.8613	16.0131	16.2538	16.0185	-0.229243	0.0751777	0.450073
P29728	OAS2	No	12.9283	12.7033	12.7743	13.2484	14.4433	12.9504	-0.745386	0.084516	0.450073
P35250	RFC2	No	14.0768	13.4669	13.2747	13.3688	13.0518	12.8762	0.507218	0.0794873	0.450073
P36952	SERPINB5	No	12.1657	12.0891	12.2576	12.5232	15.5251	12.8362	-1.45737	0.0863186	0.450073
P39748	FEN1	No	17.4866	17.3233	17.4278	17.6869	17.4447	17.6696	-0.187819	0.083674	0.450073
P40938	RFC3	No	12.9293	12.5992	12.6288	12.5485	12.1944	12.2332	0.393707	0.0773801	0.450073
P48426	PIP4K2A	No	16.4851	16.5792	16.6405	16.6942	16.8071	16.7009	-0.165761	0.082193	0.450073
P48594	SERPINB4	No	14.6016	14.4295	14.4665	14.6233	17.1182	15.1904	-1.14475	0.0872743	0.450073
P50406	HTR6	No	17.1473	17.0511	17.3436	17.2301	17.5567	17.4981	-0.247634	0.0745979	0.450073
P56199	ITGA1	No	14.8681	14.7824	14.7025	14.7166	15.4443	15.6228	-0.476912	0.0772143	0.450073
P62081	RPS7	No	18.391	18.5325	18.3243	18.2196	18.3034	18.2612	0.154523	0.0880206	0.450073
P62316	SNRPD2	No	19.7743	19.8676	19.8068	19.7876	19.3508	19.6212	0.229704	0.0867259	0.450073
P62491	RAB11A	No	13.0336	13.1413	12.7147	13.059	14.1103	13.491	-0.590179	0.0737633	0.450073
Q00577	PURA	Yes	14.3539	14.4384	14.3641	14.465	14.7532	14.6751	-0.245625	0.0841595	0.450073
Q08188	TGM3	No	17.5025	17.583	17.7078	17.4362	18.7187	18.5731	-0.644873	0.0791124	0.450073
Q12874	SF3A3	No	21.2019	21.2941	21.3167	21.2501	20.95	21.0054	0.202403	0.0848103	0.450073
Q12972	PPP1R8	No	16.7712	17.1279	16.9597	17.1887	17.1857	17.124	-0.213183	0.0767005	0.450073
Q13242	SRSF9	No	20.3313	20.3263	20.2328	20.172	20.1204	20.1854	0.137571	0.0865708	0.450073
Q13416	ORC2	No	16.2696	16.1825	16.4194	16.1889	16.0133	16.0708	0.199521	0.0823136	0.450073
Q13435	SF3B2	No	22.2498	22.3554	22.2699	22.2681	21.9664	21.9626	0.226001	0.0813129	0.450073
Q14320	FAM50A	No	18.2972	18.3764	18.5449	18.2491	18.2111	18.2424	0.171998	0.0740199	0.450073
Q15050	RRS1	No	18.4327	18.3634	18.5828	18.3988	18.2521	18.1764	0.183904	0.0847101	0.450073
Q15291	RBBP5	No	12.8967	12.4472	12.8167	13.4259	12.9951	15.7456	-1.33539	0.0837502	0.450073
Q16514	TAF12	No	12.9802	13.1582	13.1768	13.2566	13.6095	13.4219	-0.324288	0.0798875	0.450073
Q16610	ECM1	No	16.2149	16.1301	16.2428	16.1018	16.9925	16.8772	-0.461195	0.0778809	0.450073
Q5T9A4	ATAD3B	No	15.3815	15.0344	15.1861	15.0204	14.7479	14.9844	0.283127	0.0734109	0.450073
Q7Z4V5	HDGFL2	No	16.5711	16.3016	16.3101	16.2484	16.2376	15.8866	0.270085	0.0823233	0.450073
Q8WYL5	SSH1	No	12.1617	11.9063	11.6235	12.3821	12.6715	12.1065	-0.48953	0.0756903	0.450073
Q92620	DHX38	No	17.9411	17.9912	17.8611	17.867	17.7603	17.7159	0.150108	0.0875638	0.450073
Q96DR8	MUCL1	No	14.6241	13.6027	14.0308	14.0594	15.3725	15.3615	-0.845239	0.0775438	0.450073
Q9BPX3	NCAPG	No	9.56857	9.27933	9.66718	9.5035	10.7086	10.8953	-0.864129	0.0795774	0.450073
Q9BRJ6	C7orf50	No	17.8019	17.9423	17.9083	17.7944	17.7537	17.5971	0.169067	0.0804485	0.450073
Q9BYG3	NIFK	No	15.9152	15.9416	16.1052	15.8582	15.823	15.6468	0.21135	0.0779826	0.450073
Q9BZH6	WDR11	No	14.0637	13.4172	13.1213	13.5018	16.7097	14.7973	-1.46888	0.0870732	0.450073
Q9H078	CLPB	No	16.3604	16.3516	16.2956	16.4028	16.5208	16.5724	-0.162813	0.0882181	0.450073
Q9H0D6	XRN2	No	19.3878	19.5243	19.5382	19.4517	19.2626	19.1371	0.19965	0.0818376	0.450073
Q9NX24	NHP2	No	17.9744	17.7798	17.943	17.8531	17.691	17.5655	0.195893	0.0879498	0.450073
Q9P016	THYN1	Yes	18.3762	18.4286	18.4243	18.2309	18.2916	18.319	0.12919	0.0853775	0.450073
Q9P2P6	STARD9	No	14.7852	14.0302	14.1254	14.8691	14.8449	17.6913	-1.48821	0.0835062	0.450073
Q9UHB9	SRP68	No	14.2839	14.398	14.3969	14.4543	14.7864	14.6114	-0.257735	0.0841714	0.450073
Q9Y2W1	THRAP3	No	20.4946	20.2072	20.3706	20.3353	19.9913	20.0254	0.240121	0.0876744	0.450073
Q9Y5U2	TSSC4	No	14.3708	14.1134	14.534	14.4273	14.7453	14.8483	-0.334263	0.0853468	0.450073
R4GN49	S100A2	No	12.6091	11.5749	12.4326	12.4236	15.8051	13.3427	-1.65159	0.080078	0.450073
O75381	PEX14	No	15.6021	15.6216	15.6233	15.6993	15.7724	15.9966	-0.207103	0.0887411	0.45039
P62241	RPS8	No	14.2149	14.3477	14.5314	14.4939	14.8615	14.6123	-0.291286	0.0885669	0.45039
E9PFN5	GSTK1	No	12.3175	12.4374	12.0025	12.3468	13.6111	12.7616	-0.654029	0.0893201	0.451249
Q9NPJ8	NXT2	No	12.2141	12.5106	12.1536	12.4212	12.9049	12.7575	-0.401786	0.0893723	0.451249
Q9BTC0	DIDO1	No	18.3875	18.2801	18.1607	18.1757	18.1428	17.9663	0.181185	0.0896842	0.451657
A0A0G2JHC2	PPP1R18	No	19.0134	19.3055	19.2574	19.3312	19.5028	19.3328	-0.196841	0.0906796	0.451842
G3V3N2	ARHGEF40	No	12.7977	12.5747	12.3501	12.5348	13.562	13.3043	-0.559564	0.0936521	0.451842
J3KTL2	SRSF1	No	20.8709	20.7804	20.8011	20.7481	20.5479	20.6774	0.159691	0.0913666	0.451842
O00182	LGALS9	No	11.399	11.4365	11.2745	10.9849	10.9569	11.0019	0.388763	0.0935603	0.451842
O60841	EIF5B	No	19.8164	19.6256	19.404	19.3826	19.4757	19.3302	0.219149	0.093067	0.451842
O75342	ALOX12B	No	13.1853	12.9274	13.3703	13.1607	13.9628	13.7749	-0.471779	0.0923453	0.451842
P29373	CRABP2	No	10.6182	10.7671	10.7122	10.7543	14.5365	11.89	-1.69444	0.0902224	0.451842
P49917	LIG4	No	16.4592	16.4737	16.5267	16.6046	16.5926	16.7169	-0.151521	0.0917385	0.451842
P62937	PPIA	No	16.1206	16.0191	15.8232	15.8113	17.6085	16.9066	-0.787859	0.0927609	0.451842
P62979	RPS27A	No	18.7099	18.6881	18.6243	18.8102	18.9155	18.7312	-0.144862	0.0932198	0.451842
P85037	FOXK1	Yes	17.6322	17.8848	17.8837	17.8556	18.1359	18.0387	-0.209822	0.0919003	0.451842
Q7Z6R9	TFAP2D	Yes	15.3691	15.825	15.4686	15.1024	17.8768	17.6746	-1.33037	0.0925702	0.451842
Q8WU68	U2AF1L4	No	12.537	12.4826	12.852	12.5891	11.6671	12.051	0.521457	0.093473	0.451842
Q96GC5	MRPL48	No	15.1768	15.4302	15.2615	15.6538	16.5189	15.3514	-0.551896	0.0904909	0.451842
Q99633	PRPF18	No	17.6731	17.5164	17.6035	17.4274	17.4455	17.4928	0.142453	0.09183	0.451842
Q9NRL3	STRN4	No	13.6929	13.324	13.7006	13.1165	13.2197	13.3963	0.328351	0.0932248	0.451842
Q9P2I0	CPSF2	No	17.8332	17.8584	17.9004	18.2372	17.9945	17.9189	-0.186203	0.0927408	0.451842
Q96QA5	GSDMA	No	13.9869	14.0715	13.6765	13.8404	14.685	14.6944	-0.494954	0.0940234	0.452517
P07355	ANXA2	No	18.5494	18.2914	18.6107	18.3893	20.1218	19.1906	-0.750037	0.0945264	0.45382
H0YCF7	BRMS1	No	14.3457	14.1633	14.0226	14.5617	14.4757	14.3	-0.268596	0.0956898	0.45383
P42357	HAL	No	15.4732	15.0042	15.2049	15.0956	17.4688	16.1903	-1.02416	0.0953838	0.45383
Q5SW79	CEP170	No	13.8114	13.4662	13.5463	13.2206	13.4681	13.199	0.312105	0.0949744	0.45383
Q96FV9	THOC1	No	21.5382	21.4377	21.2838	21.4863	20.9263	20.7887	0.3528	0.0955123	0.45383
Q9Y5Q9	GTF3C3	No	14.5733	14.5763	14.3575	14.5096	15.1676	14.881	-0.350358	0.0955495	0.45383
B4DHE8	MSI2	No	9.79078	10.1916	10.6847	10.2424	13.5347	11.3445	-1.48488	0.0987618	0.455956
O15550	KDM6A	No	13.7388	13.2691	13.8522	13.8699	14.0072	14.0299	-0.348974	0.0969651	0.455956
O94906	PRPF6	No	20.2674	20.271	20.2997	20.2645	20.0878	19.9652	0.173542	0.0979778	0.455956
O95639	CPSF4	No	13.9467	13.8343	13.8978	14.2591	14.1532	14	-0.244448	0.0979546	0.455956
P28072	PSMB6	No	14.4739	14.2245	14.4427	14.2826	15.1891	15.0486	-0.459715	0.0984526	0.455956
P28331	NDUFS1	No	11.3171	10.826	11.4628	11.4777	11.5739	12.3643	-0.603362	0.0975197	0.455956
P46087	NOP2	No	21.0226	21.0554	21.2613	21.0271	20.9264	20.8174	0.189444	0.0966573	0.455956
Q14966	ZNF638	No	19.7917	19.7342	19.6362	19.5986	19.6307	19.4981	0.14491	0.0983416	0.455956
Q5VZ66	JAKMIP3	No	15.0489	15.29	15.2638	14.5616	15.0164	15.0873	0.312462	0.0987187	0.455956
Q8N1N4	KRT78	No	18.2679	18.2736	18.5857	18.2533	19.0577	19.2069	-0.463531	0.0988722	0.455956
Q8WWY3	PRPF31	No	21.2175	21.2961	21.1652	21.2305	20.9285	20.902	0.205922	0.0989383	0.455956
Q96II8	LRCH3	No	15.5707	15.5671	15.5253	15.8588	15.6074	15.7628	-0.188676	0.0978381	0.455956
J3KS05	CBX1	No	13.5459	13.6187	13.3525	13.204	13.3897	12.9543	0.32305	0.0999007	0.459308
Q8NFH4	NUP37	No	13.3216	13.1623	13.1636	12.6349	12.6448	13.2157	0.384092	0.100149	0.45937
A0A140T9C3	FLOT1	No	11.6573	11.3395	11.8634	11.9396	13.1272	11.8714	-0.692701	0.101879	0.461835
P31949	S100A11	No	13.1894	12.8097	13.368	12.9176	16.6984	14.4975	-1.58218	0.102045	0.461835
Q15428	SF3A2	No	19.4718	19.5172	19.4648	19.4877	19.2663	19.1729	0.17562	0.102105	0.461835
Q92598	HSPH1	No	16.4638	16.5923	16.6901	16.7359	16.696	16.8182	-0.167962	0.100972	0.461835
Q96EP5	DAZAP1	No	12.2255	12.3864	11.9385	11.8673	11.8949	11.6323	0.385278	0.101418	0.461835
Q9NZ63	C9orf78	No	18.6249	18.5658	18.5296	18.4714	18.4876	18.3705	0.130279	0.101859	0.461835
P14618	PKM	No	15.782	15.7384	16.0946	15.8814	17.8615	16.4443	-0.857403	0.10251	0.462597
A2VDJ0	TMEM131L	No	11.552	11.4252	11.1977	11.3665	10.7306	10.3247	0.584327	0.104045	0.465157
B4DY09	ILF2	No	20.5608	20.691	20.6995	20.6634	20.3533	20.3236	0.20367	0.105017	0.465157
H0YJW4	COCH	No	12.7655	12.8062	12.7752	12.634	12.2055	12.5176	0.329976	0.104623	0.465157
P04792	HSPB1	No	15.9733	15.7892	16.1667	15.8399	17.7242	16.7305	-0.788444	0.104874	0.465157
P06733	ENO1	No	16.8853	16.4949	16.6026	16.7173	20.464	17.6084	-1.60231	0.103507	0.465157
P24928	POLR2A	No	19.6666	19.723	19.5482	19.4461	19.5544	19.5137	0.141249	0.104896	0.465157
Q13206	DDX10	No	15.4286	15.4915	15.416	15.1342	15.2988	15.3449	0.186065	0.10522	0.465157
Q14644	RASA3	No	17.7731	17.9478	17.8991	18.1005	17.992	17.9687	-0.147079	0.104021	0.465157
Q8NEF9	SRFBP1	No	19.2547	19.2961	19.226	19.2011	19.1385	19.0359	0.133817	0.104551	0.465157
A0A0B4J1V8	PPAN-P2RY11	No	14.1457	13.9452	13.964	13.91	13.789	13.4809	0.291683	0.106913	0.467751
E7ENQ1	MAP4K4	No	11.5186	11.4124	11.5328	11.3336	10.9935	10.9441	0.397544	0.107253	0.467751
E7EPV7	SNCA	No	15.2235	19.7192	15.8834	15.4835	14.2352	15.0473	2.02005	0.106704	0.467751
P05114	HMGN1	No	16.0542	15.7029	15.8316	15.6871	15.4423	15.7372	0.240696	0.107664	0.467751
P14735	IDE	No	14.5336	14.4851	14.6028	14.726	17.6054	15.1026	-1.27079	0.106198	0.467751
P26641	EEF1G	No	16.8643	17.0321	16.9392	16.9077	17.5513	17.2559	-0.293096	0.107161	0.467751
Q8WTT2	NOC3L	No	13.9068	13.7082	13.9919	13.6907	13.6231	13.5193	0.257936	0.107072	0.467751
Q96PK6	RBM14	No	13.8807	13.9715	13.6988	13.9886	14.1188	15.2627	-0.606373	0.107721	0.467751
H0Y714	IMP4	No	14.6969	14.6372	14.8435	14.6834	14.1273	14.46	0.302326	0.107979	0.467831
A8MVU1	NCF1C	No	11.6377	11.8452	12.0334	11.069	11.7099	11.3955	0.447311	0.108958	0.468951
D6RJE6	HARS2	No	12.6601	13.2558	13.3635	13.1773	14.2577	13.5814	-0.579013	0.108933	0.468951
O75533	SF3B1	No	22.319	22.4895	22.3532	22.3215	22.0907	22.193	0.18551	0.108841	0.468951
D6RDI8	ACAD11	No	10.7244	10.8762	10.6907	10.9288	11.3108	11.3119	-0.420022	0.110608	0.47019
E5RJG9	PINX1	No	13.2736	13.2593	13.0067	12.9084	13.0624	12.3261	0.414267	0.111502	0.47019
E9PK52	EPB41L2	No	16.7122	16.8727	16.8992	16.6437	16.691	16.6988	0.150179	0.110163	0.47019
P05109	S100A8	No	17.3883	16.7017	17.265	16.9351	21.4039	18.4887	-1.82424	0.110668	0.47019
P29966	MARCKS	No	13.0371	13.2436	13.0206	13.1549	13.5906	13.4995	-0.314587	0.111893	0.47019
P41250	GARS1	No	12.0613	11.6987	11.8578	11.6858	13.7341	12.8205	-0.874234	0.110725	0.47019
Q6NZY4	ZCCHC8	No	16.5651	16.6633	16.7437	16.7575	17.7489	16.8421	-0.458795	0.11007	0.47019
Q86XZ4	SPATS2	No	15.2033	15.5235	15.244	15.1061	15.0336	15.1748	0.218734	0.111713	0.47019
Q8IWY8	ZSCAN29	Yes	15.3507	15.3902	15.5203	14.962	15.3596	15.231	0.236172	0.110982	0.47019
Q92556	ELMO1	No	19.2103	19.1945	19.1467	19.5977	19.3914	19.1715	-0.203029	0.110903	0.47019
Q99856	ARID3A	Yes	17.1425	17.0947	17.0745	17.1454	17.3179	17.2694	-0.140314	0.111225	0.47019
A0A1B0GVU9	QARS1	No	14.7457	14.5581	14.783	14.5056	14.5889	14.2462	0.248724	0.112758	0.470292
H3BNC9	NA	No	17.8873	17.9454	17.829	17.713	17.8748	17.5032	0.190228	0.112291	0.470292
J3QQY0	MSL1	No	16.856	16.7566	16.9211	16.8555	16.4785	16.5779	0.207289	0.113602	0.470292
O95299	NDUFA10	No	11.515	10.7711	11.1355	11.7711	11.7484	11.3574	-0.485091	0.113507	0.470292
P42285	MTREX	No	20.1206	20.1106	20.0379	20.5069	20.1421	20.2034	-0.194418	0.112946	0.470292
P54819	AK2	No	13.7547	13.6706	13.7533	13.8728	14.0506	13.9312	-0.225339	0.113426	0.470292
Q96RE7	NACC1	No	10.2071	10.3567	11.3829	10.6638	11.8616	11.9381	-0.838941	0.112467	0.470292
P26038	MSN	No	16.4233	16.4582	16.3323	16.3504	16.7322	17.0545	-0.30775	0.114211	0.471595
Q8IYW5	RNF168	No	10.2754	10.4118	10.235	11.0446	10.8372	10.4524	-0.470682	0.114399	0.471595
P25205	MCM3	No	14.3128	14.3509	14.8936	14.4806	15.2975	15.1566	-0.459153	0.115147	0.47368
Q69YN4	VIRMA	No	17.8388	17.8481	17.8451	17.7033	17.767	17.7205	0.113721	0.115773	0.475253
Q96FX8	PERP	No	14.7263	14.7265	14.8833	14.6672	15.3358	15.4843	-0.383743	0.116104	0.475612
P14923	JUP	No	18.8981	18.8535	19.3015	19.0401	19.3465	20.1237	-0.485757	0.117054	0.478503
P06703	S100A6	No	14.2926	14.0232	13.8316	13.977	16.2665	14.7198	-0.938639	0.117933	0.481089
P07737	PFN1	No	13.2809	12.9025	13.1009	12.9554	15.3867	13.8885	-0.982114	0.118671	0.481152
Q13356	PPIL2	No	17.1677	17.1266	17.2543	17.1443	16.9741	16.9931	0.145726	0.118375	0.481152
Q9NYF8	BCLAF1	No	20.2609	20.2746	20.2401	20.2287	20.0694	20.0828	0.131543	0.118687	0.481152
Q8NFH3	NUP43	No	11.6555	12.1162	12.1855	12.1525	12.4156	12.5912	-0.400683	0.119017	0.481491
A0A087WY61	NUMA1	No	19.1021	19.109	18.9828	18.9572	18.9584	18.9163	0.12065	0.119956	0.481955
P04406	GAPDH	No	18.0876	17.7843	18.004	17.7343	19.8398	18.7712	-0.823126	0.120612	0.481955
P62899	RPL31	No	17.39	17.3146	17.4502	17.1803	17.3293	17.2328	0.137493	0.120171	0.481955
Q5T749	KPRP	No	17.4864	17.2757	17.6293	17.217	18.7355	18.3201	-0.627073	0.120396	0.481955
Q8WYQ5	DGCR8	No	11.4497	11.3428	11.0416	11.6641	11.8761	11.4842	-0.396765	0.11966	0.481955
Q9UJW0	DCTN4	No	15.9625	16.2929	16.3235	16.5616	16.1864	16.6672	-0.27874	0.120155	0.481955
G3V3R6	LGALS3	No	13.9147	13.8967	13.8876	13.7376	14.8445	14.5572	-0.480132	0.121308	0.48311
Q9UER7	DAXX	No	16.8855	17.0229	16.9496	16.8633	16.8055	16.7917	0.132517	0.121395	0.48311
Q7L7X3	TAOK1	No	11.9106	11.9783	11.2346	11.3382	11.401	10.8743	0.503355	0.12251	0.486555
B5MDF5	RAN	No	16.8671	16.9538	17.1512	17.0175	17.5157	17.1886	-0.24992	0.123063	0.48751
C9JE98	NCOR2	No	15.5	15.3587	15.4137	15.198	15.3058	15.2718	0.165593	0.123499	0.48751
P09661	SNRPA1	No	20.4141	20.3744	20.4314	20.3293	20.2981	20.2352	0.119092	0.123493	0.48751
Q6P2E9	EDC4	No	14.3438	14.3895	14.2918	14.3276	14.7018	14.7617	-0.255333	0.124208	0.48932
P29508	SERPINB3	No	17.6696	17.3478	17.4819	17.1883	20.9084	18.6784	-1.42527	0.124952	0.491261
Q15648	MED1	No	13.2342	13.175	13.0844	13.0408	14.0968	13.7532	-0.465743	0.125936	0.494136
P31930	UQCRC1	No	15.7803	15.6845	15.793	15.8515	15.8624	16.0291	-0.161717	0.126867	0.494272
P46777	RPL5	No	21.4461	21.5875	21.6664	21.5243	21.2443	21.3868	0.181518	0.127777	0.494272
P68366	TUBA4A	No	14.2188	13.9091	14.3102	14.3697	14.689	14.2596	-0.293407	0.128412	0.494272
Q09666	AHNAK	No	12.3016	11.9095	12.2363	11.682	14.24	13.6814	-1.05197	0.127646	0.494272
Q8IY21	DDX60	No	14.0152	14.1786	14.0979	13.9467	13.8422	13.88	0.207574	0.128501	0.494272
Q8TDN6	BRIX1	No	15.4018	15.2458	15.5141	15.2181	15.2082	15.1926	0.180918	0.128192	0.494272
Q92499	DDX1	No	20.6688	20.7126	20.5107	20.864	20.7235	20.7518	-0.149058	0.127651	0.494272
Q9H6S0	YTHDC2	No	15.5022	15.465	15.5238	15.3811	15.3458	15.3142	0.149979	0.12848	0.494272
Q9UHB6	LIMA1	No	18.5846	18.6285	18.5309	18.7012	18.7074	18.6685	-0.111015	0.127247	0.494272
Q9UHR5	SAP30BP	No	16.0371	16.0692	16.1453	16.1177	15.8128	15.6058	0.23843	0.127203	0.494272
O00507	USP9Y	No	16.2508	16.3206	16.1676	16.5616	16.3012	16.3843	-0.169368	0.128943	0.494998
P06702	S100A9	No	17.4214	16.174	17.0019	16.5946	20.6934	18.1621	-1.61764	0.129338	0.495541
Q15022	SUZ12	No	14.1596	13.9917	13.8474	13.7893	13.802	13.7105	0.232331	0.130143	0.495709
Q7Z3B4	NUP54	No	18.3156	18.6436	18.4085	18.7353	18.6613	18.5179	-0.182268	0.129877	0.495709
Q9P2K3	RCOR3	No	16.0866	16.1974	16.2563	16.3337	16.3628	16.2781	-0.144808	0.129956	0.495709
P32119	PRDX2	No	16.5755	16.3885	16.7042	16.3056	17.5808	17.3977	-0.53868	0.13043	0.495838
F5H423	NA	No	12.6111	11.728	12.6527	12.3181	13.8986	13.0157	-0.746833	0.131123	0.497504
G3V203	RPL18	No	17.3808	17.2568	17.1177	17.196	17.1109	16.8668	0.193889	0.132775	0.497942
H3BS42	ZNF768	Yes	15.0816	15.1168	14.8622	14.5581	15.0507	14.6322	0.273194	0.132491	0.497942
P43246	MSH2	No	19.6631	19.851	19.8132	20.221	19.8139	19.9023	-0.203271	0.133012	0.497942
P45973	CBX5	No	13.0434	13.2967	13.0329	12.8875	12.8792	12.8266	0.259896	0.132961	0.497942
P57740	NUP107	No	15.9772	16.1311	16.1966	16.1429	15.7217	15.7361	0.234753	0.13266	0.497942
P63104	YWHAZ	No	17.824	17.8084	17.8924	17.7476	19.1224	18.2311	-0.525461	0.133222	0.497942
Q8WVM0	TFB1M	No	13.2793	13.2157	13.6001	13.7275	13.8473	13.4319	-0.303867	0.133277	0.497942
Q96CU9	FOXRED1	No	10.7234	9.50169	10.0598	12.1712	10.4805	10.4453	-0.937318	0.132382	0.497942
P28066	PSMA5	No	13.1236	12.9505	12.9748	12.7845	14.5176	13.7854	-0.679542	0.133873	0.498903
P51531	SMARCA2	No	17.5674	17.5879	17.4456	17.2665	17.4689	17.4316	0.144611	0.134182	0.498903
P54886	ALDH18A1	No	11.9125	11.7381	11.5956	11.7342	12.5939	12.2462	-0.442718	0.1343	0.498903
O94842	TOX4	No	18.6628	18.6745	18.4387	18.4327	18.5407	18.3112	0.163766	0.135196	0.501276
A0A0A0MR59	PUM2	No	15.2064	15.3753	15.1028	15.3015	15.42	15.5704	-0.202462	0.1359	0.502487
H3BSB3	MPHOSPH6	No	16.7055	16.5723	16.7331	16.7905	16.926	16.74	-0.148528	0.136356	0.502487
P04075	ALDOA	No	17.2018	17.2319	17.1282	16.8626	18.9281	18.0691	-0.765982	0.136405	0.502487
P17096	HMGA1	Yes	20.036	19.8267	19.9386	19.6736	19.7213	19.9237	0.160852	0.137065	0.502487
P17987	TCP1	No	15.4692	15.3243	15.1557	15.3889	15.6053	15.5568	-0.200621	0.13706	0.502487
Q9UPN3	MACF1	No	19.2658	19.4409	19.2614	19.5331	19.4784	19.374	-0.139156	0.136665	0.502487
A0A494C0Y9	FAM120A	No	13.274	13.1363	13.3805	13.3058	13.5544	13.8006	-0.289977	0.140491	0.502603
F8VZJ2	NACA	No	13.2024	12.9862	13.0304	12.9381	14.3462	13.5948	-0.553362	0.14292	0.502603
F8WE88	MYO5A	No	10.9528	11.215	10.9832	10.9126	12.0051	11.8583	-0.541712	0.141243	0.502603
O15015	ZNF646	Yes	14.532	14.217	14.2975	14.2076	14.1736	13.9639	0.23382	0.141231	0.502603
O75151	PHF2	No	15.5587	15.1852	15.1791	15.2395	14.956	15.0121	0.238487	0.144042	0.502603
P09543	CNP	No	14.2428	14.4514	14.3369	14.4272	14.6728	14.5464	-0.205087	0.143421	0.502603
P46013	MKI67	No	21.6343	21.3628	21.5453	21.5702	21.0557	21.1637	0.250923	0.13744	0.502603
P46087	NOP2	No	15.6625	15.5403	15.7363	15.6534	15.4226	15.0639	0.266377	0.138748	0.502603
P51610	HCFC1	No	11.688	11.8963	11.4771	12.1235	11.8302	12.1439	-0.345421	0.142583	0.502603
P62244	RPS15A	No	16.5833	16.3602	16.4257	16.2209	16.2829	16.3896	0.158634	0.13883	0.502603
Q01085	TIAL1	No	15.5481	15.5601	15.5652	15.4755	16.1258	15.883	-0.27031	0.143133	0.502603
Q13427	PPIG	No	16.0108	15.9879	15.883	15.8362	15.8868	15.6875	0.157089	0.141403	0.502603
Q16658	FSCN1	No	10.5115	12.1118	10.4451	11.8539	12.708	11.2564	-0.916611	0.139538	0.502603
Q5SY16	NOL9	No	12.6961	12.5836	12.3522	12.8388	12.8706	12.7525	-0.276669	0.141963	0.502603
Q6P6C2	ALKBH5	No	15.4309	15.6515	15.7331	15.5743	15.9845	15.9831	-0.242125	0.143237	0.502603
Q71UI9	H2AZ2	No	12.1003	12.309	11.9895	12.071	11.4397	11.742	0.381976	0.139313	0.502603
Q8TAV0	FAM76A	No	15.4554	15.4758	15.6368	15.2855	15.2825	15.475	0.174942	0.144027	0.502603
Q8WVV4	POF1B	No	15.4224	15.1087	15.2606	15.184	17.5875	15.7674	-0.915738	0.142507	0.502603
Q96JM3	CHAMP1	Yes	17.352	17.3438	17.2489	17.3984	17.5189	17.4002	-0.124292	0.139648	0.502603
Q9BSC4	NOL10	No	15.5962	15.4948	15.5579	15.5738	15.7678	15.8016	-0.164782	0.143348	0.502603
Q9H9F9	ACTR5	No	12.2526	12.3469	12.6383	12.3076	12.9786	13.4932	-0.513846	0.14082	0.502603
Q9HB71	CACYBP	No	15.3318	15.2075	15.3436	15.4016	15.4619	15.4807	-0.153757	0.143853	0.502603
Q9NQG5	RPRD1B	No	11.3652	11.8865	12.0072	12.0243	12.0739	12.3479	-0.395782	0.139165	0.502603
Q9UKS7	IKZF2	Yes	17.3025	17.2362	17.1973	17.2631	16.8934	17.0477	0.177251	0.138716	0.502603
Q9ULR0	ISY1	No	17.1444	17.0985	17.2543	16.8812	17.1778	16.9391	0.166357	0.142817	0.502603
Q9Y512	SAMM50	No	13.1406	12.8232	13.4255	13.2453	13.4001	14.8796	-0.711931	0.142858	0.502603
Q9Y6A4	CFAP20	No	16.9006	16.9637	16.896	16.7766	16.8268	16.8087	0.116081	0.141639	0.502603
C9J2Y9	POLR2B	No	18.4388	18.6062	18.5014	18.6598	19.2969	18.5317	-0.314038	0.14463	0.502858
Q14574	DSC3	No	15.4755	15.3416	16.0019	15.6245	15.9631	16.4768	-0.415144	0.144517	0.502858
K7ELC7	RPL27	No	17.5231	17.38	17.6333	17.2691	17.435	17.3818	0.150179	0.145264	0.504166
P82663	MRPS25	No	14.6102	15.017	14.1625	14.8391	14.863	15.2003	-0.370877	0.145775	0.505044
P25786	PSMA1	No	14.0072	14.131	14.3352	14.0985	14.8847	14.5356	-0.348479	0.146392	0.506283
C9J5J4	LIN9	No	14.3943	14.4366	14.56	14.5849	15.259	14.5426	-0.331851	0.148077	0.508731
O00422	SAP18	No	19.7673	19.6021	19.8046	19.4033	19.6053	19.6837	0.160562	0.149705	0.508731
P01619	IGKV3-20	No	14.9134	14.4923	14.7489	14.4701	15.56	15.6605	-0.512038	0.148013	0.508731
P11021	HSPA5	No	20.6538	20.6559	20.7185	20.853	20.8757	20.6917	-0.13071	0.147809	0.508731
P17947	SPI1	Yes	13.1127	13.4472	13.433	13.1914	13.0066	13.0072	0.26257	0.149884	0.508731
P31146	CORO1A	No	17.3511	17.8883	17.8607	17.7172	18.0112	18.319	-0.315746	0.1497	0.508731
P60174	TPI1	No	15.1935	14.9956	14.9578	14.7038	17.836	15.9658	-1.11959	0.149322	0.508731
Q02978	SLC25A11	No	13.1567	13.111	13.1059	12.9866	12.3745	13.0008	0.337215	0.149964	0.508731
Q8TAQ2	SMARCC2	No	18.4788	18.4835	18.2487	18.1712	18.3107	18.2913	0.145936	0.148971	0.508731
Q969J2	ZKSCAN4	Yes	12.2192	11.9681	11.8653	11.7555	11.8452	11.4048	0.349023	0.148843	0.508731
Q9Y5S9	RBM8A	No	19.7174	19.5629	19.6387	19.5691	19.29	19.5767	0.161108	0.14843	0.508731
P19338	NCL	No	19.8565	20.2235	20.4358	20.2844	20.3945	20.6063	-0.256431	0.150531	0.50977
C9JQ17	SKAP2	No	16.703	16.6193	16.9035	16.5222	16.5777	16.6527	0.157708	0.151288	0.510563
Q12834	CDC20	No	12.1116	12.3237	12.1767	11.9029	12.0736	11.7262	0.303124	0.151247	0.510563
Q32P44	EML3	No	10.6119	10.0804	10.4601	9.80747	10.097	9.92124	0.442241	0.151669	0.510969
O60341	KDM1A	No	18.9321	19.0163	18.8485	19.2668	18.9682	19.0331	-0.157036	0.152362	0.511068
P47929	LGALS7	No	16.1187	15.744	16.5057	15.824	18.6664	16.9875	-1.03651	0.152483	0.511068
P47929	LGALS7B	No	16.1187	15.744	16.5057	15.824	18.6664	16.9875	-1.03651	0.152483	0.511068
Q9NZ32	ACTR10	No	14.5425	14.7705	14.7266	14.4884	14.5253	14.4792	0.182244	0.152226	0.511068
Q8NHM5	KDM2B	Yes	12.998	13.0101	13.5197	13.149	12.6089	12.6712	0.366223	0.152794	0.511231
P26358	DNMT1	Yes	14.3828	14.5855	14.4851	14.2229	14.2903	14.3742	0.188629	0.153124	0.511461
A0A494C160	COX6B1	No	15.0721	14.8977	15.4895	15.2787	15.5966	15.4125	-0.276164	0.153697	0.511625
H3BN59	NA	No	13.0158	12.6196	12.7636	12.5891	13.4558	14.2287	-0.624863	0.153591	0.511625
M0R0R2	RPS5	No	18.3824	18.2104	18.144	18.099	18.2088	17.9679	0.153704	0.154294	0.512738
K4DI81	UBE2C	No	11.1323	11.1286	12.0356	11.5398	12.152	12.1696	-0.521642	0.155408	0.515565
Q96JP5	ZFP91	Yes	12.0238	12.2096	11.7845	11.54	12.016	11.18	0.427312	0.155676	0.515579
Q8ND56	LSM14A	No	14.4251	14.2985	14.5712	14.5033	15.8637	14.5932	-0.555144	0.156177	0.516362
Q9GZY6	LAT2	No	10.5884	10.4284	10.3976	11.1371	10.3573	11.5424	-0.540821	0.156668	0.51711
A0A0A0MT20	EMILIN1	No	15.0234	14.5248	15.287	14.618	14.525	14.7472	0.314979	0.15845	0.517221
A0A2R8Y7Y3	EPB41	No	18.1991	18.2294	18.2666	18.1053	18.0902	18.1864	0.10441	0.158819	0.517221
J3KNN5	NA	No	19.9368	19.9822	19.9508	20.1174	20.0376	20.0293	-0.104835	0.158223	0.517221
P35232	PHB	No	14.9414	14.9846	15.266	14.9191	14.6205	14.9631	0.229755	0.157383	0.517221
P35251	RFC1	No	17.4673	17.3732	17.6151	17.4108	17.2568	17.3645	0.141188	0.158545	0.517221
P54296	MYOM2	No	11.1271	11.5528	11.3338	12.2465	11.3287	11.79	-0.450464	0.158657	0.517221
P62314	SNRPD1	No	16.9896	17.0934	17.0769	17.0638	16.8856	16.7319	0.159512	0.157999	0.517221
Q96T60	PNKP	No	19.8517	19.8996	19.9659	19.9982	19.9711	20.0877	-0.113296	0.158703	0.517221
P00558	PGK1	No	14.7312	14.5266	14.7442	14.4813	17.0789	15.2283	-0.92879	0.159339	0.517556
Q12769	NUP160	No	16.4176	16.4874	16.3595	16.5007	15.9998	16.1118	0.217407	0.159452	0.517556
P40429	RPL13A	No	18.9018	18.9671	18.6262	18.8712	18.5861	18.2486	0.263017	0.16037	0.519674
Q9Y520	PRRC2C	No	17.4509	17.4586	17.3461	17.2354	17.3652	17.3029	0.117353	0.160844	0.520345
Q5T280	SPOUT1	No	18.9567	19.0355	19.1076	18.886	18.933	18.953	0.109276	0.161873	0.522809
A8MX94	GSTP1	No	12.8148	12.6934	12.9745	12.5711	15.9402	13.5484	-1.19232	0.163291	0.525652
O43290	SART1	No	20.1041	20.1417	20.1169	20.2046	19.8012	19.8002	0.185613	0.163106	0.525652
Q8WYP5	AHCTF1	Yes	13.84	13.873	13.9653	13.8829	13.3642	13.657	0.258057	0.163628	0.52587
A0A087WTT1	PABPC1	No	16.5401	16.6496	16.5775	16.6032	16.295	16.3987	0.156823	0.164264	0.526338
Q14331	FRG1	No	16.5414	16.7735	16.6689	16.7295	16.1764	16.3846	0.231128	0.164582	0.526338
Q15397	PUM3	No	17.1947	17.0642	17.0852	17.3417	17.1367	17.2592	-0.131171	0.164416	0.526338
P49674	CSNK1E	No	12.6575	12.1497	12.181	12.165	12.0306	11.7559	0.345555	0.16565	0.527166
Q8WXA9	SREK1	No	12.3912	13.2555	13.2072	13.2721	13.475	13.2886	-0.393949	0.165336	0.527166
Q9NTJ3	SMC4	No	13.6192	13.4298	13.3139	13.6442	13.8209	13.5913	-0.231131	0.165482	0.527166
Q13610	PWP1	No	16.9766	16.9951	17.0582	17.0748	17.0759	17.2617	-0.127492	0.166787	0.529796
Q15059	BRD3	No	18.5712	18.4451	18.3452	18.5121	18.1945	18.0776	0.192402	0.167019	0.529796
E9PKG1	PRMT1	No	17.4171	17.5374	17.5563	17.5598	17.6585	17.635	-0.114187	0.16767	0.529821
P38919	EIF4A3	No	21.8129	21.9036	21.8883	21.8456	21.6048	21.7269	0.142504	0.16784	0.529821
P54727	RAD23B	No	18.3788	18.1565	18.1461	18.3038	18.3067	18.5423	-0.157167	0.167584	0.529821
O60293	ZFC3H1	No	14.3508	13.8946	13.9205	14.0351	14.4048	14.7026	-0.325546	0.169065	0.530261
P22314	UBA1	No	10.6987	10.6974	11.8932	11.814	11.7302	11.4261	-0.560301	0.168894	0.530261
Q6DD87	ZNF787	Yes	17.2829	17.1035	17.4108	17.0607	17.0786	17.2023	0.151875	0.169028	0.530261
Q9NR30	DDX21	No	21.3981	21.3327	21.4586	21.4947	21.0699	20.9731	0.21722	0.168958	0.530261
H0YKG7	NA	No	15.8406	15.7718	15.9012	15.703	16.3677	16.2396	-0.265537	0.169938	0.531293
J3QKW2	MRPS7	No	15.3006	15.504	15.2057	15.1038	15.2949	15.0432	0.189533	0.169845	0.531293
P19971	TYMP	No	13.2158	13.0557	12.9639	12.9233	15.0832	13.5314	-0.767535	0.170586	0.532015
Q9UMS4	PRPF19	No	20.8975	21.0199	20.9219	20.9969	20.5795	20.7284	0.178171	0.170713	0.532015
Q15459	SF3A1	No	21.6785	21.8906	21.7891	21.8362	21.5265	21.4083	0.195735	0.172389	0.534748
Q86XP3	DDX42	No	17.0463	17.328	17.1483	17.2981	17.7043	17.1926	-0.224122	0.172072	0.534748
Q96TC7	RMDN3	No	11.4547	11.415	11.9902	11.7746	12.1427	12.026	-0.361141	0.172411	0.534748
A0A3B3IT82	BLM	No	13.5751	13.5227	13.4579	13.7542	13.6714	13.7017	-0.190539	0.173394	0.536944
E9PK54	HSPA8	No	12.3621	12.1348	12.6243	12.4778	12.7694	12.7783	-0.301456	0.173876	0.537521
H0YBR2	ESRP1	No	15.4443	13.4147	13.4298	12.9842	13.3495	13.5292	0.808665	0.17413	0.537521
A0A494C182	BRCA1	No	12.9496	12.5022	12.3804	12.6433	12.0765	11.948	0.388132	0.176192	0.5385
P41208	CETN2	No	15.7918	15.571	15.7322	15.9007	15.7684	15.8699	-0.148016	0.176355	0.5385
P61326	MAGOH	No	20.0748	20.0654	20.0417	19.9748	19.9073	20.0011	0.0995669	0.175068	0.5385
P68104	EEF1A1	No	18.9973	19.1157	19.1659	19.0553	19.4541	19.2735	-0.167998	0.177173	0.5385
Q13243	SRSF5	No	15.7445	15.666	15.8067	15.9291	15.1502	15.1912	0.315519	0.175983	0.5385
Q16698	DECR1	No	18.8465	18.8823	19.1611	18.8881	18.5461	18.8804	0.191768	0.177479	0.5385
Q5STZ8	ABCF1	No	13.1158	13.2051	12.6342	13.0796	12.42	12.1922	0.421114	0.176562	0.5385
Q8NC51	SERBP1	No	18.2709	18.1025	17.9441	17.9726	18.0332	17.8555	0.152082	0.177319	0.5385
Q96P63	SERPINB12	No	15.3992	15.4011	15.836	15.4323	15.9628	16.2729	-0.343902	0.176888	0.5385
Q9HAN9	NMNAT1	No	12.1811	10.9066	11.6207	11.9632	12.8073	11.7678	-0.609914	0.175685	0.5385
Q9Y3A3	MOB4	No	15.8181	15.9087	15.9262	15.7808	15.709	15.7811	0.127382	0.176415	0.5385
Q8IW75	SERPINA12	No	13.4559	13.3477	13.6564	13.2088	14.2805	14.3764	-0.468569	0.17816	0.539729
O75934	BCAS2	No	18.1521	18.1279	18.1405	18.1315	18.0307	17.9102	0.116052	0.178785	0.540047
Q9NX58	LYAR	No	13.2728	13.356	13.251	13.3027	12.8015	12.9947	0.260347	0.178818	0.540047
A6NEM2	HCFC1	No	17.4088	17.7123	17.5468	17.7342	17.7195	17.6341	-0.139971	0.179186	0.540324
A0A087WTV2	PSME3	No	10.9362	10.4853	11.0007	11.2114	10.9133	11.485	-0.395796	0.182822	0.543075
E7EU96	CSNK2A1	No	14.3496	14.3837	14.5942	14.6462	14.5111	14.7278	-0.185879	0.18258	0.543075
H0YFD6	HADHA	No	17.5867	17.6219	17.6154	17.7659	17.7096	17.6496	-0.100347	0.181582	0.543075
J3KR24	IARS1	No	13.91	14.0933	14.0163	14.1135	14.328	14.1447	-0.18888	0.182778	0.543075
O95926	SYF2	No	16.6566	16.5981	16.6259	16.5987	16.4654	16.469	0.115823	0.182863	0.543075
P18583	SON	Yes	17.1715	17.2846	17.178	17.2741	17.2738	17.4586	-0.124133	0.182328	0.543075
P19387	POLR2C	No	16.0885	16.1141	16.2536	16.2049	15.6997	15.9344	0.205772	0.181985	0.543075
P34897	SHMT2	No	14.3775	14.6604	13.9248	14.7382	14.4105	14.7389	-0.308275	0.181538	0.543075
Q6NVV7	CDPF1	No	13.0703	13.2687	12.7921	12.7299	12.9748	12.5445	0.294007	0.181667	0.543075
Q96FQ6	S100A16	No	12.9921	13.2647	13.2454	12.982	13.7461	13.9399	-0.388599	0.182878	0.543075
Q13043	STK4	No	10.0875	10.4875	10.2378	10.275	10.9319	10.8868	-0.426977	0.183648	0.544535
Q13573	SNW1	No	20.9068	20.9681	21.0291	20.9596	20.6965	20.8425	0.135109	0.184281	0.545583
B7Z6Z4	MYL6	No	17.0688	16.9354	17.1548	17.2271	17.1631	17.1366	-0.122645	0.185437	0.548174
O75223	GGCT	No	16.2713	16.4201	16.6769	16.0881	17.8623	17.1987	-0.593582	0.186223	0.548837
Q9GZR7	DDX24	No	20.0021	19.8384	19.7765	19.9284	19.6465	19.4961	0.181985	0.185979	0.548837
P51659	HSD17B4	No	14.0313	14.1633	14.3533	14.0885	15.0813	14.4781	-0.366666	0.18761	0.551264
Q13619	CUL4A	No	13.808	14.2007	13.6696	14.1317	14.3075	14.0117	-0.257556	0.187338	0.551264
Q2TAY7	SMU1	No	20.9598	21.0778	20.9817	21.0429	20.7189	20.8096	0.149275	0.18797	0.551491
P62308	SNRPG	No	17.7587	17.6865	17.611	17.7938	17.6763	18.8626	-0.425455	0.188611	0.551715
Q16666	IFI16	No	21.385	20.3589	21.0866	21.1759	19.9419	20.05	0.554212	0.188586	0.551715
E7ENL8	ARHGEF7	No	11.9541	11.9373	11.9465	12.0483	11.3055	11.4011	0.360994	0.189062	0.552207
O75431	MTX2	No	16.9653	16.854	16.7983	16.8107	17.5454	17.0436	-0.260677	0.190255	0.554079
P49116	NR2C2	Yes	15.0886	15.1515	14.9213	15.3417	15.0734	15.2665	-0.173417	0.190349	0.554079
P67936	TPM4	No	17.7461	17.4761	17.7858	17.5937	17.9778	18.0687	-0.210772	0.190553	0.554079
A0A0A0MRM8	MYO6	No	19.0308	19.1249	19.1747	19.1459	19.2438	19.2562	-0.105138	0.191937	0.55425
A0A3B3ITJ4	HNRNPL	No	13.1668	13.2698	12.9154	13.2839	13.7163	13.1893	-0.279196	0.196442	0.55425
A9IYQ1	PDS5B	No	13.8329	13.536	13.7282	13.322	13.5859	13.5349	0.218123	0.192999	0.55425
E5RGZ2	HMBOX1	Yes	17.657	17.7495	17.5746	17.7506	17.7753	17.7706	-0.105175	0.192549	0.55425
I6L8B7	FABP5	No	16.0448	15.5351	16.6942	15.4303	18.7927	17.4285	-1.12582	0.191849	0.55425
M0R061	COPE	No	11.5446	11.6531	11.8281	12.0005	12.0672	11.7947	-0.278857	0.194891	0.55425
O75947	ATP5PD	No	19.6538	19.6541	19.468	19.5097	19.5565	19.2832	0.142136	0.195803	0.55425
O94916	NFAT5	Yes	15.7007	15.6394	15.8532	15.5739	16.0883	16.4279	-0.298968	0.193621	0.55425
P00338	LDHA	No	14.3687	14.0431	14.2421	13.9234	16.7321	14.7434	-0.914958	0.195114	0.55425
P04040	CAT	No	16.886	16.761	16.886	16.7483	17.0642	17.4711	-0.250167	0.192783	0.55425
P27695	APEX1	No	15.6857	15.6662	15.6456	15.5419	16.0635	16.0403	-0.216099	0.195205	0.55425
P78332	RBM6	No	20.8869	20.9013	20.7103	20.6903	20.7112	20.7485	0.116198	0.196569	0.55425
P78345	RPP38	No	10.3761	10.5256	9.79319	10.2903	10.9665	10.8225	-0.461505	0.19412	0.55425
Q13601	KRR1	No	17.6364	17.6175	17.8053	17.7257	17.7758	17.9669	-0.136405	0.191303	0.55425
Q5BKZ1	ZNF326	Yes	19.1666	19.1098	18.9958	19.0383	19.0149	18.8664	0.117549	0.192855	0.55425
Q5SRE5	NUP188	No	16.7092	16.553	16.4931	16.2992	16.536	16.4848	0.145127	0.194671	0.55425
Q9C0J8	WDR33	No	17.0307	17.3299	17.1221	17.5806	17.324	17.1467	-0.189514	0.195636	0.55425
Q9H2K8	TAOK3	No	16.5729	16.6221	16.4496	16.6137	16.7973	16.628	-0.131465	0.191813	0.55425
Q9H6T3	RPAP3	No	14.2102	14.3534	14.1992	14.3127	14.593	14.4036	-0.182207	0.196486	0.55425
Q9H8G2	CAAP1	No	18.1134	18.286	18.1159	18.1737	18.0373	17.8889	0.138484	0.195312	0.55425
Q9NXF1	TEX10	No	13.9679	13.653	13.7876	13.9608	14.2983	13.8623	-0.237595	0.196228	0.55425
P49750	YLPM1	No	22.0187	22.0703	21.9158	22.0015	21.8313	21.7459	0.14203	0.197456	0.555948
A0A087X0W8	RELA	Yes	15.0216	14.9143	14.7695	14.9408	15.0969	15.1723	-0.168223	0.20056	0.556532
A6NLN1	PTBP1	No	16.4623	16.6978	16.7626	16.6568	16.8594	16.8738	-0.155819	0.200796	0.556532
C9JVA8	SERPINB8	No	11.0245	11.9321	11.4925	11.2933	12.5042	12.2866	-0.545011	0.19989	0.556532
P05388	RPLP0	No	20.3473	20.3065	20.3071	20.3871	20.1381	19.9423	0.164434	0.19912	0.556532
P47897	QARS1	No	18.2322	18.336	18.2245	18.4063	18.5241	18.2444	-0.127406	0.199309	0.556532
Q13114	TRAF3	No	13.2493	13.2486	13.374	12.8112	13.1467	13.2105	0.234495	0.19899	0.556532
Q15651	HMGN3	Yes	14.4123	14.4185	14.0831	14.2814	13.9779	13.9936	0.22033	0.199427	0.556532
Q8N6Q8	METTL25	No	9.70597	10.1482	10.2826	10.4357	10.7764	10.189	-0.421441	0.20052	0.556532
Q96NY9	MUS81	No	14.0205	13.862	14.1528	14.2481	14.0125	14.4464	-0.223869	0.199492	0.556532
Q9UNY4	TTF2	No	17.8345	17.866	17.7419	17.8848	17.8335	18.1413	-0.139077	0.200275	0.556532
Q9UQ84	EXO1	No	13.2795	13.099	12.8994	12.9526	12.661	12.9186	0.248579	0.199438	0.556532
E9PK25	CFL1	No	15.8375	15.7739	15.7501	15.6588	17.2829	16.0154	-0.531857	0.203071	0.556843
K7ELF1	MRPL4	No	14.1451	14.0667	14.0593	14.3634	13.2416	13.4768	0.396413	0.20294	0.556843
P06746	POLB	No	19.4214	19.5052	19.7306	19.6546	19.6314	19.7911	-0.139942	0.203086	0.556843
P12270	TPR	No	20.2948	20.3534	20.2739	19.9779	20.3293	20.1895	0.141841	0.202831	0.556843
P81605	DCD	No	18.8228	18.2475	18.6628	18.3446	19.1431	19.4484	-0.40097	0.202824	0.556843
Q13042	CDC16	No	10.5492	10.8212	10.6085	10.6066	10.3841	9.58438	0.467923	0.201521	0.556843
Q8WXF1	PSPC1	No	16.6951	16.9814	16.975	17.133	17.1308	16.8777	-0.163294	0.202822	0.556843
Q9ULV4	CORO1C	No	18.1861	18.5755	18.3289	18.5267	18.3992	18.6692	-0.168208	0.203188	0.556843
P35321	SPRR1A	No	17.1139	16.8326	17.326	16.5936	18.3638	18.1554	-0.613412	0.204312	0.558407
Q9Y3F4	STRAP	No	17.5	17.5576	17.5488	17.5122	18.0783	17.6246	-0.202833	0.20433	0.558407
P55081	MFAP1	No	20.8059	20.7861	20.8201	20.8703	20.5108	20.5896	0.147119	0.204983	0.559042
Q96AY2	EME1	No	13.395	13.387	13.436	13.0394	13.1558	13.3886	0.21136	0.205135	0.559042
A0A494C0L2	SART3	No	11.2989	11.7296	10.9007	11.8394	12.0008	11.3347	-0.415262	0.20674	0.561069
Q09161	NCBP1	No	19.5317	19.6456	19.4441	19.8884	19.6161	19.5626	-0.148567	0.206422	0.561069
Q6RFH5	WDR74	No	16.2424	16.3525	16.2757	16.2527	16.1399	16.132	0.115392	0.20661	0.561069
Q15046	KARS1	No	18.998	19.0726	18.9263	19.1884	19.1059	19.0222	-0.106556	0.208059	0.563866
O43819	SCO2	No	14.4059	14.5174	14.192	14.3151	14.5288	16.0057	-0.57807	0.209095	0.565574
Q9BQ39	DDX50	No	18.8628	18.6196	18.7192	18.6752	18.6415	18.5232	0.120577	0.209268	0.565574
P62258	YWHAE	No	15.1563	15.1739	15.1232	15.0257	15.8313	15.4073	-0.270265	0.209904	0.566508
P14866	HNRNPL	No	20.7164	20.8332	20.8511	20.9168	20.8416	20.9656	-0.107771	0.211433	0.569096
Q15828	CST6	No	12.4505	12.4476	12.6143	12.449	14.0934	12.6798	-0.569917	0.211445	0.569096
F8WD76	KANSL3	No	10.5234	10.5073	10.4748	10.7546	11.3697	10.547	-0.388602	0.215187	0.573743
H7BZJ3	PDIA3	No	13.0536	13.2824	13.0883	13.2873	13.4556	13.2861	-0.201557	0.21502	0.573743
P23490	LORICRIN	No	14.444	14.2148	14.8503	14.1021	15.4676	15.5375	-0.532687	0.214528	0.573743
P47985	UQCRFS1	No	14.6496	14.4858	14.8978	14.5538	15.206	15.0941	-0.273536	0.214611	0.573743
Q08211	DHX9	No	21.6071	21.615	21.5877	21.6408	21.369	21.4072	0.130954	0.214353	0.573743
Q96GD4	AURKB	No	15.1698	15.2232	15.3265	14.9182	15.1019	15.2228	0.158876	0.215227	0.573743
Q9NY12	GAR1	No	18.2341	18.1769	18.5717	18.3225	17.9472	18.1511	0.187305	0.215142	0.573743
B4DP61	SMN1	No	15.5145	14.8602	15.4753	15.4085	14.6305	14.7613	0.349904	0.216123	0.574564
Q8IW19	APLF	No	15.6256	15.7004	15.7009	15.6611	15.9475	15.8403	-0.140675	0.215832	0.574564
A0A0G2JS82	AP2A2	No	12.6516	12.8688	13.0204	12.8447	13.3308	13.1426	-0.259091	0.219498	0.575125
A0A2R8Y7Z0	CTNNB1	No	15.4575	15.1121	16.1803	15.0382	16.6849	17.3369	-0.770018	0.219777	0.575125
F5GXF5	BPTF	Yes	13.4883	13.838	13.8289	13.1541	13.5663	13.6667	0.256	0.221366	0.575125
G8JLG2	CDSN	No	14.9453	15.0027	15.3026	14.8641	15.7166	15.6328	-0.320966	0.218112	0.575125
H0YIS7	RNASEK-C17orf49	No	12.4401	12.4517	12.5715	12.6365	11.9923	11.8617	0.32426	0.220658	0.575125
H0YKE0	WDR72	No	13.5069	13.3643	14.1493	13.7224	14.0246	14.2821	-0.336187	0.216631	0.575125
H7C1J8	HNRNPA3	No	16.4635	16.4686	16.1385	16.3809	16.6204	16.5582	-0.163024	0.221199	0.575125
J3KRM6	RECQL5	No	13.5763	12.9761	12.9101	13.1409	13.461	13.9709	-0.370126	0.218521	0.575125
K7EIU8	SMAD4	Yes	15.8298	15.8921	15.6345	15.7769	15.9703	16.0964	-0.162401	0.218119	0.575125
O15234	CASC3	No	14.5314	14.499	14.522	14.3511	14.4767	14.2661	0.15283	0.218664	0.575125
O43395	PRPF3	No	20.3809	20.507	20.2453	20.4062	20.2496	19.9296	0.182548	0.219876	0.575125
P29083	GTF2E1	No	11.3556	11.4823	11.3693	11.2953	11.1092	10.9541	0.282898	0.218963	0.575125
P42166	TMPO	No	18.2759	18.2712	18.3963	18.3116	18.6431	18.396	-0.135798	0.219934	0.575125
Q8NAV1	PRPF38A	No	16.1653	16.3655	16.359	16.4683	15.7301	15.9339	0.252519	0.221274	0.575125
Q8NFC6	BOD1L1	No	14.1519	14.2947	13.9491	13.8803	14.0518	13.8946	0.189691	0.220668	0.575125
Q92925	SMARCD2	No	17.5734	17.7001	17.6615	17.8264	17.7123	17.6971	-0.100308	0.221632	0.575125
Q96AE4	FUBP1	No	15.0889	15.3382	14.7865	14.9929	15.699	15.3873	-0.28854	0.21954	0.575125
Q9GZS1	POLR1E	No	18.9201	18.9365	19.0206	18.8937	18.7179	18.9356	0.109963	0.219444	0.575125
H0Y9X1	TMA16	No	16.7296	16.608	16.9296	16.5665	16.5249	16.7351	0.146893	0.222659	0.577022
O43663	PRC1	No	12.4393	12.4673	12.4205	12.4544	12.9102	12.6842	-0.240604	0.223166	0.577106
O95782	AP2A1	No	17.7192	17.7187	17.8927	17.8559	17.8411	17.9543	-0.106891	0.223282	0.577106
A0A087WT20	DCAF13	No	14.5477	14.3637	14.2946	14.3792	14.7909	14.6241	-0.196063	0.224749	0.577243
A0A0A0MRL6	ABLIM1	No	15.8156	15.6416	16.1032	15.6056	16.3599	16.6635	-0.356194	0.225931	0.577243
A0A0C4DG89	DDX46	No	11.0268	10.9012	11.3051	10.7807	11.9138	11.9801	-0.480512	0.225011	0.577243
C9JRZ6	CHCHD3	Yes	17.5573	17.1365	17.633	17.4895	17.082	17.0876	0.222551	0.224221	0.577243
H0Y2Q1	TRMT61A	No	10.8882	10.3162	11.1235	11.5311	11.0002	11.0062	-0.403219	0.22513	0.577243
P17275	JUNB	Yes	16.5101	16.5694	16.6008	16.5406	16.843	16.6861	-0.129782	0.225301	0.577243
Q96BP3	PPWD1	No	20.2753	20.3475	20.186	20.4787	20.3118	20.3451	-0.108904	0.225993	0.577243
Q96Q15	SMG1	No	13.7651	13.568	13.3201	13.537	13.286	13.0847	0.248473	0.225983	0.577243
Q9NQZ2	UTP3	No	14.8545	14.7449	14.7623	14.7452	14.5543	14.627	0.145076	0.22549	0.577243
P25398	RPS12	No	17.2679	17.1277	17.1435	17.2481	16.9678	16.8848	0.146117	0.227702	0.577883
Q01082	SPTBN1	No	15.7989	16.0584	15.8961	18.7727	15.9204	15.9205	-0.953399	0.227552	0.577883
Q9C0A0	CNTNAP4	No	18.2544	18.3073	18.5368	18.2764	18.6325	18.7326	-0.180998	0.227164	0.577883
Q9H2W6	MRPL46	No	17.4156	17.2226	17.3408	17.1596	17.1978	17.2941	0.109191	0.227723	0.577883
Q9UBS4	DNAJB11	No	18.3476	18.5295	18.5618	18.2849	18.4573	18.3513	0.115138	0.226818	0.577883
P26373	RPL13	No	18.6759	18.3933	18.5329	18.4171	18.5207	18.253	0.137115	0.228708	0.57888
Q9BXY0	MAK16	No	16.3955	16.4782	16.7117	16.6908	16.9435	16.5	-0.182981	0.22844	0.57888
Q15365	PCBP1	No	19.1523	19.2105	19.2328	19.2106	19.0798	18.9963	0.102988	0.229891	0.581121
P52298	NCBP2	No	17.5535	17.5999	17.691	17.6035	17.7831	17.7829	-0.108369	0.230715	0.58245
Q9UKL0	RCOR1	No	17.9907	17.9891	17.9324	18.2757	17.9705	18.035	-0.123026	0.231023	0.582476
O15446	POLR1G	No	17.9494	17.777	17.8252	17.8574	17.7303	17.6066	0.11907	0.231624	0.582532
O75427	LRCH4	No	16.7057	16.8057	16.7671	16.8181	16.8322	16.9248	-0.0988499	0.231641	0.582532
O60684	KPNA6	No	15.6007	15.261	15.5206	15.183	15.3604	15.3555	0.161089	0.232427	0.583757
A0A3B3IUA2	SNU13	No	18.2442	18.2475	18.1113	18.053	18.1468	18.1197	0.094519	0.23332	0.584248
B8ZZ77	PPIL3	No	15.8006	15.8628	15.8324	15.9592	15.9042	15.9456	-0.104369	0.233954	0.584248
Q8N567	ZCCHC9	No	12.9463	12.77	13.2131	12.8979	12.3333	12.8427	0.285168	0.233668	0.584248
Q96QC0	PPP1R10	No	19.7779	19.9399	19.4779	19.6326	19.6531	19.3786	0.177156	0.233785	0.584248
Q9BWJ5	SF3B5	No	16.3967	16.4069	16.1049	16.2752	16.0719	16.1138	0.149233	0.234118	0.584248
O15347	HMGB3	No	17.6704	17.062	17.2887	17.2321	17.0641	17.1289	0.198664	0.234594	0.584689
P23258	TUBG1	No	12.4307	11.3477	12.0789	11.8683	12.7875	12.5958	-0.464751	0.235089	0.585178
A0A2R8Y7Z8	CNOT3	No	11.4747	11.7789	10.8313	11.8246	11.7775	11.5818	-0.366363	0.23847	0.585821
A0A494C108	KRI1	No	19.2388	19.2832	19.3536	19.3609	19.1115	19.0059	0.132426	0.237511	0.585821
H3BMQ2	RSL24D1	No	12.8003	12.8761	12.772	12.787	12.5775	12.4434	0.213502	0.238432	0.585821
K7EKI0	EVPL	No	10.274	10.7173	10.498	10.2761	12.481	10.855	-0.707589	0.237152	0.585821
O14950	MYL12B	No	14.9713	14.8147	15.1902	15.5296	15.0557	15.0512	-0.220108	0.237989	0.585821
P00403	MT-CO2	No	12.8691	12.738	12.885	12.9087	13.6407	12.8643	-0.307195	0.23585	0.585821
Q16181	SEPTIN7	No	13.4393	13.471	13.4765	13.3102	13.9437	13.8882	-0.251785	0.238946	0.585821
Q9BXS6	NUSAP1	No	15.4708	15.578	15.4003	15.1546	15.4897	15.3463	0.152799	0.238812	0.585821
Q9NS86	LANCL2	No	15.4312	15.6595	15.4989	15.5738	15.6991	15.7143	-0.132506	0.23624	0.585821
Q9NYV4	CDK12	No	16.9523	17.0214	17.0041	16.7757	16.9544	16.9351	0.104231	0.236947	0.585821
Q9UK61	TASOR	No	16.6185	16.7189	16.6186	16.7152	16.4591	16.3595	0.140754	0.237179	0.585821
Q9Y221	NIP7	No	18.3588	18.3089	18.4953	18.2939	18.1616	18.3712	0.112077	0.236775	0.585821
Q9NVM9	INTS13	No	12.4881	12.6398	12.5622	12.4892	13.0409	12.9121	-0.25073	0.240427	0.588716
B0QY70	MAFF	Yes	13.1896	12.6827	13.0044	12.8865	13.2786	13.6148	-0.301053	0.242365	0.588723
E9PEX6	DLD	No	15.0499	15.0936	14.8886	14.8723	15.3288	15.4906	-0.219879	0.242482	0.588723
P0CG39	POTEJ	No	16.5587	16.6977	16.769	16.7087	16.4694	16.4465	0.133612	0.24277	0.588723
Q09028	RBBP4	No	19.2808	19.3273	19.3416	19.3997	19.2794	19.7064	-0.145216	0.243142	0.588723
Q5T8P6	RBM26	No	12.4859	12.6878	12.3701	12.4733	11.9231	12.336	0.270431	0.240841	0.588723
Q8N8D1	PDCD7	No	14.9069	14.9061	14.8533	15.0522	14.9986	14.9815	-0.121983	0.241515	0.588723
Q96C19	EFHD2	No	16.8647	17.025	17.1585	16.9835	17.1653	17.3844	-0.161696	0.24133	0.588723
Q96RS0	TGS1	No	12.6793	13.1372	12.6698	12.8797	13.0137	13.4352	-0.280755	0.242912	0.588723
Q9H6N6	MYH16	No	14.74	15.3569	14.7108	14.561	14.8392	14.6597	0.24926	0.24178	0.588723
Q5VWG9	TAF3	No	13.0728	13.1398	12.9124	13.4982	13.2933	13.0122	-0.226262	0.243787	0.589555
H0Y6H0	KDM1B	No	14.9546	14.9297	14.7617	15.1185	15.0879	14.886	-0.14885	0.244366	0.590225
Q6AWC2	WWC2	No	15.5113	15.544	15.0672	15.1377	15.2691	15.152	0.187892	0.245324	0.591806
A0A1B0GU48	EHMT1	No	13.9238	13.6785	13.6775	13.3609	13.7329	13.5855	0.200152	0.245818	0.592267
P62277	RPS13	No	17.7728	17.686	17.8235	17.5202	17.696	17.7413	0.108293	0.246498	0.592882
Q9BV38	WDR18	No	16.4206	16.3268	16.5374	16.5627	16.5894	16.469	-0.112092	0.24668	0.592882
Q8WUM4	PDCD6IP	No	12.7869	12.7266	12.98	13.0945	13.0799	12.9137	-0.19819	0.247459	0.593295
Q9Y2X3	NOP58	No	19.6858	19.5371	19.6646	19.6278	19.3599	19.5508	0.11635	0.24743	0.593295
P61981	YWHAG	No	15.9794	15.9486	16.165	16.067	16.3501	16.1021	-0.14207	0.248189	0.594315
O43172	PRPF4	No	20.9696	21.0559	21.0014	21.1375	20.6937	20.7056	0.163385	0.24883	0.59512
P62753	RPS6	No	15.0636	14.934	14.9479	15.0314	15.4012	15.0192	-0.168811	0.249917	0.596261
Q92900	UPF1	No	16.1833	16.1934	16.1254	16.1754	16.025	15.9615	0.113404	0.24965	0.596261
O76021	RSL1D1	No	18.2592	18.1803	18.2053	18.2418	18.1106	17.9667	0.108556	0.251616	0.598721
P61978	HNRNPK	No	19.5848	19.741	19.6944	19.6586	19.7609	19.97	-0.123046	0.251917	0.598721
Q13296	SCGB2A2	No	13.6646	13.4068	13.477	13.8084	13.4767	13.8757	-0.204135	0.252173	0.598721
Q9UNP9	PPIE	No	18.236	18.1094	18.1514	18.2458	17.8792	17.9734	0.132787	0.251944	0.598721
B4DZ31	PARPBP	No	12.021	11.9124	11.7365	11.9005	12.8058	12.0042	-0.346833	0.253089	0.600152
O14744	PRMT5	No	14.6315	14.6789	14.5188	14.7917	14.751	14.6863	-0.13326	0.253391	0.600152
Q9BXP2	SLC12A9	No	11.572	11.5669	11.472	11.5335	11.2976	10.9046	0.291747	0.254579	0.602236
A0A0A0MRM9	NOLC1	No	19.4088	19.63	19.4972	19.7149	19.027	19.1305	0.221191	0.255653	0.603316
Q86U42	PABPN1	No	19.6439	20.0219	20.0847	19.978	19.4976	19.6808	0.198033	0.255599	0.603316
C9JH18	GIGYF2	No	13.6726	13.7232	13.4352	13.6522	13.482	12.8079	0.296299	0.257621	0.604311
E9PFF8	NEPRO	No	12.4883	12.0874	12.3671	12.2987	12.5535	12.913	-0.27416	0.257452	0.604311
P40926	MDH2	No	18.1076	18.2588	18.0248	17.8273	18.5896	18.9228	-0.316173	0.257389	0.604311
Q9H147	DNTTIP1	Yes	16.4079	16.3112	16.4029	16.4763	16.643	16.3617	-0.119652	0.25745	0.604311
Q9NRL2	BAZ1A	No	12.797	12.1009	12.6981	12.7566	11.4056	12.0608	0.457671	0.257333	0.604311
P46060	RANGAP1	No	15.6462	15.9691	15.6318	16.0052	15.9496	15.761	-0.156261	0.258642	0.60576
P52701	MSH6	No	13.6463	12.8985	13.0331	13.0454	12.7881	12.9071	0.279118	0.259007	0.60576
Q7Z7C8	TAF8	No	14.2231	14.0089	14.2769	13.97	13.8862	14.1415	0.170394	0.259168	0.60576
Q8TF68	ZNF384	Yes	13.5129	13.9074	13.2326	13.5041	13.7292	14.521	-0.36712	0.259693	0.606262
E9PBS1	PAICS	No	13.2509	12.8101	13.4717	13.1615	13.7601	13.4718	-0.286914	0.260637	0.606285
M0R2K3	BABAM1	No	11.6516	11.6842	11.5396	11.7344	10.9039	11.2801	0.319013	0.261753	0.606285
O75369	FLNB	No	18.1494	18.1599	18.0969	18.1439	18.2844	18.2323	-0.0848145	0.261979	0.606285
P27448	MARK3	No	14.9169	14.9865	15.2108	14.7392	14.8445	15.0451	0.161806	0.262496	0.606285
P50750	CDK9	No	14.8249	14.9732	14.9693	14.9708	14.9349	15.4339	-0.190695	0.261474	0.606285
Q53GS9	USP39	No	20.1006	19.9979	20.1322	20.2186	19.5624	19.8681	0.193853	0.260783	0.606285
Q66K74	MAP1S	No	12.7667	12.727	13.0842	12.7804	12.7093	12.3923	0.231974	0.262475	0.606285
Q70Z53	FRA10AC1	No	14.4998	14.5901	14.5248	14.3803	14.3951	14.4516	0.129194	0.260961	0.606285
Q9Y2W2	WBP11	No	19.1684	19.2564	19.2776	19.2437	19.1488	19.0014	0.102845	0.260322	0.606285
P07900	HSP90AA1	No	18.6256	18.7763	18.5723	18.9877	18.951	18.5262	-0.163602	0.263407	0.60767
B3KVL5	ZCCHC10	No	13.9522	13.8452	13.815	13.7248	13.4309	13.8833	0.191129	0.264408	0.608774
Q9H0E2	TOLLIP	No	16.2989	16.3239	16.4341	16.3184	16.8527	16.4169	-0.17702	0.264508	0.608774
A0A1B0GUS7	UNC13B	No	13.1271	12.5576	12.7588	11.052	13.0595	12.546	0.595323	0.267071	0.609013
J3QSH4	VEZF1	Yes	15.524	15.6309	15.6177	15.4376	15.4514	15.5532	0.110155	0.265653	0.609013
P05198	EIF2S1	No	19.2541	19.2238	19.2226	19.1903	19.0718	19.1942	0.0813937	0.268392	0.609013
P15516	HTN3	No	13.5855	14.3377	13.0985	14.7344	13.9342	13.7088	-0.451885	0.268702	0.609013
P24539	ATP5PB	No	14.2105	13.6615	14.2356	13.9853	13.6661	13.7506	0.235186	0.26757	0.609013
P55072	VCP	No	17.5733	17.535	17.7196	17.7559	17.9816	17.5343	-0.147949	0.267537	0.609013
Q00325	SLC25A3	No	16.2968	15.4636	16.2275	16.1858	15.0517	15.561	0.39649	0.265666	0.609013
Q01831	XPC	No	18.3634	18.4036	18.3486	18.4921	18.4438	18.41	-0.0767756	0.268975	0.609013
Q16543	CDC37	No	13.5102	13.3343	13.6092	13.6056	13.5321	13.8957	-0.193215	0.266828	0.609013
Q96BR9	ZBTB8A	Yes	12.9135	12.3808	13.108	12.7675	14.6786	12.8227	-0.622156	0.268499	0.609013
Q96KR1	ZFR	No	18.4975	18.595	18.5579	18.7362	18.5669	18.6143	-0.0890021	0.268629	0.609013
Q9UIG0	BAZ1B	No	15.949	16.0249	15.9917	16.0885	15.618	15.7867	0.157431	0.266709	0.609013
Q9UL17	TBX21	Yes	14.5684	14.9569	14.7794	14.7451	14.3753	14.6303	0.184632	0.268019	0.609013
Q9Y2P8	RCL1	No	16.2442	16.1516	16.3867	16.3353	16.2707	16.5956	-0.139708	0.267812	0.609013
A0A0A0MS59	SRCAP	Yes	15.9456	15.9078	15.9086	15.7796	15.907	15.768	0.10251	0.269994	0.609201
A0A0C4DGB1	DIMT1	No	14.0279	14.1034	14.2498	14.0457	14.012	13.8579	0.155194	0.269372	0.609201
Q92945	KHSRP	No	13.9488	14.4087	14.0062	14.4069	14.491	14.102	-0.212091	0.269804	0.609201
K7EQ47	SRM	No	17.4541	17.7895	17.4885	17.3027	17.599	17.3948	0.145169	0.270476	0.609584
P14678	SNRPB	No	18.75	18.7058	18.9063	18.6375	18.6158	18.7978	0.103702	0.271302	0.610741
A0A1W2PQ51	DDX17	No	21.7003	21.8858	21.8087	22.0071	21.7906	21.942	-0.114959	0.275564	0.610962
A0A2R8Y849	RPS24	No	11.9652	10.9882	10.6503	11.7049	11.5985	11.5463	-0.415333	0.277707	0.610962
G3V3U4	PSMA6	No	12.3254	12.3661	12.6843	12.3008	13.2443	12.7726	-0.313984	0.278085	0.610962
O00566	MPHOSPH10	No	15.1228	14.962	14.9523	15.1777	15.1068	15.1121	-0.119814	0.275673	0.610962
O75367	MACROH2A1	No	10.6664	10.4873	10.6254	10.448	11.1969	11.1368	-0.334193	0.275606	0.610962
O75530	EED	No	15.0323	15.024	14.9842	15.0352	15.0219	15.5486	-0.188388	0.274624	0.610962
P34931	HSPA1L	No	12.6043	12.6859	12.4306	12.4964	13.1617	12.8156	-0.250911	0.277534	0.610962
P50991	CCT4	No	15.1912	14.9048	14.8908	15.0678	15.3365	15.06	-0.1592	0.27808	0.610962
P60953	CDC42	No	14.32	14.4177	14.3598	14.1487	15.1025	14.671	-0.274912	0.274734	0.610962
P62318	SNRPD3	No	17.034	17.1637	17.0706	17.2181	17.1482	17.161	-0.0863479	0.276564	0.610962
P63220	RPS21	No	16.2314	15.8581	15.891	15.94	16.6636	16.0947	-0.239273	0.276248	0.610962
P78371	CCT2	No	14.6982	14.505	14.9522	14.5813	15.0713	15.1932	-0.230127	0.278272	0.610962
P78406	RAE1	No	18.4258	18.5452	18.5967	18.5248	18.3966	18.3595	0.0955912	0.273597	0.610962
Q02413	DSG1	No	18.4417	18.5814	18.8287	18.3388	19.0652	19.3004	-0.284185	0.277331	0.610962
Q2KHR3	QSER1	No	13.5242	13.4368	13.675	13.2126	13.3823	13.5056	0.178534	0.273881	0.610962
Q5T7U1	GTF3C5	No	13.2424	13.2458	13.5905	13.6521	13.3117	13.7617	-0.215615	0.278279	0.610962
Q5W0H4	TPT1	No	14.2492	14.1699	14.1996	13.8154	16.5327	14.4762	-0.735196	0.277047	0.610962
Q69YI7	NAIF1	Yes	13.8657	13.8434	13.9823	13.7778	13.8932	13.4817	0.1796	0.277497	0.610962
Q7Z2W4	ZC3HAV1	No	17.8659	17.9619	17.9284	18.0796	17.9679	17.9594	-0.0835714	0.277311	0.610962
Q92747	ARPC1A	No	15.9372	15.7091	15.9788	15.8148	16.1683	16.0987	-0.152217	0.27513	0.610962
Q9NWB6	ARGLU1	No	15.7551	15.5373	15.8198	15.7575	15.4733	15.4203	0.153715	0.276972	0.610962
Q9UBD5	ORC3	No	12.4377	11.9416	12.1323	12.191	11.9169	11.5361	0.289219	0.276318	0.610962
A0A0B4J2E5	LOC102724159	No	18.5095	18.3769	18.6115	18.5849	18.2758	18.2344	0.134272	0.27976	0.611962
E9PC52	RBBP7	No	14.4162	14.4412	14.2383	13.9246	14.283	14.349	0.179705	0.279496	0.611962
P18124	RPL7	No	19.7966	19.7708	19.5764	19.7688	19.5511	19.445	0.126282	0.279119	0.611962
P61956	SUMO2	No	14.0929	14.0821	14.1895	14.0428	14.4539	14.382	-0.171415	0.279987	0.611962
P62273	RPS29	No	14.7412	14.5331	14.8571	14.5909	14.8896	15.4033	-0.250817	0.280436	0.612259
O75528	TADA3	No	12.3219	12.0252	12.6092	12.021	12.9262	13.1538	-0.381592	0.281148	0.61313
O96028	NSD2	No	16.5598	16.485	16.5439	16.6049	16.311	16.3091	0.121225	0.281479	0.613165
A2ABF8	EHMT2	No	15.97	15.9803	16.0203	15.6467	15.9742	15.9583	0.130503	0.282393	0.614181
Q8IVS2	MCAT	No	14.2344	14.12	14.3084	14.0016	14.6657	14.7184	-0.240985	0.282573	0.614181
A0A494C1J1	SPECC1L	No	19.0795	19.1896	19.1875	19.3778	19.1609	19.2054	-0.0958669	0.284248	0.616107
P61221	ABCE1	No	15.2336	15.3768	15.396	15.2425	15.587	15.6349	-0.152685	0.284496	0.616107
Q8IVM0	CCDC50	No	16.6157	16.5136	16.698	16.5537	16.7801	16.8606	-0.122341	0.28445	0.616107
Q8IWA0	WDR75	No	15.5107	15.4783	15.4352	15.5747	15.1722	15.2321	0.148452	0.284721	0.616107
P68032	ACTC1	No	20.1401	20.1161	20.2242	20.2643	19.6472	20.0435	0.175132	0.285452	0.616323
Q9ULX6	AKAP8L	Yes	11.2735	10.9761	11.6848	11.0184	12.4705	11.8216	-0.458733	0.28534	0.616323
P11586	MTHFD1	No	11.5522	10.7608	11.1968	10.6775	10.4753	11.2529	0.36804	0.287116	0.619232
H3BPE1	MACF1	No	10.6809	10.645	10.8459	11.5671	11.2707	10.4621	-0.375991	0.28772	0.619851
P20042	EIF2S2	No	18.0167	17.8054	17.9598	18.0633	17.5509	17.6905	0.159047	0.289584	0.621127
P31946	YWHAB	No	16.3292	16.274	16.4275	16.2896	16.7651	16.4309	-0.151621	0.289335	0.621127
Q92890	UFD1	No	13.538	13.5298	13.3642	13.7423	13.4683	13.7243	-0.167585	0.289519	0.621127
Q9NW82	WDR70	No	16.0506	15.969	16.1086	16.0317	15.9372	15.8422	0.105684	0.288997	0.621127
H0YKD8	RPL28	No	18.1565	17.9194	17.722	17.6725	18.0171	17.5969	0.170427	0.289964	0.62126
P52756	RBM5	No	18.5082	18.7439	18.5763	18.7622	18.7338	18.6259	-0.0978257	0.290985	0.622765
E9PQH6	RHOC	No	11.0103	10.535	12.0367	10.8421	12.0213	12.5676	-0.6163	0.291499	0.623184
H0Y476	CACNB4	No	11.5615	12.1147	12.1297	11.7137	11.7443	11.571	0.258976	0.292193	0.623608
P38646	HSPA9	No	21.0639	21.1872	21.0168	21.3304	21.1471	21.1096	-0.106415	0.292655	0.623608
P49368	CCT3	No	14.8168	15.0211	14.7519	15.1493	15.0953	14.8112	-0.155318	0.292564	0.623608
Q76FK4	NOL8	No	20.0406	20.1128	20.0307	20.1066	19.9494	19.8241	0.101341	0.295015	0.627952
Q96N46	TTC14	No	13.301	13.378	13.5881	13.881	13.5247	13.4459	-0.194858	0.295429	0.628148
Q6P4F7	ARHGAP11A	No	14.1826	14.3233	14.1231	13.9786	14.2298	13.9638	0.152203	0.29691	0.63061
A0A2R8Y595	CTCF	Yes	17.9174	17.8055	17.8174	17.7247	17.8901	17.6281	0.099154	0.299384	0.631064
A8MXP9	MATR3	No	19.0025	19.0545	18.8973	19.0095	19.0352	19.178	-0.089478	0.298755	0.631064
F5H7W8	C12orf43	No	15.6677	15.8707	15.5922	15.5474	15.6221	15.6106	0.116845	0.298565	0.631064
Q05BQ5	MBTD1	No	9.42376	10.4163	9.87324	10.7734	9.85016	10.3754	-0.428539	0.298259	0.631064
Q16186	ADRM1	No	12.3984	12.5004	12.4858	12.3679	12.2352	12.2397	0.180594	0.29902	0.631064
Q8TED0	UTP15	No	18.4736	18.368	18.442	18.4324	18.3247	18.2814	0.0817194	0.299262	0.631064
Q8WXX5	DNAJC9	No	21.1856	21.3159	21.3459	21.2647	21.1547	21.1476	0.0934807	0.298539	0.631064
O00505	KPNA3	No	15.6792	15.554	15.5223	15.74	15.6337	15.6909	-0.103026	0.300197	0.631741
Q9Y5B9	SUPT16H	No	20.2346	20.0747	20.0652	20.2733	19.8533	19.7907	0.15242	0.300352	0.631741
A0A087WYS3	ZMYND8	No	14.5014	15.0282	14.674	14.6137	14.6404	14.4048	0.181589	0.301729	0.633275
Q9HC62	SENP2	No	13.5138	13.6917	13.4962	13.6518	13.6311	13.9071	-0.162766	0.301447	0.633275
Q08945	SSRP1	No	19.6286	19.4113	19.5008	19.703	19.1715	19.1435	0.17426	0.303697	0.636102
Q9BYE3	LCE3D	No	13.6761	13.0957	14.0261	13.2506	14.621	14.2098	-0.427855	0.303727	0.636102
I3L2C7	GEMIN4	No	14.9417	14.4916	15.0487	14.6977	15.2331	15.2429	-0.230572	0.305617	0.638049
P11387	TOP1	No	22.4749	22.4222	22.5103	22.6049	22.0539	22.2653	0.161092	0.305702	0.638049
P15924	DSP	No	20.9076	20.5238	21.1941	20.3533	21.6974	21.894	-0.43975	0.305963	0.638049
P23284	PPIB	No	17.2779	17.6447	17.4267	17.2584	17.8774	17.8074	-0.197982	0.305161	0.638049
O43143	DHX15	No	20.8443	20.7899	20.867	21.0964	20.8919	20.8198	-0.102316	0.306485	0.638455
Q8N488	RYBP	No	15.1903	15.2599	15.2783	15.8151	15.283	15.1942	-0.187972	0.30704	0.63893
P08621	SNRNP70	No	20.1137	20.3195	20.1042	20.2376	20.2768	20.2976	-0.0915551	0.307932	0.640105
Q5T8D1	YME1L1	No	13.0386	12.7654	13.1617	12.748	13.5059	13.542	-0.276715	0.309148	0.64195
Q14683	SMC1A	No	21.4194	21.3577	21.1976	21.3405	21.1669	21.1495	0.105932	0.309818	0.642658
Q30167	HLA-DRB1	No	12.949	12.5449	12.9621	12.6335	13.0105	13.8907	-0.359552	0.310269	0.642911
Q9BX40	LSM14B	No	14.8576	14.9401	15.0942	15.1157	14.5811	14.6535	0.18055	0.312364	0.646566
A0A286YEY4	IGHG2	No	13.1611	12.4816	12.6116	12.6428	13.3432	13.1219	-0.284504	0.312928	0.647048
Q9Y4P3	TBL2	No	16.2123	15.8726	16.0698	16.1011	16.0347	16.533	-0.171377	0.313302	0.647139
O43684	BUB3	No	17.7923	17.9689	17.9011	17.7523	17.8131	17.8505	0.0821264	0.314428	0.648094
P08651	NFIC	Yes	17.2832	17.4003	17.2561	17.3309	17.2178	17.1071	0.0945668	0.31419	0.648094
A0A0A0MT01	GSN	No	14.4724	14.4795	14.5192	14.4903	14.7148	14.6292	-0.121025	0.318554	0.649209
A0A140T953	HLA-B	No	14.2322	14.1515	14.3686	14.2898	13.9819	14.0346	0.14867	0.319082	0.649209
A0A2U3TZL8	KIF23	No	12.7318	12.2388	12.4178	12.5736	12.7778	12.6491	-0.20404	0.319425	0.649209
E5RI98	NPM1	No	15.578	15.0576	14.9122	14.917	15.617	15.9315	-0.305917	0.319236	0.649209
J3KRX5	RPL17	No	16.4949	16.3507	16.5356	16.4406	16.4698	16.0352	0.145243	0.315744	0.649209
O60264	SMARCA5	No	16.7251	16.6567	16.7136	16.7954	16.9114	16.6693	-0.0936055	0.32091	0.649209
P19388	POLR2E	No	18.2117	18.2453	18.315	18.0802	18.1223	18.3028	0.0889107	0.317272	0.649209
P36402	TCF7	Yes	14.4502	15.6491	14.7376	14.4866	14.7174	14.6884	0.314838	0.31889	0.649209
P61247	RPS3A	No	19.0794	18.9417	19.0664	18.8998	19.0502	18.8837	0.0845883	0.320853	0.649209
Q53F19	NCBP3	No	18.8528	19.085	18.9086	19.0117	19.1302	18.9825	-0.092679	0.320496	0.649209
Q8IUF8	RIOX2	No	15.2677	15.493	15.6122	15.0638	15.2055	15.5794	0.174751	0.318695	0.649209
Q8NE71	ABCF1	No	18.8642	18.8676	18.6082	18.8525	18.4936	18.6125	0.127123	0.319347	0.649209
Q8WU90	ZC3H15	No	15.219	15.147	15.291	15.1162	15.5006	15.4605	-0.140103	0.317985	0.649209
Q99459	CDC5L	Yes	20.4657	20.5607	20.6016	20.6139	20.4179	20.2532	0.114332	0.315671	0.649209
Q9H9Y6	POLR1B	No	20.0752	20.106	20.1777	20.2946	19.7274	19.8747	0.154069	0.320115	0.649209
Q9P1U0	POLR1H	No	12.5484	12.833	13.0274	13.1758	12.7464	13.1455	-0.219649	0.316061	0.649209
Q9Y314	NOSIP	No	17.5553	17.4562	17.5562	17.3739	17.4718	17.4882	0.0779267	0.32095	0.649209
Q9Y3T9	NOC2L	No	18.5669	18.4338	18.5152	18.6308	19.187	18.3397	-0.213869	0.316987	0.649209
O95831	AIFM1	No	19.4495	19.5788	19.4309	19.7051	19.5495	19.4792	-0.0914924	0.323725	0.649295
P12035	KRT3	No	12.1241	12.5257	11.6352	12.3222	12.547	12.2448	-0.276359	0.323765	0.649295
P14868	DARS1	No	17.3197	17.4332	17.3344	17.4306	17.3614	17.5541	-0.0862456	0.321873	0.649295
P41091	EIF2S3	No	19.3025	19.1606	19.035	19.2175	18.9581	18.9928	0.109914	0.323664	0.649295
Q8N108	MIER1	No	16.159	16.2444	16.0446	16.9686	16.1158	16.1018	-0.246029	0.323744	0.649295
Q96N67	DOCK7	No	17.8916	17.873	17.8595	17.8249	18.1497	17.9491	-0.0998862	0.323983	0.649295
Q96RL1	UIMC1	No	11.9631	12.3719	12.0934	11.9424	12.1149	11.7014	0.223268	0.323073	0.649295
Q9H9B1	EHMT1	No	16.8125	16.8302	16.797	16.8189	16.8843	16.9801	-0.0811964	0.32267	0.649295
Q9UL54	TAOK2	No	14.4663	14.5896	14.37	14.1459	14.391	14.4596	0.14317	0.323845	0.649295
Q9H7E2	TDRD3	No	15.9536	16.1306	16.0293	16.0316	16.224	16.1591	-0.100381	0.324452	0.649569
Q14210	LY6D	No	13.9275	13.7712	13.6624	13.3258	15.0948	14.2249	-0.428132	0.325011	0.650021
A0A2R8Y7I4	TPP1	No	12.4055	12.2601	12.5469	11.936	13.3297	13.0902	-0.381157	0.327025	0.650058
C9JG86	SETD2	No	15.7713	15.857	15.5721	15.7614	15.6654	15.3137	0.153304	0.326363	0.650058
P49862	KLK7	No	13.5607	13.5702	13.7923	13.1287	15.1452	14.0952	-0.481976	0.326145	0.650058
Q15691	MAPRE1	No	12.134	11.9989	12.6939	12.1132	12.7033	12.9191	-0.302884	0.32585	0.650058
Q9H501	ESF1	No	19.6102	19.7354	19.7338	19.7468	19.5419	19.5109	0.0932596	0.325756	0.650058
X6R4W8	ZNF207	Yes	14.6944	14.7491	14.6197	14.8715	14.6925	14.8449	-0.115252	0.326808	0.650058
Q03701	CEBPZ	Yes	18.4724	18.3755	18.4279	18.3618	18.3838	18.325	0.0684	0.327884	0.651104
A0A2R8Y793	ACTB	No	23.0488	23.1417	23.279	23.2573	22.6927	23.0183	0.167062	0.329193	0.651715
H7C561	SF1	No	15.4032	15.6005	15.1941	15.519	15.8106	15.3622	-0.164673	0.328617	0.651715
Q9Y608	LRRFIP2	No	19.2065	19.1549	19.1711	19.1948	18.9007	19.1479	0.0963874	0.329037	0.651715
P38432	COIL	No	15.3708	15.3458	15.4453	15.7014	15.3325	15.5	-0.124012	0.330553	0.651767
Q02040	AKAP17A	No	15.822	15.8461	15.8042	15.713	16.3015	15.9316	-0.157948	0.330498	0.651767
Q8TBZ3	WDR20	No	11.327	10.3519	11.1611	11.2361	11.1119	11.4711	-0.326314	0.330477	0.651767
Q96SI9	STRBP	No	17.3109	17.4782	17.1564	17.5681	17.6748	17.1709	-0.156158	0.329688	0.651767
H0Y6E7	RBMX	No	11.818	11.6643	13.0699	11.4957	12.9629	14.3395	-0.748636	0.332026	0.65401
O75446	SAP30	No	15.992	16.1416	16.1827	16.1321	15.9154	15.9543	0.104856	0.332837	0.654688
Q9Y294	ASF1A	No	16.5322	16.5574	16.3595	16.599	16.7692	16.4302	-0.116435	0.33304	0.654688
P31943	HNRNPH1	No	19.8675	20.1029	20.0073	20.0746	19.7696	19.796	0.112506	0.335961	0.65519
P31948	STIP1	No	15.7415	15.7051	15.5631	15.5001	15.6205	15.5924	0.0988939	0.334676	0.65519
P82933	MRPS9	No	16.8944	16.8893	16.8914	16.8622	16.9463	17.1583	-0.0972604	0.335066	0.65519
Q15084	PDIA6	No	13.9624	14.1681	14.0239	13.8845	14.8165	14.1903	-0.245598	0.335914	0.65519
Q15544	TAF11	No	13.4166	13.4422	13.6982	13.8052	13.6176	13.5947	-0.153478	0.335507	0.65519
Q16520	BATF	Yes	13.6025	13.7381	13.1792	13.4609	13.946	13.7506	-0.212582	0.33467	0.65519
Q9UBL3	ASH2L	No	19.92	20.1121	19.9678	20.1905	19.9707	20.1183	-0.0931528	0.335978	0.65519
Q9UIF7	MUTYH	No	15.4559	15.5295	15.5878	15.4619	15.5175	16.2385	-0.214896	0.333942	0.65519
Q9BUJ2	HNRNPUL1	No	21.0126	21.1564	21.198	21.2325	20.9462	20.8056	0.127567	0.336501	0.655557
O15514	POLR2D	No	13.8746	13.8807	13.923	13.8198	14.0918	14.2099	-0.147734	0.337039	0.655951
H0YHG0	NA	No	11.8951	12.3827	12.6946	12.2523	12.9569	12.6185	-0.285042	0.339751	0.6573
P14625	HSP90B1	No	15.7287	15.8161	15.7265	16.1245	15.7966	15.7292	-0.126334	0.338855	0.6573
P49257	LMAN1	No	13.3032	13.7835	13.8082	13.6106	13.9004	13.9714	-0.195852	0.338398	0.6573
Q14147	DHX34	No	17.0475	17.0693	17.0698	16.9154	17.0324	17.0181	0.0735471	0.339553	0.6573
Q15014	MORF4L2	No	12.8282	12.2992	12.3792	12.0934	13.2734	13.2018	-0.353993	0.339707	0.6573
Q6WKZ4	RAB11FIP1	No	14.4649	14.5018	14.3368	14.2031	14.4601	14.2526	0.129234	0.338956	0.6573
Q9H7L9	SUDS3	No	13.5227	13.2269	13.5494	13.8444	13.4543	13.5281	-0.175909	0.340106	0.657337
Q9NPF5	DMAP1	No	13.5878	13.9484	14.1322	13.8986	13.9302	14.5348	-0.231755	0.340623	0.657686
Q9UBB5	MBD2	Yes	16.3882	16.6187	16.5869	16.5503	16.6159	16.7207	-0.0976908	0.34272	0.661081
O14974	PPP1R12A	No	19.0401	19.1625	19.1343	19.1452	18.9457	19.0032	0.080915	0.344079	0.663047
P39023	RPL3	No	20.0949	19.9951	20.1459	19.7578	19.9029	20.2054	0.12323	0.345021	0.664062
Q96RR1	TWNK	No	17.2646	17.27	17.3195	17.2924	17.177	17.1644	0.0734093	0.345285	0.664062
O95232	LUC7L3	No	16.0152	16.0474	15.9051	15.913	16.0123	15.7248	0.105884	0.347281	0.665818
P0C1Z6	TFPT	No	13.5675	13.6876	13.4898	13.2008	13.6563	13.3889	0.166315	0.347561	0.665818
P62906	RPL10A	No	20.1867	20.2651	20.2888	20.5098	19.8335	19.8524	0.181621	0.346888	0.665818
Q9UNX4	WDR3	No	18.5784	18.4744	18.5441	18.7042	18.7043	18.4578	-0.0898089	0.347147	0.665818
Q15910	EZH2	No	12.218	12.501	13.7412	12.4274	12.3914	12.488	0.384447	0.348145	0.666284
Q96PN7	TRERF1	Yes	12.0501	12.0071	11.8678	11.9366	12.149	12.4553	-0.205322	0.348654	0.666605
P16401	H1-5	No	11.7695	11.119	11.9712	12.2329	11.801	11.6944	-0.28954	0.349878	0.668291
Q96LT9	RNPC3	No	16.5035	16.5941	16.5035	16.6218	16.6111	16.59	-0.0738754	0.350554	0.668928
O15020	SPTBN2	No	20.0215	20.0766	19.9328	20.0647	20.0388	20.1497	-0.074091	0.3513	0.669698
Q9NYL9	TMOD3	No	20.387	20.3266	20.3525	20.3456	20.2366	20.2775	0.068781	0.352395	0.671131
M0R1T5	CHMP2A	No	10.2886	9.93628	9.82204	9.79569	11.0667	10.3188	-0.378072	0.353332	0.672261
P35606	COPB2	No	16.5609	16.8735	16.8037	16.9416	17.0695	16.6369	-0.136654	0.354268	0.673385
Q92979	EMG1	No	17.7095	17.5681	17.7774	17.5913	17.4923	17.7037	0.0892715	0.355535	0.675136
Q9UH62	ARMCX3	No	10.9413	11.1516	10.9073	11.8103	10.8021	11.2796	-0.297246	0.355907	0.675186
Q5QJE6	DNTTIP2	No	14.0674	14.1169	14.1617	14.4499	14.0622	14.2451	-0.137079	0.356776	0.676178
Q13155	AIMP2	No	14.3408	14.0147	14.5129	14.3052	14.5712	14.4721	-0.159991	0.357796	0.677454
P13010	XRCC5	No	21.5861	21.893	21.8889	21.8686	21.5786	21.5322	0.129547	0.359105	0.678681
Q13257	MAD2L1	No	10.6262	10.5955	10.3278	10.5959	9.71524	10.3237	0.304911	0.35922	0.678681
Q9BRX2	PELO	No	12.0532	12.0141	11.9597	11.8311	11.4549	12.0906	0.216826	0.359485	0.678681
I3L3Q3	ZZEF1	No	12.5864	12.8051	11.4411	12.4652	12.697	12.724	-0.35119	0.359976	0.67895
C9JG87	MRPL39	No	14.8257	14.9824	15.0651	14.9636	15.0845	15.1575	-0.110814	0.364207	0.679083
O43390	HNRNPR	No	21.2505	21.1639	21.1672	21.299	21.0197	20.9494	0.104487	0.363559	0.679083
O75390	CS	No	16.8217	16.9222	16.9451	16.8962	16.9064	17.174	-0.0958557	0.368039	0.679083
P04279	SEMG1	No	14.3284	13.9558	14.6264	14.3186	14.1792	13.7658	0.215656	0.360651	0.679083
P21589	NT5E	No	13.7692	13.2943	13.9687	14.0048	12.5626	13.3946	0.356726	0.367305	0.679083
P78527	PRKDC	No	23.771	24.009	23.6765	23.9286	23.6039	23.4591	0.154997	0.367792	0.679083
Q01105	SET	No	12.781	13.0457	13.1203	12.9378	13.6329	13.0316	-0.218429	0.366083	0.679083
Q06787	FMR1	No	16.4838	16.649	16.5223	16.4843	16.7302	16.7313	-0.0968744	0.366735	0.679083
Q15306	IRF4	Yes	18.2839	18.3153	18.1986	18.3461	18.2633	18.3992	-0.0702564	0.362839	0.679083
Q15545	TAF7	No	14.1808	14.327	14.2972	14.3877	14.3324	14.4103	-0.108433	0.365858	0.679083
Q460N5	PARP14	No	12.2923	12.174	12.0127	11.835	12.8674	12.6093	-0.277594	0.367782	0.679083
Q66GS9	CEP135	No	12.3945	11.7316	11.8757	11.7113	11.4933	12.0424	0.251591	0.362956	0.679083
Q8N1F7	NUP93	No	20.3735	20.3715	20.3997	20.5447	20.3803	20.436	-0.0721043	0.361205	0.679083
Q99549	MPHOSPH8	No	15.7537	15.6034	15.6895	15.7855	15.7701	15.7447	-0.0845777	0.364116	0.679083
Q9BPW8	NIPSNAP1	No	14.0516	13.9883	14.2289	14.3894	13.486	13.6883	0.235033	0.362314	0.679083
Q9BRD0	BUD13	No	15.0051	14.8834	14.9312	14.7269	14.9383	14.8411	0.10447	0.366267	0.679083
Q9BUQ8	DDX23	No	19.3518	19.2124	19.2988	19.3863	19.0943	19.0941	0.0960978	0.366746	0.679083
Q9H0L4	CSTF2T	No	15.6621	15.7545	15.7474	15.5236	15.7059	15.6608	0.0912087	0.362156	0.679083
Q9H2P0	ADNP	Yes	11.9007	11.1333	11.5027	11.0552	10.0387	11.9986	0.481373	0.364427	0.679083
Q9H7B2	RPF2	No	18.6918	18.6434	18.9029	18.6287	18.8457	18.3843	0.126481	0.367372	0.679083
Q9NQT5	EXOSC3	No	16.0619	16.078	16.2517	16.3583	16.0015	16.4104	-0.126226	0.364125	0.679083
Q9Y4E5	ZNF451	Yes	13.6944	13.8244	13.8259	13.4275	13.9298	15.1474	-0.386695	0.367904	0.679083
Q9Y5J1	UTP18	No	14.9917	14.948	15.1552	15.0235	15.0917	15.3466	-0.122328	0.364385	0.679083
P30050	RPL12	No	19.2041	19.1109	19.1658	19.2097	19.0529	18.988	0.0767249	0.371796	0.681173
P34969	HTR7	No	14.1099	14.557	14.5528	14.186	14.4321	14.1151	0.162145	0.371263	0.681173
P62269	RPS18	No	18.076	17.9251	17.8975	17.8518	17.9755	17.8384	0.0776686	0.369896	0.681173
Q12906	ILF3	No	21.9597	21.942	21.9526	22.082	21.7045	21.729	0.112929	0.371284	0.681173
Q15853	USF2	Yes	14.2871	14.3888	14.0096	14.0663	14.614	14.545	-0.179946	0.369577	0.681173
Q63HK5	TSHZ3	Yes	14.1643	14.0477	13.9907	13.8824	14.3881	14.438	-0.168592	0.371961	0.681173
Q99963	SH3GL3	No	13.8858	13.6238	14.111	13.8049	13.5961	13.7469	0.157567	0.371207	0.681173
Q9BZJ0	CRNKL1	No	19.4399	19.4623	19.3754	19.5371	19.1887	19.2585	0.0977466	0.370623	0.681173
B4DLN1	NA	No	13.0689	12.2534	12.7229	12.73	13.0181	12.977	-0.226678	0.372948	0.681329
O60832	DKC1	No	20.121	20.1137	20.3205	20.1219	19.8872	20.2295	0.105538	0.372933	0.681329
P27348	YWHAQ	No	13.4176	13.2542	13.3597	13.2092	13.769	13.5673	-0.171318	0.373092	0.681329
Q8NDF8	TENT4B	No	14.1457	13.9462	14.3446	13.9792	14.3915	14.634	-0.18937	0.373474	0.68139
P56537	EIF6	No	16.9385	16.7925	16.9534	17.0431	17.1221	16.814	-0.0982465	0.375075	0.681765
Q8TDD1	DDX54	No	13.1078	12.8724	13.0468	12.7302	13.1645	12.5573	0.191651	0.374785	0.681765
Q9BY77	POLDIP3	No	17.8691	17.6997	17.7259	17.7896	17.6823	17.5752	0.082547	0.374578	0.681765
Q9NZ01	TECR	No	13.2809	13.3703	13.861	13.3486	13.9212	13.8977	-0.21844	0.374507	0.681765
O94804	STK10	No	17.6774	17.7119	17.5191	17.6785	17.4351	17.5302	0.0882364	0.376858	0.684368
Q6UWP8	SBSN	No	11.7643	12.3253	10.9695	11.9728	12.4972	11.6805	-0.363832	0.377937	0.685055
Q9UDW3	ZMAT5	No	14.0908	13.8383	14.099	14.0773	14.1425	14.1761	-0.122608	0.377871	0.685055
O43707	ACTN4	No	21.1106	21.3871	21.4243	21.6077	21.2895	21.3747	-0.116643	0.380646	0.689325
Q9NUX5	POT1	No	15.6364	15.6256	15.4186	15.6134	15.3823	15.3586	0.108781	0.381309	0.689886
P68371	TUBB4B	No	12.3696	12.2645	12.8689	12.8279	12.7508	12.5275	-0.201103	0.381767	0.690077
Q15370	ELOB	No	16.3906	16.3303	16.334	16.3069	16.3361	16.1822	0.0765528	0.382645	0.691024
D6RG18	CCNH	No	15.2483	15.2166	15.1243	15.0497	15.2346	15.0056	0.0997701	0.384709	0.691118
J3KT73	RPL38	No	13.6443	11.6849	11.5984	12.0848	11.7649	11.5688	0.503053	0.383482	0.691118
Q5M775	SPECC1	No	13.9484	13.9113	14.0427	13.9052	14.1952	14.1794	-0.125839	0.384819	0.691118
Q8N684	CPSF7	No	17.1405	17.303	17.4551	17.3779	16.9982	17.1739	0.116181	0.383749	0.691118
Q8WVM8	SCFD1	No	15.6011	15.4286	15.7038	15.8704	15.6316	15.5727	-0.113751	0.383808	0.691118
Q9UKD2	MRTO4	No	18.186	18.072	18.1507	18.3073	18.2364	18.0911	-0.0754107	0.384256	0.691118
Q08554	DSC1	No	17.5777	17.5623	17.8581	17.2612	18.1778	18.2893	-0.243436	0.385178	0.691127
P30101	PDIA3	No	16.9295	17.0852	16.9742	16.8499	17.1774	17.3168	-0.11841	0.385532	0.691128
A0A2R8Y811	RPS14	No	16.6824	16.5439	16.4803	16.5245	16.5871	16.3011	0.0979415	0.386359	0.691317
P0CG38	POTEI	No	16.8972	16.9686	17.1105	17.2221	16.5638	16.7189	0.157172	0.387023	0.691317
Q92576	PHF3	No	15.3473	15.4364	15.4194	15.1538	15.6984	15.8527	-0.167256	0.387052	0.691317
Q9UBU9	NXF1	No	18.5354	18.6408	18.513	18.5167	18.4059	18.5583	0.0693913	0.386643	0.691317
Q9HBM6	TAF9B	No	15.2076	15.3199	15.7703	15.714	15.4353	15.6052	-0.152278	0.388379	0.693053
P55199	ELL	No	15.9055	15.8819	15.9583	15.7125	15.8348	15.9395	0.0863283	0.388922	0.693387
O60828	PQBP1	No	16.8916	16.7964	16.7062	16.9912	16.8204	16.8268	-0.0813682	0.391535	0.696352
P0DPB6	POLR1D	No	13.4708	13.2409	13.4071	13.2649	13.1047	13.3414	0.135941	0.391833	0.696352
P20585	MSH3	No	19.9421	20.2118	20.0996	20.5435	20.0246	20.0938	-0.136156	0.392936	0.696352
P58107	EPPK1	No	13.4894	13.7797	13.865	13.5122	14.1333	14.0526	-0.188005	0.392459	0.696352
Q13123	IK	No	20.3959	20.4658	20.3921	20.4997	20.261	20.2456	0.0824777	0.392983	0.696352
Q14145	KEAP1	No	13.5109	13.935	13.7772	13.8474	13.852	13.9379	-0.138103	0.39151	0.696352
Q4G0J3	LARP7	No	17.1132	17.0755	17.064	17.0741	17.1495	17.2331	-0.0679929	0.393079	0.696352
P40937	RFC5	No	13.7287	13.2828	13.6938	13.8358	13.0542	13.1383	0.225677	0.395345	0.699732
Q96BZ8	LENG1	No	13.6312	13.1518	13.2762	13.1934	13.8273	13.6263	-0.195936	0.397596	0.702444
Q9BZD3	GCOM2	No	13.8892	13.6278	13.6673	13.195	13.8575	13.5951	0.178919	0.397517	0.702444
A0A087WX80	LAMA2	No	14.6191	13.9731	14.739	14.0238	15.0287	15.2023	-0.307856	0.400579	0.703432
A0A499FJI4	MYCBP2	No	12.7552	13.0597	12.6837	12.8852	12.6866	12.3872	0.17991	0.400215	0.703432
A6NHR9	SMCHD1	No	15.4506	15.4442	15.1855	15.1911	15.3267	15.2608	0.100558	0.401893	0.703432
I3L2R6	TXNDC17	No	9.46159	9.51726	10.2541	10.4338	9.75511	9.98417	-0.313361	0.401305	0.703432
O60231	DHX16	No	18.4905	18.6331	18.5238	18.5265	18.4847	18.4482	0.0626902	0.402116	0.703432
P52948	NUP98	No	18.4811	18.558	18.5634	18.6154	18.3852	18.3682	0.0779014	0.40121	0.703432
Q01167	FOXK2	Yes	12.2126	12.5528	12.0361	12.0536	12.8401	12.6058	-0.232698	0.401646	0.703432
Q8IY57	YAF2	No	11.8282	10.9191	10.6928	11.1199	10.2337	11.0281	0.352794	0.399855	0.703432
Q92922	SMARCC1	No	18.0752	18.1277	17.9557	18.0663	17.9754	17.9012	0.0719011	0.40115	0.703432
Q9UQ80	PA2G4	Yes	12.6792	12.8844	12.5702	12.2756	13.0868	13.712	-0.313517	0.400359	0.703432
Q9Y5B6	PAXBP1	No	18.5733	18.6436	18.4942	18.6416	18.3611	18.4613	0.0823939	0.400245	0.703432
P67870	CSNK2B	No	12.5856	12.6928	13.2536	12.5513	12.7605	12.6402	0.193338	0.403521	0.70526
O94776	MTA2	No	18.5943	18.7867	18.6052	18.6623	18.7821	18.7571	-0.0717868	0.404395	0.706155
Q9H8H2	DDX31	No	13.5263	13.2939	13.3061	13.4027	13.4286	13.7116	-0.138872	0.405668	0.707746
Q8WUM0	NUP133	No	16.8209	16.8211	16.8218	16.932	16.5387	16.7041	0.096311	0.408215	0.711554
Q9UPN7	PPP6R1	No	10.8915	10.9126	10.5483	10.9581	10.3779	10.2647	0.250535	0.409011	0.711672
Q9Y247	FAM50B	No	12.8753	12.645	13.1992	13.0941	12.929	13.2051	-0.169593	0.408867	0.711672
H7BYT1	CSNK1D	No	17.7957	17.7302	17.877	17.5965	18.8779	17.7474	-0.272963	0.410534	0.712419
P17028	ZNF24	Yes	14.512	14.6194	14.4165	14.6791	14.1454	14.2929	0.143507	0.410511	0.712419
P62136	PPP1CA	No	20.4386	20.4805	20.5396	20.5463	20.2759	20.4009	0.0785644	0.410086	0.712419
P53350	PLK1	No	17.2267	17.376	17.2759	17.1959	17.3293	17.7108	-0.119119	0.411819	0.713381
Q15029	EFTUD2	No	21.6266	21.6863	21.6358	21.8693	21.3219	21.361	0.1322	0.411554	0.713381
P04083	ANXA1	No	13.7191	14.4982	13.7157	13.2768	14.9241	14.9757	-0.414521	0.412403	0.71376
P31025	LCN1	No	13.9504	14.5251	13.2523	15.4281	13.6018	14.0288	-0.443686	0.413788	0.714891
Q6IN84	MRM1	No	16.6433	16.8009	16.7192	16.6136	16.6821	16.6635	0.0680982	0.413756	0.714891
Q86U70	LDB1	No	14.9097	14.372	14.4436	14.3102	14.5589	14.4103	0.148617	0.414876	0.716138
O75489	NDUFS3	No	10.7501	11.1947	11.2333	11.6013	10.8474	11.4753	-0.248623	0.416793	0.716914
Q5HYB6	DKFZp686J1372	No	16.6061	16.2705	16.5805	16.4555	16.6206	16.6908	-0.103265	0.416018	0.716914
Q9UK45	LSM7	No	17.5666	17.4254	17.5349	17.3042	17.4359	17.5551	0.077189	0.416617	0.716914
Q9Y2H1	STK38L	No	14.5324	13.7319	13.6726	13.418	13.9794	13.8391	0.233478	0.416239	0.716914
A0A1W2PP04	RBMX2	No	10.5765	11.2241	11.0016	11.0384	10.4562	12.8338	-0.508732	0.41752	0.717099
Q02556	IRF8	Yes	17.1361	17.1759	17.1736	17.1737	17.2463	17.2407	-0.0583735	0.418002	0.717099
Q7RTV0	PHF5A	No	19.075	19.0927	19.0448	18.9273	18.9488	19.1339	0.0674707	0.417665	0.717099
O60884	DNAJA2	No	11.6837	11.1906	11.6035	11.6966	11.4661	11.9234	-0.202795	0.419868	0.71757
P61244	MAX	Yes	14.8058	14.5179	14.4066	14.3475	14.2971	14.67	0.138555	0.419281	0.71757
Q8N5C6	SRBD1	No	19.5309	19.5781	19.5363	19.6396	19.3427	19.4298	0.0777314	0.41902	0.71757
Q9NQT4	EXOSC5	No	15.848	15.9223	16.0719	16.3499	16.0099	15.8508	-0.122754	0.420112	0.71757
Q9Y3D9	MRPS23	No	16.8856	16.8461	16.8126	16.9173	16.9645	16.8509	-0.06281	0.419856	0.71757
O75323	NIPSNAP2	No	14.6635	14.5138	14.6555	14.644	14.313	14.5444	0.110458	0.423907	0.7184
P09016	HOXD4	Yes	12.8459	13.1065	13.3601	13.0138	12.7776	13.0424	0.159568	0.423272	0.7184
P48444	ARCN1	No	14.4127	14.3972	14.024	14.3239	14.542	14.3539	-0.128658	0.422763	0.7184
P51991	HNRNPA3	No	21.2854	21.5376	21.435	21.4969	21.2563	21.223	0.0938864	0.422367	0.7184
P52272	HNRNPM	No	21.5594	21.6075	21.4634	21.6521	21.3565	21.3441	0.0925432	0.42219	0.7184
Q04864	REL	Yes	16.5207	16.2555	16.3762	16.4109	16.4608	16.524	-0.0811393	0.421586	0.7184
Q13111	CHAF1A	No	11.9283	12.506	11.7931	12.4006	12.2474	12.1823	-0.200957	0.422435	0.7184
Q9H5V9	CXorf56	No	17.9624	17.9612	18.0577	17.916	17.9099	17.9823	0.0577298	0.42372	0.7184
Q9H6F5	CCDC86	No	16.5595	16.4246	16.4668	16.4287	17.039	16.4214	-0.146064	0.423338	0.7184
A0A494C1E9	NFKB1	Yes	19.8914	19.9608	19.907	19.9619	19.805	19.8016	0.0635766	0.425275	0.720093
C9JVP0	FOXJ3	Yes	14.1118	13.9658	14.0316	13.854	13.9096	14.0326	0.104325	0.427908	0.723646
D3YTB1	RPL32	No	16.1482	15.8241	15.9496	15.7061	16.1245	15.7196	0.123912	0.42838	0.723646
K7ER08	RBM42	No	13.7482	14.0044	13.7888	12.9915	14.0828	13.7665	0.233506	0.428484	0.723646
P04899	GNAI2	No	14.7218	14.5614	14.8755	14.8656	14.7543	14.8431	-0.101429	0.429174	0.724184
K7ELI9	SDF2	No	15.2162	15.558	15.066	15.1998	15.0758	15.2033	0.120421	0.431035	0.726698
Q9Y490	TLN1	No	15.1429	15.0311	15.2063	15.161	15.1551	15.3291	-0.0882691	0.432998	0.729378
C9J3L8	SSR1	No	13.6499	13.3068	13.5234	13.5303	13.6364	13.6832	-0.123286	0.433573	0.729464
Q7RTP6	MICAL3	No	14.3424	14.4081	14.2404	14.2445	14.2989	14.1564	0.0970452	0.433796	0.729464
Q9UH92	MLX	Yes	9.90577	11.4109	13.5335	11.8453	11.3061	14.371	-0.890765	0.435336	0.731424
E5RIK9	MTERF3	Yes	14.7737	15.2077	15.5968	13.9692	15.0308	15.5701	0.336028	0.436135	0.731717
P59665	DEFA1	No	13.8685	13.4703	13.2213	13.2895	13.7826	14.1397	-0.217224	0.436259	0.731717
P59665	DEFA1B	No	13.8685	13.4703	13.2213	13.2895	13.7826	14.1397	-0.217224	0.436259	0.731717
F5H8D7	XRCC1	No	19.6749	19.6833	19.7267	19.7994	19.7747	19.6795	-0.0562296	0.436675	0.731747
Q15024	EXOSC7	No	18.4385	18.4421	18.5308	18.6852	18.4469	18.4885	-0.0697711	0.437307	0.731747
Q16777	H2AC20	No	12.1988	11.6197	11.9861	11.8911	12.3058	12.1734	-0.188559	0.437401	0.731747
Q9BXK1	KLF16	Yes	14.4249	14.6624	14.713	14.4056	14.5663	15.5571	-0.242901	0.438181	0.732425
H0YNW1	POU2F2	Yes	16.8733	17.1025	16.6783	16.8206	16.8902	16.6281	0.105126	0.440675	0.735964
Q5T200	ZC3H13	No	17.5489	17.4737	17.6382	17.4852	17.5996	17.357	0.0729978	0.441734	0.737103
P04264	KRT1	No	23.9891	23.8048	24.3002	23.658	24.2544	24.9681	-0.262096	0.442838	0.738315
Q9NVP1	DDX18	No	17.5114	17.3266	17.4348	17.4413	17.2763	17.3519	0.0677691	0.443255	0.73838
A6NMZ7	COL6A6	No	14.9518	14.9	15.1931	14.9228	15.0784	15.4338	-0.130051	0.444637	0.739017
E9PMH2	AIP	No	10.6045	11.2086	11.3025	10.6269	10.6799	11.1088	0.23333	0.444772	0.739017
Q8N9R8	SCAI	No	12.6048	13.0889	12.5373	12.5981	12.6414	12.5077	0.161262	0.444418	0.739017
P09496	CLTA	No	15.6792	15.5267	15.4024	15.6857	15.2423	15.3295	0.116931	0.447178	0.742384
Q16630	CPSF6	No	17.1425	17.2853	17.3774	17.2727	17.3234	17.4231	-0.0712967	0.447585	0.742429
A0A0G2JIW1	HSPA1B	No	20.601	20.6943	20.7321	20.7645	20.554	20.4782	0.0768535	0.450312	0.743796
P10242	MYB	Yes	13.1968	13.2099	13.4238	13.1234	13.4576	13.7016	-0.15072	0.449594	0.743796
Q8WUD4	CCDC12	No	17.1786	16.8265	17.0856	16.9066	17.0152	16.913	0.0853108	0.450051	0.743796
Q96EL3	MRPL53	No	13.7807	13.9255	13.5404	13.5425	13.723	13.6163	0.121583	0.449992	0.743796
Q9NPD3	EXOSC4	No	16.9392	16.9174	17.041	17.0195	17.0099	17.0421	-0.0579669	0.450284	0.743796
A0A0G2JMH6	HLA-DRA	No	11.866	11.6205	12.6637	12.277	11.3622	11.6644	0.282209	0.453086	0.744611
O15213	WDR46	No	14.1388	14.3905	14.2724	14.2016	14.1332	14.1765	0.0967911	0.453083	0.744611
P02533	KRT14	No	21.2454	20.7293	21.492	20.7567	21.4995	21.9905	-0.259955	0.45121	0.744611
P63167	DYNLL1	No	17.2709	17.2511	17.4481	17.1509	17.7783	17.4181	-0.125788	0.452146	0.744611
Q14247	CTTN	No	20.8747	20.9511	20.8148	20.9662	20.8835	20.973	-0.0606536	0.451788	0.744611
Q16695	H3-4	No	18.1893	17.9905	18.3154	17.9437	18.1549	18.1423	0.084789	0.453092	0.744611
E7EQV9	RPL15	No	17.7984	17.3344	17.6603	17.5327	17.5438	17.4217	0.0983278	0.455668	0.748214
Q9P2J5	LARS1	No	17.2542	17.3621	17.2861	17.4596	17.3063	17.3199	-0.0611263	0.4568	0.749444
P09651	HNRNPA1	No	20.5769	21.1185	20.995	21.1576	20.9705	20.9174	-0.118395	0.457624	0.749936
Q12800	TFCP2	Yes	15.3155	15.3859	14.8843	15.307	15.3371	15.2889	-0.115759	0.457868	0.749936
O43159	RRP8	No	14.3483	14.2869	13.8916	13.8532	14.0921	14.1804	0.133681	0.459312	0.751043
Q8TDB6	DTX3L	No	13.4108	13.1962	13.0652	13.2013	13.5481	13.3195	-0.132247	0.459042	0.751043
O95777	LSM8	No	14.9065	15.1481	14.8967	14.6698	14.9263	15.0316	0.10785	0.460597	0.752046
Q8WWY7	WFDC12	No	12.876	12.9304	12.7056	12.1938	12.4941	13.1912	0.210957	0.460696	0.752046
O95985	TOP3B	No	13.9132	13.8952	13.8823	13.7095	14.0603	13.5373	0.127843	0.46233	0.75308
P34096	RNASE4	No	13.9579	14.0769	13.8563	13.9332	13.8398	13.822	0.0987445	0.462268	0.75308
Q03111	MLLT1	No	15.2153	15.4371	15.3354	15.3779	15.1161	15.2261	0.0892276	0.462485	0.75308
Q14669	TRIP12	No	17.9492	17.7821	17.8117	18.0141	17.9558	17.7817	-0.0694875	0.463374	0.753899
Q14676	MDC1	No	20.0015	20.0703	19.894	20.0302	19.908	19.8297	0.0659852	0.463827	0.754009
A0A0B4J231	IGLL5	No	13.152	12.0141	12.341	12.5937	12.7853	12.8184	-0.23011	0.467148	0.754386
A0A494C0W0	PARN	No	14.5254	14.7216	14.5045	14.574	14.7721	14.6832	-0.0925832	0.465769	0.754386
G3V1S3	DENND5B	No	14.3714	14.1164	14.141	14.2754	14.1964	14.478	-0.107018	0.464522	0.754386
H0Y7A7	CALM2	No	18.3638	17.5981	18.0203	18.2136	17.9581	18.2513	-0.146989	0.465346	0.754386
P36578	RPL4	No	19.4926	19.4353	19.4191	19.5236	19.4816	19.4885	-0.0489294	0.466959	0.754386
Q8IXQ5	KLHL7	No	11.4524	11.9386	11.3342	12.4731	11.4645	11.5535	-0.255304	0.466128	0.754386
Q9H981	ACTR8	No	15.6066	15.7435	15.3505	15.7509	15.741	15.5148	-0.102015	0.466666	0.754386
Q9UMY1	NOL7	No	12.8843	12.5855	12.6771	12.6294	13.0522	12.8884	-0.141048	0.466876	0.754386
P07237	P4HB	No	16.4167	16.5309	16.5065	16.327	16.8443	16.5935	-0.103552	0.468363	0.755723
Q13813	SPTAN1	No	19.1608	19.4227	18.8826	19.2673	19.0577	18.7395	0.133843	0.46984	0.756337
Q52LJ0	FAM98B	No	15.4004	15.7425	15.6587	15.6461	15.6144	15.8217	-0.0935314	0.469708	0.756337
Q8NFW8	CMAS	No	19.5176	19.5528	19.6415	19.616	19.2755	19.5795	0.0802975	0.469904	0.756337
O60763	USO1	No	11.6303	11.8141	11.9589	12.0717	11.8132	11.9626	-0.148071	0.47118	0.756983
Q15233	NONO	No	21.4666	21.6982	21.4711	21.8209	21.5089	21.5723	-0.088766	0.471159	0.756983
Q9H089	LSG1	No	16.0381	16.1923	16.1102	16.1722	16.1836	16.1717	-0.0623215	0.471468	0.756983
Q9P258	RCC2	No	16.9873	17.0574	17.0062	17.0258	17.066	17.1205	-0.0538044	0.471983	0.757187
Q8N8A6	DDX51	No	17.9405	17.8393	17.7899	18.0048	17.8441	17.3479	0.124277	0.474438	0.760502
Q14146	URB2	No	18.9896	18.8944	19.0011	18.8933	18.8126	19.0041	0.0583427	0.475175	0.761059
A0A024RAC6	ELOA	No	16.5807	16.4208	16.4227	16.2217	16.5776	16.3731	0.0839563	0.480583	0.762843
A0A2R8YFE2	ACTB	No	17.5993	17.5695	17.2679	17.5732	17.41	17.7292	-0.0919072	0.478926	0.762843
O00629	KPNA4	No	18.5703	18.6342	18.5964	18.5361	18.5346	19.0546	-0.108158	0.477165	0.762843
P35249	RFC4	No	15.2304	14.8945	15.1684	15.2852	15.1862	15.1015	-0.0932169	0.480363	0.762843
P57772	EEFSEC	No	12.9378	13.4366	13.1236	13.2881	13.253	13.3439	-0.129	0.478374	0.762843
Q14258	TRIM25	No	14.2335	14.0385	14.1102	14.2807	14.2204	14.1509	-0.089944	0.479193	0.762843
Q53GL0	PLEKHO1	No	13.9266	14.1032	13.7899	13.7944	14.0941	14.323	-0.130573	0.479664	0.762843
Q9BVC5	C2orf49	No	15.7196	15.874	15.7919	15.5755	15.8723	15.6939	0.0812412	0.477233	0.762843
Q9ULW0	TPX2	No	15.8083	15.7915	15.8573	15.6096	15.8829	15.7404	0.0747678	0.480246	0.762843
Q9UQ35	SRRM2	No	16.5737	16.7441	16.5703	16.5242	16.6608	16.5017	0.0671394	0.480448	0.762843
R4GMX3	COMMD3-BMI1	No	15.3276	15.0458	15.4093	15.2702	15.3937	15.3971	-0.0927711	0.478717	0.762843
E9PDF2	OGDH	No	15.7128	14.6428	14.7618	14.8945	14.8513	14.7676	0.201372	0.484273	0.764972
P13861	PRKAR2A	No	13.7041	14.0513	13.4523	13.9749	13.6961	13.954	-0.139115	0.48346	0.764972
P19784	CSNK2A2	No	14.0684	14.3824	14.4459	14.2121	14.6486	14.4064	-0.12344	0.482559	0.764972
P54136	RARS1	No	15.1105	15.3461	15.2094	15.3796	14.9527	15.0156	0.106009	0.484195	0.764972
Q6P1J9	CDC73	No	17.038	16.6539	16.6964	16.745	16.6743	16.7135	0.0851707	0.483523	0.764972
Q9HC16	APOBEC3G	No	18.0812	18.0885	18.3239	18.1621	17.975	18.1428	0.0712134	0.483666	0.764972
O60861	GAS7	No	17.8894	18.0421	17.8177	17.9588	17.8064	17.7881	0.0653344	0.486244	0.766003
O60934	NBN	No	11.6808	11.6329	12.0387	12.0885	11.608	10.9471	0.236282	0.486059	0.766003
P09234	SNRPC	No	17.6707	17.5533	17.6222	17.4879	17.6468	17.5437	0.055934	0.486495	0.766003
Q9BPX5	ARPC5L	No	17.3215	17.0462	17.6202	17.3698	17.4798	17.4524	-0.104712	0.485452	0.766003
E7EQY4	MTA3	No	12.3361	12.6526	12.2741	12.0898	12.9678	12.7922	-0.195664	0.487853	0.766462
H0YMJ0	MORF4L1	No	14.6651	15.0057	14.7013	14.8097	15.2467	14.7042	-0.129523	0.487241	0.766462
Q13185	CBX3	No	18.1016	18.0184	17.8553	17.9493	17.992	17.8392	0.0649392	0.487962	0.766462
P01876	IGHA1	No	17.0659	16.1857	16.1605	16.7715	16.5037	16.6669	-0.176704	0.488779	0.767128
C9JMN1	SMC6	No	9.54051	10.4484	10.3597	10.0831	10.0945	9.34047	0.276845	0.489727	0.767863
P01024	C3	No	10.8944	10.2277	10.5241	10.3428	10.1238	10.5563	0.207787	0.490076	0.767863
Q6NS38	ALKBH2	No	15.2064	15.6116	15.3286	15.4517	15.2132	15.174	0.102588	0.490426	0.767863
A6ND36	FAM83G	No	14.4501	14.7816	14.2656	15.0724	14.3477	14.5599	-0.160942	0.491375	0.768732
C9JLU1	POLR2H	No	17.1104	17	17.1298	16.9477	17.057	17.0659	0.0565035	0.491849	0.768858
Q8NC60	NOA1	No	15.1345	15.0515	14.9599	14.2402	15.2672	15.079	0.186506	0.492931	0.769934
Q9UBG3	CRNN	No	11.7589	12.7288	11.7114	11.8991	12.1054	11.4751	0.239839	0.493784	0.770649
B5MCF9	PES1	No	18.0291	17.9854	17.884	18.0168	17.8613	17.8471	0.0577456	0.495887	0.771925
H0YC69	CCAR2	No	14.4251	14.0914	14.1596	14.3187	14.1299	14.5799	-0.117445	0.496561	0.771925
O95243	MBD4	Yes	11.9552	11.4179	11.4313	10.7184	11.8097	11.5494	0.242282	0.495255	0.771925
Q02790	FKBP4	No	10.485	10.8261	12.6623	9.85834	10.0052	12.3476	0.587388	0.495578	0.771925
Q9UK53	ING1	No	14.6389	14.738	14.5492	14.525	14.6459	14.5131	0.080693	0.496576	0.771925
P69905	HBA1	No	17.7159	15.485	15.8906	15.4736	16.0407	16.3807	0.398818	0.498071	0.773634
P69905	HBA2	No	17.7159	15.485	15.8906	15.4736	16.0407	16.3807	0.398818	0.498071	0.773634
A0A075B7D9	TAF15	No	12.0396	11.6906	11.03	12.3867	10.9646	12.3827	-0.324589	0.499123	0.774038
Q9BZK7	TBL1XR1	No	18.9404	19.0612	19.1247	19.0896	18.8633	18.9862	0.0624208	0.49907	0.774038
D6RIY6	EXOSC9	No	17.4689	17.5918	17.4768	17.9483	17.3929	17.5059	-0.103222	0.500094	0.774928
A6PW57	PIP5K1A	No	16.0024	16.0241	16.1513	15.8423	16.4051	16.2525	-0.107334	0.500539	0.775002
P49959	MRE11	No	11.7386	12.2819	12.5195	12.4437	11.5644	11.8758	0.218706	0.501062	0.775198
O15060	ZBTB39	Yes	11.2067	11.1811	11.557	11.4264	11.6753	11.3156	-0.157463	0.505483	0.776504
P25705	ATP5F1A	No	18.0118	17.7263	18.2919	18.0683	17.8606	18.5264	-0.141802	0.504749	0.776504
P54098	POLG	No	18.4698	18.6128	18.5488	18.5379	18.352	18.5634	0.0593847	0.503219	0.776504
Q719H9	KCTD1	No	12.1691	11.0419	12.1653	12.0054	12.1882	11.8924	-0.236538	0.504286	0.776504
Q8WWI1	LMO7	No	13.2365	13.6164	13.3257	13.72	13.12	12.7971	0.180476	0.503894	0.776504
Q96B26	EXOSC8	No	17.7396	17.7085	17.7239	17.8021	17.744	17.76	-0.0446787	0.505119	0.776504
Q96P11	NSUN5	No	16.272	16.3026	16.1649	16.2003	16.4345	16.3048	-0.0667249	0.502707	0.776504
Q99848	EBNA1BP2	No	17.3141	17.1568	17.1672	17.1829	17.1376	17.1573	0.0534379	0.504212	0.776504
Q9H0S4	DDX47	No	16.3511	16.4046	16.5548	16.4315	16.2325	16.4378	0.0695473	0.505332	0.776504
H7C3Q6	MITD1	No	15.9062	16.0942	16.2298	15.9937	16.1061	16.4282	-0.0992533	0.507333	0.777603
K7EME0	ACAA2	No	11.7406	12.2993	11.4408	11.5861	11.722	11.626	0.182194	0.507014	0.777603
Q12962	TAF10	No	14.9749	14.9747	14.838	14.8118	15.0198	15.2405	-0.0947944	0.507392	0.777603
P09874	PARP1	No	21.776	21.8206	21.9255	22.1487	21.7362	21.8912	-0.0846628	0.509304	0.778701
Q14562	DHX8	No	18.466	18.4746	18.3863	18.4644	18.3033	18.4071	0.0507228	0.509263	0.778701
Q96FS4	SIPA1	No	15.7752	16.0566	15.8087	16.1473	16.0696	15.7204	-0.0989018	0.508947	0.778701
F8VV59	NAP1L1	No	14.9014	15.0393	14.9681	15.1338	14.7263	14.7601	0.0962303	0.510886	0.780509
A0A087X159	SSBP2	No	13.6343	13.9484	13.7943	13.4337	13.8786	13.7158	0.116334	0.511921	0.781076
P36957	DLST	No	15.879	16.0918	16.0403	15.999	15.9985	16.2374	-0.0745933	0.512223	0.781076
Q6UWZ7	ABRAXAS1	No	13.8464	14.2021	13.7712	13.729	13.8553	13.9092	0.108737	0.513046	0.781076
Q92917	GPKOW	No	16.8498	16.9823	16.8226	16.949	16.8038	16.7096	0.0640673	0.513256	0.781076
Q9H116	GZF1	Yes	14.0938	13.8273	14.0262	14.1635	14.0872	13.9732	-0.0921907	0.513143	0.781076
H0YL69	PSMA4	No	11.6411	11.9565	11.9399	11.6639	11.8555	12.6073	-0.196389	0.513856	0.781132
O43823	AKAP8	Yes	17.4677	17.4713	17.3757	17.5001	17.3706	17.6231	-0.059723	0.514092	0.781132
Q8N573	OXR1	No	12.2801	12.6602	12.2917	12.5244	12.597	12.4833	-0.124226	0.514704	0.781455
E5RGA2	EIF3E	No	11.633	10.9608	10.3397	10.8366	11.5338	11.3412	-0.259391	0.515134	0.7815
O43660	PLRG1	No	19.4829	19.5163	19.5116	19.5798	19.316	19.443	0.0573211	0.515801	0.781905
O15523	DDX3Y	No	17.767	17.8582	17.7685	17.8263	17.7232	18.0417	-0.0658361	0.516502	0.78236
Q7L2E3	DHX30	No	18.4883	18.4728	18.491	18.5671	18.2786	18.4288	0.0592268	0.517535	0.783318
Q9H6A0	DENND2D	No	13.6092	13.654	14.257	12.83	14.1431	16.0239	-0.492242	0.51805	0.78349
P61163	ACTR1A	No	13.6789	13.8049	13.8254	13.6841	14.1791	13.7837	-0.112613	0.520711	0.786661
Q12800	TFCP2	Yes	18.7995	18.9623	18.8109	18.9032	18.9443	18.8738	-0.0495119	0.521329	0.786661
Q9NYB0	TERF2IP	No	20.6447	20.4309	20.1628	20.6032	20.4472	20.449	-0.087016	0.521354	0.786661
O15511	ARPC5	No	16.0426	15.6973	16.04	15.7764	15.9895	16.3645	-0.116795	0.5221	0.787179
A0A096LNZ9	ISG15	No	17.1529	17.0958	17.1234	17.1181	17.1987	17.1948	-0.0464843	0.523042	0.78799
Q86UE4	MTDH	No	17.3224	16.8218	17.0183	17.2063	16.8275	16.8039	0.108275	0.523462	0.788016
O14974	PPP1R12A	No	13.5393	13.7182	13.6035	13.6466	13.5448	13.3862	0.0945007	0.524238	0.788577
P46778	RPL21	No	17.6573	17.494	17.4182	17.5598	17.8458	17.4149	-0.0836057	0.527505	0.792629
Q01658	DR1	Yes	15.5306	15.3847	15.3041	15.5029	15.6015	15.341	-0.0753427	0.5283	0.792629
Q6IQ49	SDE2	No	17.6477	17.7659	17.4635	17.5118	17.6231	17.5551	0.0623753	0.529398	0.792629
Q93075	TATDN2	No	10.4025	10.3976	11.0533	11.7738	11.0825	9.95217	-0.318369	0.529502	0.792629
Q96FK6	WDR89	No	19.1135	19.1509	19.2511	19.1832	19.001	19.1711	0.0533782	0.529771	0.792629
Q9BYE4	SPRR2G	No	12.1351	12.3088	13.1464	11.3741	13.6302	13.9065	-0.440162	0.528316	0.792629
Q9Y4W2	LAS1L	No	15.7714	15.6784	15.7565	16.0497	15.7157	15.6808	-0.0799529	0.529649	0.792629
Q14203	DCTN1	No	13.3605	13.1303	13.221	13.0105	13.427	12.9067	0.122529	0.53066	0.793351
Q6UWP8	SBSN	No	15.7392	16.6188	15.8356	15.5474	16.9223	16.4682	-0.248057	0.531406	0.793859
D6RG15	TWF2	No	13.5731	13.7422	14.0551	13.6933	14.2057	13.8543	-0.127648	0.531996	0.794134
H3BSQ0	EDC3	No	11.0701	11.7258	10.3774	10.9763	10.6584	10.8228	0.238665	0.533872	0.796325
A0A3B3ITT5	RPL29	No	15.6304	15.2491	15.1821	15.3049	15.4069	15.0405	0.103113	0.537668	0.797724
O60508	CDC40	No	19.7071	19.8115	19.4196	19.9404	19.6469	19.6103	-0.0864646	0.536279	0.797724
P16104	H2AX	No	17.9201	17.6222	17.6933	17.517	17.9099	17.5525	0.0854235	0.537162	0.797724
P82650	MRPS22	No	15.7148	15.7587	15.903	15.7639	15.9877	15.8249	-0.0666878	0.537263	0.797724
Q14498	RBM39	No	18.8164	18.1931	18.0709	18.3446	18.2741	18.0851	0.12555	0.535882	0.797724
Q9H0I3	CCDC113	No	14.7715	14.93	14.9364	15.088	14.689	15.1514	-0.0968337	0.536863	0.797724
Q9Y3B4	SF3B6	No	18.0319	18.1184	18.107	18.0316	18.3118	18.0906	-0.0589101	0.536564	0.797724
P45880	VDAC2	No	17.228	16.8586	17.678	17.3701	17.1594	17.6568	-0.14059	0.539964	0.798174
P61964	WDR5	No	19.0268	19.0733	19.1915	19.0717	18.9333	19.1265	0.0533358	0.539225	0.798174
Q9NUQ6	SPATS2L	No	15.1628	15.2103	15.079	15.1644	15.0871	15.0063	0.0647465	0.540251	0.798174
Q9P013	CWC15	No	18.8409	18.6895	18.5304	18.7679	18.4975	18.5856	0.069919	0.539055	0.798174
Q9P1Z9	CCDC180	No	14.9154	14.7265	14.5635	15.174	14.6309	14.7386	-0.112712	0.540422	0.798174
Q9UEY8	ADD3	No	16.1158	16.1786	16.3358	16.359	16.1216	16.3559	-0.0687635	0.538715	0.798174
H0Y4R1	IMPDH2	No	18.4761	18.5034	18.5829	18.6047	18.2731	18.4985	0.062006	0.546941	0.801552
H0YAI9	NSA2	No	13.6764	13.5941	13.4557	13.4157	13.9209	13.7159	-0.108793	0.545105	0.801552
J3KP15	SRSF2	No	18.2094	18.1437	18.4544	18.1445	18.133	18.3325	0.0658576	0.551323	0.801552
O00488	ZNF593	No	11.4647	12.0865	11.7355	11.1804	12.1485	11.3591	0.199571	0.548973	0.801552
P07437	TUBB	No	17.2807	17.1519	17.5257	17.5506	17.1365	17.5498	-0.0928787	0.547766	0.801552
P13796	LCP1	No	19.7478	19.8407	19.7504	20.0684	19.6878	19.7893	-0.0688617	0.54356	0.801552
P21108	PRPS1L1	No	12.7778	12.7826	12.7549	12.5657	12.7477	12.7159	0.0953039	0.549347	0.801552
P23497	SP100	Yes	17.3322	17.3415	17.3254	17.2591	17.164	17.9515	-0.125126	0.546098	0.801552
P33241	LSP1	No	21.1945	21.2107	21.0769	21.188	21.018	21.1179	0.0527162	0.549653	0.801552
Q01664	TFAP4	Yes	15.325	15.4756	15.4112	15.1852	15.5155	15.2896	0.0738383	0.549794	0.801552
Q07666	KHDRBS1	No	19.7057	19.8206	19.8066	19.8891	19.7077	19.8894	-0.051108	0.549012	0.801552
Q13547	HDAC1	No	20.2026	20.2706	20.1866	20.346	19.9725	20.1425	0.0662446	0.546313	0.801552
Q14527	HLTF	No	13.8326	13.9989	13.8341	13.8231	13.8991	14.2343	-0.0969483	0.549593	0.801552
Q17RS7	GEN1	No	14.1892	14.3486	14.1804	14.1481	14.1299	14.2189	0.0737825	0.550151	0.801552
Q5HYI8	RABL3	No	12.9668	12.9137	12.9916	12.4765	13.093	12.9264	0.125407	0.54684	0.801552
Q8N7H5	PAF1	No	11.3546	11.4299	11.6547	11.0427	11.3612	11.5893	0.148655	0.543752	0.801552
Q8WUA4	GTF3C2	No	16.7186	16.7191	16.6364	16.6513	16.6506	16.6366	0.0452035	0.550669	0.801552
Q96EY1	DNAJA3	No	14.8752	14.7692	15.1997	14.7895	15.7543	14.8222	-0.173963	0.544136	0.801552
Q9BZ95	NSD3	No	17.2456	17.2684	17.1395	17.2229	17.2214	17.0525	0.0522159	0.54967	0.801552
Q9H6R0	DHX33	No	16.992	17.0274	16.9026	17.0925	16.894	17.1039	-0.0561621	0.54468	0.801552
Q9Y6D5	ARFGEF2	No	15.1052	14.8414	15.0893	14.9946	14.9353	15.4001	-0.0980199	0.550958	0.801552
B1AK63	MEAF6	No	12.1553	12.0953	12.5379	12.4715	12.0942	11.7605	0.154073	0.552166	0.801793
O75683	SURF6	No	14.4509	14.2207	14.4249	14.3148	14.4247	14.0971	0.0866607	0.553541	0.801793
Q13363	CTBP1	No	16.8929	17.0959	17.0343	16.8605	17.2876	17.1041	-0.0763854	0.553143	0.801793
Q6PKG0	LARP1	No	14.1377	14.1408	14.269	14.2161	14.267	14.2765	-0.0707083	0.553249	0.801793
Q9P287	BCCIP	No	14.9445	15.3607	15.009	14.953	15.0999	15.0049	0.0854785	0.552751	0.801793
Q8NEJ9	NGDN	No	14.975	14.6822	14.9791	14.6996	14.9565	15.3147	-0.111503	0.554005	0.801838
Q9NYH9	UTP6	No	16.0223	16.1898	16.0072	16.0887	15.87	16.0698	0.0635456	0.554392	0.801838
B4DPR9	MTERF1	Yes	13.5625	13.8138	14.0661	13.5678	14.0088	14.2751	-0.136431	0.558621	0.802834
E7EW33	CYFIP2	No	14.0299	14.1117	13.957	13.7585	14.3752	14.3121	-0.115739	0.556289	0.802834
O95900	TRUB2	No	11.9845	11.367	12.0117	11.7509	11.7949	11.3354	0.160655	0.559393	0.802834
P22415	USF1	Yes	10.9002	9.62038	10.3265	11.2593	10.8963	9.64583	-0.318144	0.555637	0.802834
P36542	ATP5F1C	No	15.6965	14.9816	15.8296	15.519	15.0732	15.4709	0.148212	0.556851	0.802834
P53803	POLR2K	No	12.7291	12.7261	12.9729	12.6809	12.8525	13.2656	-0.123666	0.559601	0.802834
Q15061	WDR43	No	17.9716	17.621	17.834	17.8621	17.601	17.7537	0.0699294	0.558391	0.802834
Q15637	SF1	No	17.678	17.7762	17.6139	17.6683	17.6703	17.5922	0.0457756	0.556898	0.802834
Q8TBF4	ZCRB1	No	15.1507	15.2627	15.9252	15.3301	15.3531	15.2828	0.12417	0.557327	0.802834
Q9H845	ACAD9	No	11.8816	11.5772	11.791	11.4044	12.2174	12.1234	-0.165149	0.557557	0.802834
Q9UQE7	SMC3	No	20.954	20.9578	20.7274	21.0862	20.692	20.5988	0.0873884	0.559053	0.802834
D6R992	RELB	Yes	12.1351	11.8983	12.1452	11.9533	12.3845	12.2008	-0.120001	0.564227	0.803246
E7ENY0	ADD1	No	16.3945	16.5437	16.4292	16.4221	16.3833	16.4161	0.0485996	0.56055	0.803246
O75635	SERPINB7	No	9.43368	10.8368	10.1033	10.1289	10.792	10.2097	-0.252238	0.563583	0.803246
O75694	NUP155	No	18.0702	18.0721	17.9686	18.1438	17.8508	17.9495	0.0555799	0.567287	0.803246
O95816	BAG2	No	18.1169	18.0032	18.1004	17.9858	17.9702	18.1258	0.0462566	0.562891	0.803246
P30048	PRDX3	No	12.101	11.6466	11.8136	11.9612	11.5696	11.6289	0.133835	0.564245	0.803246
P50458	LHX2	Yes	14.2185	14.2914	14.1773	14.1544	14.2261	14.5696	-0.087652	0.567106	0.803246
P52292	KPNA2	No	18.4474	18.5329	18.5348	18.5331	18.5105	18.5926	-0.0403877	0.562313	0.803246
Q02548	PAX5	Yes	15.6552	15.8674	15.5873	15.907	15.5171	15.4078	0.0926807	0.565529	0.803246
Q12788	TBL3	No	19.5182	19.4937	19.4806	19.6876	19.4142	19.5449	-0.0514028	0.565881	0.803246
Q14938	NFIX	Yes	15.3412	15.6307	15.7747	15.787	15.4419	15.7951	-0.0924494	0.565821	0.803246
Q15291	RBBP5	No	20.0232	20.1267	19.9795	20.2563	19.9732	20.0714	-0.0571756	0.562921	0.803246
Q5JVZ5	ELMO2	No	12.5751	12.6866	12.2796	12.9413	12.6958	12.3101	-0.135326	0.563415	0.803246
Q5VYV7	SLX4IP	No	10.7125	11.4877	10.8324	11.0796	11.2838	11.1661	-0.165665	0.564011	0.803246
Q96CT7	CCDC124	No	15.3369	14.9432	14.8953	14.86	15.0447	15.0078	0.0876517	0.567262	0.803246
Q96NB3	ZNF830	Yes	17.4918	17.5456	17.4689	17.504	17.437	17.4435	0.0405611	0.565863	0.803246
Q9C005	DPY30	No	15.1539	14.7699	14.7797	14.849	15.3574	14.832	-0.111637	0.56673	0.803246
Q9ULL5	PRR12	Yes	14.5919	14.3708	14.156	14.0725	14.3698	14.3828	0.0978467	0.562558	0.803246
E9PHT9	ANXA5	No	11.1062	11.0518	10.9183	10.7242	10.8259	11.119	0.135722	0.570142	0.804627
O14965	AURKA	No	11.1892	11.9639	11.2891	11.9884	11.2243	11.7805	-0.183677	0.5723	0.804627
O75394	MRPL33	No	12.4221	12.396	12.8068	12.7927	12.5142	12.6567	-0.112891	0.569818	0.804627
Q13895	BYSL	No	17.0918	17.1033	17.1221	17.1305	17.0141	17.0466	0.0419758	0.572255	0.804627
Q3KQU3	MAP7D1	No	11.8527	10.6684	10.6829	11.3098	10.6314	10.5411	0.240562	0.569853	0.804627
Q86UP2	KTN1	No	16.8107	16.7182	16.7033	16.6855	16.6816	16.733	0.0440164	0.571041	0.804627
Q92733	PRCC	No	16.7003	16.5005	16.2206	16.5294	16.1499	16.4675	0.0915563	0.572147	0.804627
Q99832	CCT7	No	12.2518	12.655	12.3156	12.3671	12.3992	12.8351	-0.126327	0.570739	0.804627
Q9C0C2	TNKS1BP1	No	12.8757	12.6862	12.5179	12.0387	12.8971	12.688	0.152012	0.572381	0.804627
Q9UKT9	IKZF3	Yes	16.5711	16.3736	16.488	16.7079	16.2286	16.2355	0.0868823	0.569419	0.804627
P98175	RBM10	No	19.6237	19.84	20.1073	19.8715	19.8638	19.5868	0.0829508	0.574245	0.806667
Q969R5	L3MBTL2	No	15.6176	15.6419	15.5692	15.6308	15.6606	15.6852	-0.0493373	0.575424	0.807744
K7EK97	ERCC1	No	12.6239	12.348	14.1118	12.0709	11.9363	13.9382	0.37947	0.579341	0.808399
O75317	USP12	No	11.8218	11.4435	11.9012	11.8788	11.6377	11.2042	0.148609	0.579952	0.808399
P56192	MARS1	No	14.5562	14.4825	14.4063	14.6294	14.2163	14.351	0.0827531	0.577457	0.808399
Q14692	BMS1	No	14.0107	13.8935	13.8375	13.9487	13.684	13.8735	0.0784956	0.580442	0.808399
Q5VU11	RPP30	No	14.5034	14.5202	14.6846	14.8284	14.5305	14.5741	-0.074954	0.580297	0.808399
Q7KZ85	SUPT6H	No	14.7954	14.7935	14.7601	14.7299	15.0595	14.7751	-0.0718338	0.578706	0.808399
Q8TBX8	PIP4K2C	No	13.531	13.1641	13.6805	13.5156	13.0478	13.4538	0.11943	0.576919	0.808399
Q96PV6	LENG8	No	16.3016	16.174	16.322	16.2568	16.2813	16.4157	-0.0520489	0.576881	0.808399
Q9H9Y2	RPF1	No	10.0809	9.88312	10.7183	10.9739	10.3211	10.0275	-0.213395	0.578232	0.808399
Q9NQ29	LUC7L	No	13.9285	14.0767	13.7366	13.8047	14.1049	13.5009	0.110457	0.579474	0.808399
Q9Y2Q9	MRPS28	No	16.3736	16.3299	16.3525	16.2521	16.8315	16.2551	-0.0942191	0.579097	0.808399
E9PKN0	PCF11	No	13.1878	13.1824	12.8436	12.837	13.166	12.9009	0.103303	0.58105	0.808508
F5H2X7	CIZ1	No	12.905	13.5304	13.4364	13.2	13.3146	12.9947	0.120851	0.581348	0.808508
A0A0C4DGZ1	ZC3H8	Yes	14.8765	14.8125	14.9756	14.9508	14.9327	14.5315	0.083215	0.582913	0.809093
Q15717	ELAVL1	No	17.8002	18.1764	18.153	18.1229	18.0215	18.1847	-0.0665267	0.582979	0.809093
Q92769	HDAC2	No	17.9612	18.0796	17.8859	18.2074	17.6708	17.8025	0.0819937	0.583011	0.809093
P78347	GTF2I	Yes	19.1064	19.1382	19.0784	19.0858	19.0718	19.0591	0.0354285	0.583628	0.809214
Q8NDX5	PHC3	No	15.0664	14.8281	14.6187	14.7545	14.7592	14.7641	0.0784401	0.583926	0.809214
P61158	ACTR3	No	19.4559	19.3186	19.6459	19.5301	19.2607	19.4399	0.0632507	0.586416	0.811271
Q9H8H0	NOL11	No	18.2806	18.2628	18.1859	18.4512	18.0233	18.0451	0.0699301	0.587071	0.811271
Q9HCK8	CHD8	No	19.0039	19.0412	18.8136	18.907	19.1077	18.9995	-0.0518709	0.587035	0.811271
Q9Y230	RUVBL2	No	18.7676	18.9231	18.7844	18.9049	18.6709	18.75	0.049782	0.586601	0.811271
O43913	ORC5	No	11.637	10.7664	11.1664	10.5856	11.0109	11.4141	0.186375	0.588709	0.812385
Q6P4A8	PLBD1	No	12.0155	11.4805	12.0503	11.1538	12.68	12.4212	-0.236229	0.588448	0.812385
Q8NCA5	FAM98A	No	18.1612	18.3473	17.9957	18.3663	18.1939	18.132	-0.0626943	0.589244	0.812549
P0DPB5	POLR1D	No	16.6618	16.4946	16.8555	16.5412	16.8309	16.8583	-0.0728465	0.590437	0.813048
P78356	PIP4K2B	No	10.8827	11.8102	10.8842	11.0287	11.6111	11.4967	-0.186482	0.590068	0.813048
Q9BT09	CNPY3	No	11.2804	11.1069	10.8383	10.9547	11.2334	10.5886	0.149606	0.591013	0.813268
F5H2S8	PTPN22	No	13.8699	13.8317	13.6213	14.0649	13.7728	13.741	-0.0852441	0.592196	0.813812
P46013	MKI67	No	12.0534	12.4455	12.0817	12.3233	12.189	12.39	-0.10721	0.592242	0.813812
C9JD32	RPL23	No	13.4648	12.5885	13.5124	13.509	13.2452	13.2624	-0.150292	0.59348	0.814374
K7ESL1	TXNL4A	No	16.2948	16.429	16.5456	16.3771	16.0417	16.5973	0.084463	0.59423	0.814374
P12004	PCNA	No	11.4461	11.5892	11.4058	11.6253	11.4458	10.9624	0.135848	0.594318	0.814374
P49458	SRP9	No	15.3092	15.2947	15.3868	15.2353	15.2273	15.3675	0.0534908	0.593915	0.814374
P43487	RANBP1	No	11.8332	12.1041	12.3072	12.5185	11.5051	11.7128	0.169364	0.595706	0.815704
Q96AP0	ACD	No	11.5223	11.478	11.0575	11.8871	11.1422	11.4795	-0.150373	0.597182	0.817152
O95793	STAU1	No	17.0685	17.0775	16.8721	16.9483	17.0406	16.8798	0.0498456	0.598494	0.817802
Q13426	XRCC4	No	17.7193	17.9267	17.6978	17.9613	17.7568	17.7841	-0.0527916	0.5981	0.817802
P51532	SMARCA4	No	16.4179	17.1595	16.001	16.34	16.2386	16.5483	0.150488	0.599129	0.818097
P31689	DNAJA1	No	11.4865	12.0951	11.4707	11.8925	11.6427	11.918	-0.133664	0.600045	0.818607
Q8TAT6	NPLOC4	No	10.9631	9.67939	11.3465	10.6957	10.6393	11.4366	-0.260916	0.60034	0.818607
Q96CW1	AP2M1	No	17.425	17.4111	17.3979	17.3076	17.3541	17.4544	0.0392837	0.600823	0.818694
A0A0C4DGT8	RSBN1	No	11.0859	11.1668	12.0526	11.2791	11.2816	11.2639	0.160236	0.610689	0.819361
A0A1B0GUH3	SPTAN1	No	13.2032	13.2722	13.1912	13.1329	13.3131	12.976	0.0815748	0.610087	0.819361
C9JHK9	ABCF2	No	12.759	12.1244	12.7859	12.6626	12.2059	12.4014	0.133175	0.602186	0.819361
D6RBW1	EIF4E	No	14.8661	14.9867	14.7551	14.7172	14.9886	14.6946	0.0691598	0.608592	0.819361
D6RC14	MRPL3	No	13.9658	13.8081	13.6618	13.9279	13.7524	13.489	0.0887891	0.60909	0.819361
D6RGH5	KLHL8	No	13.3937	13.495	13.3283	13.7905	13.4073	13.2984	-0.0930977	0.606196	0.819361
F8VQX7	OSBPL8	No	12.0281	11.6313	12.3401	11.7435	12.3515	12.3483	-0.147929	0.604045	0.819361
F8WEF5	PHRF1	No	16.289	16.2885	15.9708	16.1375	16.229	15.9871	0.0648742	0.609607	0.819361
O15145	ARPC3	No	16.6361	16.314	16.882	16.5957	16.6245	16.8656	-0.0845924	0.603717	0.819361
O96008	TOMM40	No	9.58987	10.0319	9.62684	11.0578	9.37684	9.58753	-0.257824	0.610382	0.819361
P39880	CUX1	Yes	12.991	13.5356	13.3325	13.1748	13.3812	12.9831	0.106666	0.606079	0.819361
P68871	HBB	No	18.1273	15.7865	16.2142	15.7946	16.6462	16.7358	0.317138	0.608023	0.819361
Q14684	RRP1B	No	15.9001	15.6988	15.7237	15.9147	15.5366	15.6685	0.0675822	0.605565	0.819361
Q15149	PLEC	No	16.2505	16.0552	16.0393	16.3095	16.1709	16.0386	-0.058016	0.607565	0.819361
Q8IV63	VRK3	No	15.4756	15.4027	15.9245	15.3711	15.5679	16.2692	-0.135164	0.608858	0.819361
Q8IWX8	CHERP	No	18.6639	18.6666	18.7556	18.8255	18.6695	18.7097	-0.0395366	0.605251	0.819361
Q96I25	RBM17	No	18.4777	18.6132	18.7867	18.7339	18.4458	18.516	0.0606399	0.60267	0.819361
Q9BQ15	NABP2	No	13.8563	13.8716	14.029	13.6321	13.7753	14.0922	0.0857918	0.608036	0.819361
Q9BVJ6	UTP14A	No	17.9546	17.9454	18.0314	18.0488	17.8488	17.9086	0.0417477	0.610957	0.819361
Q9BZL1	UBL5	No	16.1683	16.1585	15.9513	16.0375	16.1664	15.897	0.0590384	0.606427	0.819361
Q9H489	TSPY26P	No	14.7433	14.7348	14.8815	14.555	14.7242	14.8803	0.0666856	0.610467	0.819361
Q9NUQ8	ABCF3	No	10.7443	11.2593	9.35527	9.26538	10.9586	10.1451	0.329931	0.605856	0.819361
Q9NZI7	UBP1	Yes	18.8488	19.0501	18.8056	19.1329	18.8568	18.8874	-0.0575152	0.602479	0.819361
Q504Q3	PAN2	No	14.0464	13.9299	14.5327	14.0124	14.1478	14.0628	0.0953699	0.611913	0.820082
B9EGQ5	WIZ	Yes	15.9262	15.8635	15.9711	15.9889	15.8112	15.8155	0.0483573	0.617216	0.820215
H0Y5F2	C1orf167	No	12.3191	12.1832	11.6041	12.0812	11.6008	12.0129	0.137127	0.616311	0.820215
M0R210	RPS16	No	18.4554	18.3487	18.3753	18.3435	18.5134	18.439	-0.0388208	0.618974	0.820215
M0R3F6	SUGP2	No	15.0234	14.9545	14.7885	15.0663	14.8425	14.6339	0.0745177	0.618475	0.820215
P01834	IGKC	No	16.718	15.6273	15.5922	15.9016	16.4016	16.1145	-0.160059	0.619431	0.820215
P16220	CREB1	Yes	17.988	18.1279	18.2208	18.0325	18.1961	18.2574	-0.04976	0.612649	0.820215
P52597	HNRNPF	No	18.5016	18.6474	18.7384	18.6248	18.5939	18.5422	0.0421836	0.619989	0.820215
P63244	RACK1	No	19.6236	19.3868	19.5655	19.5297	19.415	19.4988	0.0441643	0.6192	0.820215
Q00653	NFKB2	Yes	19.9154	20.0202	19.955	19.9731	19.8423	19.9607	0.0381816	0.617604	0.820215
Q13835	PKP1	No	16.6346	16.5769	16.998	16.2749	16.9107	17.4775	-0.151204	0.615337	0.820215
Q15554	TERF2	Yes	18.741	18.7662	18.5315	18.7962	18.512	18.5643	0.0554284	0.614179	0.820215
Q8WWZ4	ABCA10	No	15.2295	15.155	14.9686	15.153	15.1207	14.8832	0.0653898	0.618013	0.820215
Q8WZ42	TTN	No	10.8616	10.5149	10.5205	10.4173	10.8118	11.0981	-0.143378	0.619232	0.820215
Q96HP0	DOCK6	No	13.8436	14.0101	13.7844	13.4855	14.0337	13.8417	0.0923881	0.61472	0.820215
Q99590	SCAF11	No	17.3178	17.3123	17.1367	17.2003	17.2806	17.1535	0.0440971	0.613135	0.820215
Q9HCN8	SDF2L1	No	14.129	14.392	14.1478	13.945	14.4007	14.6347	-0.103831	0.6137	0.820215
Q9NWT1	PAK1IP1	No	15.6584	15.541	15.7593	15.5091	15.553	16.1957	-0.099648	0.618625	0.820215
Q9UHN1	POLG2	No	17.0679	17.1568	17.2949	17.1612	17.0751	17.4736	-0.0634542	0.619835	0.820215
Q9UQR1	ZNF148	Yes	14.7025	14.47	14.762	14.9505	14.5618	14.6536	-0.0771478	0.618385	0.820215
A0A087WTW5	CASP8AP2	No	16.4661	16.3629	16.397	16.4563	16.4302	16.4563	-0.0389446	0.620803	0.820737
O15226	NKRF	Yes	20.3707	20.4124	20.3939	20.4988	20.3205	20.22	0.0458974	0.621432	0.821013
O15379	HDAC3	No	16.5343	16.7768	16.6307	16.6985	16.5457	16.5504	0.049091	0.621899	0.821067
Q14137	BOP1	No	17.2477	17.2395	17.278	17.3242	17.1654	17.1567	0.0396342	0.622313	0.821067
Q96GQ7	DDX27	No	14.4912	14.1777	14.4054	14.5004	14.5276	14.2626	-0.0720855	0.624224	0.823032
Q15437	SEC23B	No	14.9817	14.9713	15.1367	14.9854	14.9366	15.0119	0.0519169	0.625904	0.823138
Q3B726	POLR1F	No	17.3649	17.505	17.5982	17.6786	17.1378	17.4331	0.0728632	0.625989	0.823138
Q8TEM1	NUP210	No	16.5125	16.3542	16.4713	16.4861	16.3255	16.3929	0.0444539	0.625931	0.823138
Q9NZL4	HSPBP1	No	13.4401	13.7668	13.5442	13.9587	13.2726	13.1574	0.120797	0.62562	0.823138
Q96I24	FUBP3	No	16.7089	16.8481	16.8112	16.6634	16.9313	16.926	-0.0508196	0.62672	0.823545
B4DR61	SEC61A1	No	13.83	13.3142	13.683	13.7693	13.8213	13.5134	-0.092273	0.627331	0.823793
O00567	NOP56	No	18.6858	18.5599	18.8546	18.7377	18.5922	18.9479	-0.0591711	0.629296	0.824922
O95400	CD2BP2	No	17.776	17.5963	17.6711	17.7462	17.6251	17.7976	-0.0418456	0.629195	0.824922
P23246	SFPQ	No	21.635	21.8396	21.7312	22.0856	21.7235	21.606	-0.0697873	0.629456	0.824922
Q96PK6	RBM14	No	20.7028	20.7521	20.6704	20.9058	20.7429	20.6166	-0.0466836	0.629936	0.824997
H7BXY5	NEXN	No	18.2563	18.0246	18.2488	18.0181	18.2083	18.5082	-0.0682895	0.630595	0.825123
Q10589	BST2	No	15.8201	15.5248	16.0228	15.8011	15.8531	15.9193	-0.0686314	0.631299	0.825123
Q5RKV6	EXOSC6	No	17.3303	17.2012	17.2963	17.3759	17.2661	17.2981	-0.0374368	0.631159	0.825123
O94759	TRPM2	No	11.5299	11.8423	11.8132	11.4008	12.0635	11.3272	0.131269	0.63191	0.825368
O15294	OGT	No	15.297	15.5328	15.3779	15.4268	15.3423	15.2817	0.0523346	0.633742	0.826044
O43815	STRN	No	10.3293	11.6398	11.8755	11.6446	11.4113	9.92565	0.28765	0.634118	0.826044
Q6MZP7	LIN54	Yes	11.1129	12.0524	11.5876	12.3419	11.4661	11.4663	-0.173817	0.63378	0.826044
Q6UXN9	WDR82	No	19.0479	18.9412	19.0863	19.0175	19.0185	19.1535	-0.0380491	0.633192	0.826044
A0A087X1K6	KLF13	Yes	14.6497	14.3964	14.4217	14.2988	14.6526	14.295	0.0738396	0.635501	0.826744
Q96PZ2	FAM111A	No	14.5653	14.4044	14.3048	15.0227	14.3046	14.2722	-0.10829	0.63521	0.826744
O43299	AP5Z1	No	14.475	13.7169	13.4078	14.2013	13.5979	14.2574	-0.15235	0.636487	0.827476
B8ZZU6	ATF2	Yes	14.7251	14.8142	14.8825	14.7261	14.9162	14.9473	-0.055958	0.637953	0.827481
J3KPG5	BAZ2A	Yes	11.0171	11.1178	10.4009	10.9943	11.071	10.8683	-0.132583	0.639512	0.827481
P11182	DBT	No	14.3203	14.0308	15.2494	14.2611	16.4118	13.8992	-0.323846	0.638148	0.827481
Q13469	NFATC2	Yes	16.6907	16.6831	16.6786	16.7012	16.7357	16.7178	-0.0341102	0.636933	0.827481
Q13761	RUNX3	Yes	17.6571	17.7207	17.7042	17.6695	17.7252	17.7885	-0.0337009	0.638878	0.827481
Q5THR1	DHX35	No	17.1377	17.2176	17.0478	17.2818	17.1584	17.089	-0.0420374	0.639879	0.827481
Q9H1R3	MYLK2	No	13.8517	13.7506	14.8786	13.6177	14.3016	15.2322	-0.223525	0.639687	0.827481
Q9H9B4	SFXN1	No	11.7744	12.3009	12.3649	12.0349	12.0468	12.0398	0.106208	0.638886	0.827481
P25685	DNAJB1	No	13.4485	13.6376	13.5132	13.4313	13.7364	13.6458	-0.0713826	0.641168	0.82751
Q92889	ERCC4	No	13.1353	13.0829	13.1071	13.1548	12.6681	13.2251	0.0923693	0.641172	0.82751
Q9Y333	LSM2	No	17.0606	16.8734	16.7864	16.9891	16.7695	16.81	0.0505947	0.641019	0.82751
O14776	TCERG1	No	16.092	16.2844	16.2968	16.4697	16.1478	16.2233	-0.0558876	0.641764	0.827728
Q5VV50	ZNF691	Yes	15.1232	14.8203	15.1008	14.9129	14.7467	15.1676	0.0723842	0.643566	0.829503
Q9H6W3	RIOX1	No	17.2267	17.144	17.1772	17.266	17.173	16.9737	0.0450384	0.6451	0.830933
P29350	PTPN6	No	14.0458	13.904	13.8559	13.7465	13.803	14.0522	0.0680169	0.645674	0.831124
O75529	TAF5L	No	12.8459	12.4339	12.7984	12.9628	12.5966	12.7933	-0.0915009	0.648536	0.832155
P14317	HCLS1	No	19.7566	19.8008	19.7369	19.8423	19.6915	19.8685	-0.0360028	0.647772	0.832155
P17535	JUND	Yes	14.4925	14.7824	14.7262	14.9891	14.4085	14.321	0.0941812	0.648923	0.832155
P61962	DCAF7	No	16.5179	16.7323	16.6394	16.6914	16.6386	16.6797	-0.0400141	0.64962	0.832155
Q5QNW6	H2BC18	No	19.3519	19.1718	19.3481	19.0332	19.5029	19.1508	0.0616188	0.649881	0.832155
Q96A33	CCDC47	No	13.8309	13.8114	13.5927	14.0597	13.6391	13.7659	-0.0765697	0.649023	0.832155
Q99567	NUP88	No	17.1506	17.2634	17.1876	17.3339	17.3299	17.0729	-0.0450908	0.649355	0.832155
V9GYM8	ARHGEF2	No	16.2456	15.9192	15.9348	15.8746	16.1137	15.9349	0.0587511	0.647769	0.832155
P49916	LIG3	No	20.653	20.6977	20.7962	20.8542	20.5068	20.6363	0.0498538	0.650504	0.832192
Q13422	IKZF1	Yes	19.0008	19.1572	18.944	19.1405	18.9182	18.9075	0.0452457	0.650762	0.832192
H0YJ92	MNAT1	No	13.6663	13.5526	13.4963	13.9005	13.492	13.547	-0.0747783	0.654201	0.834918
P36873	PPP1CC	No	18.1729	18.0757	18.0979	18.2309	18.0394	18.185	-0.0363048	0.65503	0.834918
Q14141	SEPTIN6	No	11.3498	10.3481	10.889	11.1623	10.6066	10.3155	0.167515	0.653402	0.834918
Q8NFH5	NUP35	No	17.2697	17.4208	17.3861	17.3166	17.413	17.2314	0.0385556	0.654813	0.834918
Q9Y6V7	DDX49	No	17.6196	17.5581	17.661	17.5134	17.4489	17.7435	0.0442763	0.653914	0.834918
M0QX66	PGPEP1	No	13.4439	13.4003	13.038	13.1424	13.467	13.531	-0.0860436	0.655576	0.835069
H3BUD2	DCTN5	No	9.81145	10.3983	9.70175	9.39006	10.5386	10.5584	-0.191834	0.65642	0.835248
J3KTA4	DDX5	No	21.1394	21.2877	21.191	21.3356	21.1133	21.297	-0.0426243	0.657426	0.835248
Q6UN15	FIP1L1	No	15.2783	15.2642	15.3271	15.2782	15.5503	15.2055	-0.0547909	0.65672	0.835248
Q9NR55	BATF3	Yes	11.5346	11.0889	10.9493	11.1376	11.4498	11.3261	-0.113558	0.657024	0.835248
K7EQB2	GLYR1	Yes	10.8103	10.0208	10.0461	10.3191	10.9357	10.1093	-0.162335	0.661032	0.839283
B0QYS7	TFEB	Yes	16.6034	16.7813	16.4983	16.6706	16.7466	16.5997	-0.044598	0.663796	0.839619
B1AK88	CAPZB	No	21.1504	21.1301	21.3674	21.1465	21.0687	21.2935	0.0463922	0.663445	0.839619
F2Z2U4	TRRAP	No	14.3962	14.232	14.1821	14.3089	14.3232	14.3372	-0.0529945	0.664189	0.839619
G5EA09	SDCBP	No	17.0698	17.1492	17.3086	17.0594	17.1819	17.4512	-0.0549573	0.662574	0.839619
O75818	RPP40	No	13.3395	13.2281	13.7752	13.4609	13.485	13.6443	-0.0824821	0.664734	0.839619
P55795	HNRNPH2	No	16.5332	16.6427	16.6229	16.6428	16.5465	16.4996	0.0366339	0.663922	0.839619
P68363	TUBA1B	No	17.2059	16.9135	17.3001	17.5839	17.1659	16.9174	-0.0825843	0.664499	0.839619
Q6UN15	FIP1L1	No	16.3797	16.4815	16.3698	16.6518	16.4364	16.2917	-0.0496317	0.664267	0.839619
O75956	CDK2AP2	No	15.2576	15.3994	15.1922	15.2469	15.497	15.2619	-0.0521609	0.665355	0.83986
A0A0A0MQR2	RTF2	No	15.4534	15.4637	15.576	15.5007	15.5071	15.6094	-0.041354	0.66776	0.840625
A0A2R8YH03	TASOR2	No	11.9863	12.1113	11.7254	11.8417	11.5234	12.1452	0.10423	0.669906	0.840625
P19256	CD58	No	12.7977	12.2513	12.9172	12.8109	12.7748	12.6697	-0.096391	0.667094	0.840625
P62312	LSM6	No	17.0481	17.0607	16.912	16.9095	16.8839	17.1046	0.0409045	0.669336	0.840625
Q02543	RPL18A	No	18.3966	18.2474	18.0941	18.3411	18.2514	17.985	0.0535099	0.66961	0.840625
Q7L2J0	MEPCE	No	11.3489	11.1702	10.719	10.9522	11.7837	10.9308	-0.14285	0.670693	0.840625
Q8N8K9	KIAA1958	No	13.7865	14.0201	14.2869	13.9106	14.4884	13.9717	-0.0923967	0.669937	0.840625
Q9P275	USP36	No	15.9325	15.8139	15.9864	15.936	16.1603	15.7942	-0.0525747	0.66884	0.840625
Q9Y277	VDAC3	No	14.4092	14.1198	14.7761	14.4871	14.1055	14.4451	0.0891317	0.667479	0.840625
Q9Y2D5	AKAP2	No	20.5568	20.7583	20.5844	20.7405	20.4966	20.5297	0.0442281	0.668049	0.840625
Q9Y2L9	LRCH1	No	17.2978	17.2902	17.3826	17.3496	17.264	17.262	0.0316124	0.670609	0.840625
Q9H2U1	DHX36	No	17.7719	17.7918	17.8615	18.0641	17.8084	17.6922	-0.0464793	0.671564	0.841177
F8VSD1	ACTR6	No	12.9642	13.3404	12.5714	13.2437	12.9284	13.0041	-0.100097	0.673643	0.842494
P50914	RPL14	No	16.0486	15.8213	15.7934	15.9879	15.9233	15.5697	0.0608068	0.675634	0.842494
Q8IVW6	ARID3B	Yes	15.436	15.4594	15.2214	15.3831	15.3564	15.5209	-0.0478502	0.675339	0.842494
Q8WUQ7	CACTIN	No	10.8813	10.3555	12.1698	10.0314	10.6413	11.9243	0.269887	0.675556	0.842494
Q9BVC4	MLST8	No	11.0981	11.1993	12.0018	10.3747	11.8608	11.4842	0.193196	0.675189	0.842494
Q9NPE3	NOP10	No	13.0519	13.006	13.1131	12.8563	13.3844	13.1654	-0.0783405	0.674953	0.842494
Q9NZR1	TMOD2	No	12.1616	12.7742	12.6436	12.6779	11.9948	12.563	0.114578	0.674224	0.842494
Q9Y4C8	RBM19	No	15.3618	15.5986	15.1673	15.4654	15.5296	15.3098	-0.0590299	0.677086	0.843767
A0A2R8Y6L5	DYRK1A	No	14.4573	14.5729	14.4449	14.3888	14.5724	14.673	-0.0530647	0.679479	0.845388
O96019	ACTL6A	No	18.3132	18.2706	18.2316	18.3313	18.0253	18.3307	0.0427251	0.679685	0.845388
Q9UKB1	FBXW11	No	17.4654	17.4955	17.5325	17.4575	17.5234	17.6062	-0.0311975	0.678944	0.845388
A0A2U3TZL5	CD59	No	13.2914	12.4152	12.2213	12.7211	12.814	12.7636	-0.123628	0.680834	0.846279
Q9H0A0	NAT10	No	17.4888	17.0273	17.3932	17.4991	16.9847	17.2118	0.0712426	0.682404	0.84769
M0QZQ3	SPTBN4	No	12.8201	13.0323	12.9769	12.9414	13.3676	12.7713	-0.08368	0.685068	0.848819
P13995	MTHFD2	No	13.4709	13.7095	13.4221	13.6065	13.3495	13.4527	0.0646147	0.683764	0.848819
P29590	PML	No	12.8161	12.7165	12.888	12.8558	12.958	12.3456	0.0870842	0.685484	0.848819
Q8TAD8	SNIP1	No	14.6616	14.7328	14.9035	14.6517	14.8834	14.9242	-0.0538099	0.685281	0.848819
Q9H939	PSTPIP2	No	13.6022	13.697	13.6486	13.3655	13.9654	13.3707	0.0820909	0.6853	0.848819
Q9BVL2	NUP58	No	18.1328	18.5222	18.2149	18.3967	18.2664	18.038	0.0562833	0.685986	0.848903
H7C5W9	ATP2A2	No	11.0124	11.5294	11.2045	10.68	11.219	11.4842	0.121037	0.687288	0.84942
Q86U86	PBRM1	No	15.3348	15.3606	15.1517	14.9581	15.4463	15.2578	0.0615957	0.687585	0.84942
Q8IXT5	RBM12B	No	20.1643	19.9435	20.0255	20.2381	19.9673	20.0526	-0.0415573	0.688088	0.84942
Q99623	PHB2	No	16.3268	15.9612	16.5682	16.286	16.4135	16.3498	-0.064383	0.688143	0.84942
P60604	UBE2G2	No	14.9151	14.783	14.7136	14.6036	14.8573	14.8	0.0502829	0.68971	0.850279
V9GYT7	PSIP1	No	12.1609	12.2269	11.4054	11.9666	12.0753	12.078	-0.108935	0.689386	0.850279
D6R9G1	CDK7	No	13.7804	13.7234	13.6631	13.8188	13.8266	13.6777	-0.0520831	0.693173	0.85078
H0Y9Q7	CANX	No	12.3021	11.5593	12.0969	12.2203	11.4879	11.8981	0.117316	0.69447	0.85078
O14958	CASQ2	No	14.1194	13.8778	13.6488	13.9905	13.6341	13.8088	0.0708741	0.694448	0.85078
O75376	NCOR1	No	16.1722	16.2364	16.1521	16.0299	16.1925	16.2277	0.0368684	0.692525	0.85078
P60866	RPS20	No	17.081	17.0314	16.81	16.9995	17.1139	16.9315	-0.0408542	0.69388	0.85078
Q12872	SFSWAP	No	16.7602	16.8429	16.8254	16.8708	16.7432	16.7172	0.0324497	0.69353	0.85078
Q5JTH9	RRP12	No	15.5056	15.3416	15.5403	15.3807	15.4551	15.431	0.0402124	0.693001	0.85078
Q6ZW49	PAXIP1	No	11.7951	11.9831	11.7154	11.9568	11.8024	11.9654	-0.0770102	0.691813	0.85078
Q9H2K0	MTIF3	No	13.1315	12.9898	13.2234	12.817	13.076	13.2392	0.070847	0.692487	0.85078
Q9NRX1	PNO1	No	15.8722	15.8328	15.9402	15.6239	15.9517	15.9279	0.0472453	0.691082	0.85078
C9JPC9	USP42	No	11.1216	11.3137	11.246	11.4382	11.2261	10.6986	0.106171	0.696011	0.8516
P35658	NUP214	No	17.7333	17.9044	17.7353	17.8205	17.785	17.6663	0.0337573	0.695959	0.8516
P52294	KPNA1	No	16.6984	16.6942	16.5338	16.5814	16.6608	16.5831	0.0336969	0.696463	0.85162
Q9UI42	CPA4	No	11.3469	11.5646	11.4675	9.71362	13.4938	12.2065	-0.344976	0.698776	0.853914
Q9BW27	NUP85	No	14.6934	14.6053	14.688	15.0195	14.1966	14.5217	0.0829356	0.700334	0.855283
Q04917	YWHAH	No	12.9059	13.0577	12.6966	12.8595	13.2143	12.8093	-0.0743507	0.70264	0.857374
Q8IX12	CCAR1	No	16.2911	16.5676	16.2133	16.4486	16.4838	16.2803	-0.0469203	0.702989	0.857374
Q8WVM7	STAG1	No	19.043	18.9966	18.8891	19.0844	18.8491	18.8905	0.03491	0.703362	0.857374
P23025	XPA	Yes	11.609	11.6509	11.8728	11.7303	12.1284	11.5425	-0.0895277	0.705255	0.859144
Q9H7Z6	KAT8	No	19.2827	19.3765	19.0896	19.3012	19.2329	19.3198	-0.0350141	0.708128	0.862107
Q9HCS7	XAB2	No	20.2336	20.2222	20.2197	20.3617	20.1013	20.107	0.0351278	0.708696	0.862261
Q9NV31	IMP3	No	12.1685	12.3451	12.0833	12.6361	11.8326	12.4163	-0.0960382	0.709896	0.862653
Q9Y312	AAR2	No	13.8424	14.0582	13.9078	13.7414	14.0362	13.8681	0.0542792	0.709901	0.862653
P18754	RCC1	No	16.5583	16.7305	16.7566	16.5725	16.7365	16.8565	-0.0400651	0.710597	0.862962
Q8N954	GPATCH11	No	15.9848	16.2924	16.119	15.9524	16.0884	16.221	0.0448303	0.711384	0.863382
P18859	ATP5PF	No	15.0894	14.8625	14.5681	15.1125	14.5949	14.5848	0.075925	0.712983	0.863713
P62857	RPS28	No	14.8895	14.5956	14.5184	15.2062	14.3597	14.1134	0.10803	0.712381	0.863713
Q5F2F8	PPP3CB	No	16.1634	16.1722	16.2544	16.5293	15.8701	16.385	-0.0648342	0.712643	0.863713
Q3ZCW2	LGALSL	No	10.662	10.0733	10.6706	10.3447	10.9783	10.434	-0.117016	0.714371	0.864322
Q9BYE7	PCGF6	Yes	14.3641	14.6251	14.5744	14.7339	14.2144	14.4275	0.0626197	0.713967	0.864322
Q93009	USP7	No	17.3122	17.536	17.4031	17.449	17.399	17.3049	0.032819	0.714814	0.864323
Q7Z3K3	POGZ	No	15.6241	15.7323	15.6519	15.6006	15.8538	15.6696	-0.0385679	0.715921	0.865126
P49411	TUFM	No	16.6218	16.6775	16.7392	16.7132	16.7421	16.668	-0.0282407	0.718073	0.866655
Q86VM9	ZC3H18	No	16.0618	16.0107	16.1254	16.1417	16.0111	15.9422	0.0343216	0.717788	0.866655
Q9NXC5	MIOS	No	14.4623	14.6836	14.5931	14.8087	14.5111	14.2301	0.0630752	0.718885	0.867099
H7C103	ECT2	No	10.4698	11.5244	10.6052	10.862	10.9108	11.1969	-0.123426	0.72201	0.870331
P51608	MECP2	Yes	14.7902	14.952	15.0139	14.9434	14.8046	15.1525	-0.0481186	0.722948	0.870925
V9GZ56	LSM4	No	16.2003	16.1395	16.26	16.187	16.0832	16.2355	0.031371	0.724899	0.872737
Q6PII3	CCDC174	No	14.562	14.6289	14.5324	14.5656	14.7594	14.2271	0.0570412	0.725488	0.872909
P51116	FXR2	No	13.3619	13.5968	13.2115	13.4477	13.6375	13.2717	-0.0621969	0.727768	0.875113
O43181	NDUFS4	No	11.4299	11.5677	11.8351	11.6788	11.336	11.5849	0.0776629	0.731183	0.878679
Q8WUZ0	BCL7C	No	12.4908	12.4612	13.2014	11.6604	13.2597	12.7796	0.151207	0.733505	0.880386
Q9NY61	AATF	No	15.9689	15.7992	15.9644	16.004	15.9189	15.9066	-0.0323149	0.733175	0.880386
P26196	DDX6	No	15.5769	15.6894	15.7053	15.7639	15.6473	15.6565	-0.0320558	0.73503	0.881134
P39019	RPS19	No	17.0673	16.8735	16.8323	16.9106	17.0535	16.9078	-0.03292	0.734836	0.881134
C9JCX6	CEP41	No	11.9372	11.9273	11.445	11.6778	11.9253	11.4555	0.0836382	0.735574	0.881245
O14646	CHD1	No	16.431	16.3385	16.4433	16.1233	16.4703	16.4961	0.0410314	0.738648	0.881925
P49792	RANBP2	No	17.1305	17.2749	16.9758	17.0572	17.2485	17.1811	-0.0352257	0.738011	0.881925
P62424	RPL7A	No	17.6465	17.2006	17.5339	17.367	17.4046	17.4821	0.0423907	0.737806	0.881925
Q7Z2E3	APTX	No	17.8732	17.9268	18.0853	17.8954	18.0064	18.0746	-0.0303826	0.737286	0.881925
Q9BVP2	GNL3	No	14.6003	14.2069	14.2938	14.4718	14.0464	14.4055	0.059114	0.738849	0.881925
Q9H6Y2	WDR55	No	12.6009	12.7722	12.624	12.589	12.9386	12.65	-0.0602165	0.736596	0.881925
H3BQF7	IST1	No	15.0306	15.1231	15.1809	14.9136	15.2443	15.0536	0.0410214	0.743143	0.883337
J3QQQ9	NA	No	11.4803	11.0373	12.2115	11.4892	12.1086	11.4899	-0.119493	0.743196	0.883337
O43809	NUDT21	No	17.5973	17.7989	17.7646	17.6636	17.6601	17.7534	0.0278681	0.741187	0.883337
Q5JWF2	GNAS	No	14.0321	14.025	14.1342	13.9041	14.1007	14.0599	0.0421676	0.742616	0.883337
Q9H0J9	PARP12	No	10.8186	10.9884	10.4784	10.1978	11.0896	10.6767	0.107046	0.740953	0.883337
Q9UKX7	NUP50	No	18.5401	18.6432	18.5515	18.5631	18.5669	18.5378	0.0222873	0.74242	0.883337
U3KPZ7	NA	No	15.7661	15.7619	15.6612	15.4982	16.0113	15.8237	-0.0479978	0.742807	0.883337
K7EJT1	UBN1	No	11.4216	12.0982	11.0415	11.5819	11.0144	11.6269	0.112706	0.744749	0.884106
Q05048	CSTF1	No	14.7189	14.8684	14.8674	15.0315	14.6968	14.8541	-0.0425541	0.744429	0.884106
Q4VC05	BCL7A	No	13.5063	13.6847	13.7395	13.4588	13.7396	13.5839	0.0493879	0.745282	0.884202
Q16643	DBN1	No	21.6565	21.7336	21.6414	21.736	21.6588	21.5501	0.028855	0.746214	0.884771
P78316	NOP14	No	13.6853	13.3958	13.5074	13.7068	13.7318	13.3219	-0.0573282	0.746944	0.885099
H0YKL0	HMG20A	Yes	12.3491	12.7184	12.1618	12.2827	12.0625	12.6478	0.0787591	0.748863	0.886505
P01857	IGHG1	No	16.4943	15.196	15.4221	15.1466	16.402	15.9788	-0.138336	0.749945	0.886505
Q6PJT7	ZC3H14	No	19.3609	19.6175	19.3955	19.5919	19.5683	19.3209	-0.0357419	0.749553	0.886505
Q96EE3	SEH1L	No	15.0884	14.9561	15.0631	14.9418	14.886	15.1641	0.0385374	0.749429	0.886505
M0R2P6	SHKBP1	No	14.4212	14.4899	14.4484	14.481	14.3419	14.4299	0.0355659	0.753115	0.887322
O95365	ZBTB7A	Yes	15.9013	15.7673	15.9582	15.9094	15.8876	15.9174	-0.0291812	0.752791	0.887322
P48047	ATP5PO	No	14.1113	14.2369	14.1256	13.8166	14.4747	14.3708	-0.0627419	0.751525	0.887322
P56270	MAZ	Yes	14.3556	14.5571	14.5926	14.3487	14.3939	14.6314	0.0437314	0.753329	0.887322
Q6ZRS4	ITPRID1	No	14.7014	14.9259	14.8805	15.3171	14.6056	14.7754	-0.06343	0.753361	0.887322
Q8WVC0	LEO1	No	10.3382	10.8683	10.7729	11.3346	10.0818	10.9284	-0.121772	0.753054	0.887322
Q9H3M7	TXNIP	No	14.0415	14.1595	14.0298	13.6921	14.3033	14.4367	-0.0670947	0.755394	0.888645
Q9HCM2	PLXNA4	No	13.7321	13.8371	14.3023	12.471	14.7347	14.141	0.174926	0.755115	0.888645
O94832	MYO1D	No	13.8995	13.5939	13.8118	14.0532	13.7204	13.6878	-0.0520388	0.757186	0.890022
Q96ST3	SIN3A	No	17.4416	17.5752	17.5051	17.4499	17.5873	17.5581	-0.0244365	0.757476	0.890022
D6RD66	WDR1	No	12.3935	12.2028	12.1055	12.0141	12.5001	12.383	-0.0651592	0.758444	0.890477
Q15361	TTF1	Yes	9.53166	10.9404	11.0747	10.7814	10.3364	9.97956	0.149778	0.758774	0.890477
O95391	SLU7	No	18.1529	18.1417	18.028	18.1758	18.113	18.1005	-0.0222325	0.75992	0.891287
O94762	RECQL5	No	14.5982	14.4559	14.6602	14.5734	14.4562	14.5769	0.0359355	0.762882	0.893352
Q02878	RPL6	No	19.7733	19.72	19.4803	19.7849	19.776	19.2633	0.0497758	0.762725	0.893352
Q9UJU2	LEF1	Yes	15.737	16.0058	15.8222	15.7089	15.806	15.9452	0.0349271	0.763052	0.893352
Q13045	FLII	No	19.3354	19.3789	19.4006	19.4691	19.1955	19.3695	0.0269423	0.764331	0.894132
Q8IXQ6	PARP9	No	13.1545	13.2451	13.273	13.5247	13.0375	12.9302	0.0600565	0.764634	0.894132
Q13283	G3BP1	No	13.5256	14.0937	13.3446	13.8903	13.3781	13.9235	-0.075999	0.766988	0.896349
Q96FJ2	DYNLL2	No	16.4784	15.6376	16.0321	15.912	15.8679	16.1743	0.0646114	0.768007	0.897003
E5RGS9	CHRAC1	No	13.1184	13.2112	12.9756	13.3782	13.1095	12.9722	-0.051513	0.770011	0.898806
C9JCK5	PSMA2	No	10.906	10.6104	11.1304	10.9133	10.7312	11.2393	-0.0790064	0.770983	0.899344
Q68DE3	USF3	Yes	14.9123	14.7558	14.9085	14.6152	14.9182	15.1892	-0.0486693	0.771393	0.899344
H0Y368	DPM1	No	14.4225	14.2352	14.5945	14.5848	14.3784	14.4133	-0.0414407	0.772669	0.900296
Q6PJG2	MIDEAS	No	17.735	17.6814	17.745	17.8828	17.5648	17.6268	0.0290287	0.773779	0.900514
Q99986	VRK1	No	17.991	18.1984	17.8717	18.3243	17.8276	17.7627	0.0488266	0.773768	0.900514
P49790	NUP153	No	13.8112	13.7935	13.9773	13.6308	14.087	14.0086	-0.0481269	0.776005	0.902031
Q8N1G2	CMTR1	No	12.3093	12.1626	12.114	12.0784	12.0633	12.6386	-0.0648261	0.775785	0.902031
A8MQB8	FMR1	No	11.2587	11.9483	11.1121	11.1931	12.0467	11.3725	-0.09772	0.777005	0.902421
G3V3B0	ACIN1	No	14.9881	14.7918	14.7916	14.7636	14.9367	14.7694	0.0339106	0.777264	0.902421
Q9NP87	POLM	No	13.0447	13.1349	13.4371	13.6956	12.8694	13.2603	-0.0695693	0.780005	0.905065
P14649	MYL6B	No	12.5261	12.5388	12.49	13.2532	12.3716	12.1817	-0.0838483	0.7812	0.905913
Q9UL15	BAG5	No	17.9981	18.1786	18.1578	18.1516	18.0879	18.0266	0.0227694	0.782015	0.906321
O00161	SNAP23	No	13.4897	13.5226	14.1117	13.6618	13.6533	13.9894	-0.0601484	0.783023	0.906438
Q9BQ67	GRWD1	No	18.3816	18.3861	18.5471	18.6481	18.154	18.4015	0.0371053	0.783043	0.906438
P21333	FLNA	No	19.8053	19.895	19.7527	19.9082	19.845	19.7646	-0.0215996	0.783828	0.906808
J3KMZ8	DPF2	No	16.1429	16.2018	16.22	16.173	16.1723	16.2887	-0.0231017	0.78483	0.907431
Q8IY37	DHX37	No	16.544	16.5435	16.6371	16.5366	16.6189	16.5027	0.0221317	0.785531	0.907704
F5GXS0	C4B	No	13.0475	13.1056	12.774	12.881	12.9974	12.9132	0.045173	0.787096	0.908975
A0A0J9YYL3	PUF60	No	20.0588	20.2303	20.0089	20.1625	20.0163	20.0464	0.0242724	0.788325	0.909857
A0A1W2PNW4	FLT1	No	13.241	13.1467	13.1423	13.4174	13.1271	13.1123	-0.0422795	0.791495	0.91056
C9JS27	NDUFAF7	No	16.4277	16.5709	16.5154	16.6934	16.3147	16.4108	0.031705	0.79138	0.91056
O60216	RAD21	No	18.4643	18.3614	18.2557	18.662	18.1328	18.401	-0.0381263	0.789501	0.91056
P32322	PYCR1	No	14.8796	14.6158	14.7384	14.6854	14.8374	14.808	-0.032302	0.791731	0.91056
Q6ZVZ8	ASB18	No	12.9938	12.9087	13.3368	13.6753	12.6696	12.642	0.0840904	0.791566	0.91056
Q9NPE2	NGRN	No	10.8236	11.2883	11.4735	11.6151	11.2411	10.9628	-0.077872	0.79012	0.91056
B0QYK0	EWSR1	No	18.196	18.3079	18.3448	18.3864	18.242	18.2829	-0.0208098	0.792894	0.910993
Q9NQS7	INCENP	No	11.2693	11.0755	10.6873	10.8944	10.7293	11.6737	-0.0884319	0.79304	0.910993
P59998	ARPC4	No	17.1641	16.9898	17.4042	17.4114	16.9505	17.3214	-0.0417395	0.793787	0.911048
Q9BRZ2	TRIM56	No	11.8194	11.8774	12.5527	11.673	12.584	11.7244	0.0893431	0.79402	0.911048
Q99496	RNF2	No	13.5994	13.6074	14.2508	13.6417	14.0863	13.538	0.0638901	0.795365	0.912056
P13994	CCDC130	No	13.3327	13.8966	13.4161	13.6257	13.2614	13.5968	0.0538202	0.797137	0.913552
O75937	DNAJC8	No	17.5184	17.7369	17.661	17.4732	17.6682	17.8675	-0.030859	0.7985	0.914042
Q86UX7	FERMT3	No	13.003	12.8755	13.9771	13.0337	12.9595	13.5995	0.0876117	0.798258	0.914042
P25490	YY1	Yes	18.6544	18.8343	18.783	18.6866	18.7592	18.7668	0.0197055	0.799507	0.914124
Q9HAJ7	SAP30L	No	12.5756	11.8842	12.4665	12.147	12.3218	12.6568	-0.0664408	0.79936	0.914124
O00411	POLRMT	No	14.5054	14.714	14.5439	14.4743	14.7891	14.6025	-0.0342005	0.800654	0.9149
A0A2R8Y6S1	TSC1	No	13.8272	14.01	13.8407	13.5934	14.0762	14.1488	-0.0468523	0.801856	0.915738
G5E975	SMARCB1	No	15.2353	15.4521	15.4981	15.1764	15.3891	15.5194	0.0335231	0.802809	0.915756
O15042	U2SURP	No	18.8684	18.8743	18.9623	19.0364	18.8935	18.836	-0.0202916	0.802803	0.915756
P80217	IFI35	No	13.9519	14.2047	14.1214	13.7701	14.2449	14.4098	-0.0489341	0.804086	0.916677
H7C109	DHX57	No	13.4113	13.8496	13.7819	13.6421	13.7263	13.5494	0.0416903	0.805429	0.917673
Q07021	C1QBP	No	14.4982	14.5282	14.6465	14.956	14.2315	14.6292	-0.0479286	0.807958	0.918946
Q14974	KPNB1	No	18.7261	18.7526	18.7303	18.8237	18.7712	18.5472	0.022256	0.807019	0.918946
Q86YP4	GATAD2A	Yes	17.3559	17.4831	17.2267	17.4076	17.3847	17.3386	-0.0217565	0.807562	0.918946
A0A3B3IT59	MSL3	No	14.909	14.8774	15.6104	15.1211	15.2245	15.2038	-0.050861	0.808771	0.91905
Q9BVC3	DSCC1	No	12.9917	12.6484	12.7562	12.8303	12.8284	12.608	0.0431932	0.80899	0.91905
Q16560	SNRNP35	No	12.3828	11.728	12.3458	12.0383	12.6498	11.977	-0.0694627	0.810454	0.919148
Q8WYA6	CTNNBL1	No	18.2786	18.291	18.3437	18.2806	18.2435	18.3401	0.0163564	0.810487	0.919148
Q9BYN8	MRPS26	No	15.827	15.9255	15.8403	15.7165	16.226	15.7604	-0.0367061	0.810264	0.919148
P09326	CD48	No	16.5851	16.2408	16.6781	16.5462	16.3818	16.6789	-0.0342665	0.811607	0.919884
A6NDF3	PBDC1	No	11.2032	10.8664	11.5254	10.9455	11.4635	11.3824	-0.0654966	0.815535	0.922731
Q15393	SF3B3	No	21.5724	21.7089	21.7134	21.7995	21.398	21.7088	0.0294718	0.815518	0.922731
Q8IUC0	KRTAP13-1	No	13.4426	12.9312	14.3525	13.5116	13.1297	13.8164	0.0895121	0.814847	0.922731
O00148	DDX39A	No	15.1614	15.5914	14.8148	14.5529	15.1564	15.6386	0.0732339	0.816534	0.922792
O75909	CCNK	No	17.2831	17.3214	17.2992	17.5666	17.1801	17.2376	-0.0268707	0.816067	0.922792
H0YJN5	RIPK3	No	11.3772	11.2701	11.0171	11.339	11.2805	11.1958	-0.0502923	0.819706	0.925842
O15156	ZBTB7B	Yes	16.1676	16.1664	16.2794	16.1006	16.0612	16.376	0.025235	0.82321	0.927376
P06748	NPM1	No	21.5044	21.735	21.8041	21.6469	21.6498	21.6771	0.0232031	0.822675	0.927376
P35527	KRT9	No	22.0952	22.0293	22.6737	21.7267	21.8171	23.0072	0.0824266	0.823117	0.927376
P37198	NUP62	No	18.14	18.3585	18.0713	18.3671	18.1726	18.1049	-0.0249423	0.821991	0.927376
P46783	RPS10	No	18.7867	18.7257	18.6098	18.385	18.9878	18.6454	0.034641	0.823438	0.927376
O95347	SMC2	No	13.7671	14.0415	13.8505	14.2463	13.3598	13.8913	0.053898	0.82442	0.927414
P20700	LMNB1	No	19.9067	19.9444	19.8283	20.0106	19.8508	19.7578	0.020047	0.824196	0.927414
Q92804	TAF15	No	22.1435	22.2742	22.2333	22.4448	21.9969	22.2963	-0.0290108	0.828894	0.931458
Q9BZI7	UPF3B	No	15.535	15.6586	15.5969	15.8758	15.445	15.5569	-0.0291053	0.829086	0.931458
Q9P2D0	IBTK	No	13.411	13.4941	13.6379	13.5264	13.5549	13.367	0.031596	0.829446	0.931458
Q9UJU6	DBNL	No	14.2861	14.3215	13.9549	14.288	13.937	14.4583	-0.040268	0.830237	0.931811
B0I1T2	MYO1G	No	18.7209	18.4181	19.0621	19.3315	18.0937	18.5709	0.0682745	0.832508	0.931901
O60506	SYNCRIP	No	19.7822	19.7866	19.73	19.9025	19.7441	19.5913	0.0203314	0.831921	0.931901
O60563	CCNT1	No	15.3264	15.4812	15.1703	15.1852	15.4848	15.2217	0.0287523	0.832331	0.931901
P08865	RPSA	No	18.633	18.5145	18.4259	18.759	18.4892	18.3981	-0.0243107	0.832653	0.931901
Q9UH73	EBF1	Yes	13.3842	13.2809	13.4151	13.2941	13.8026	13.117	-0.0444616	0.832702	0.931901
O75152	ZC3H11A	No	19.2352	19.3073	19.0112	19.2541	19.7358	18.7184	-0.0515734	0.835145	0.932045
P48200	IREB2	No	15.3834	15.4366	15.4759	15.4295	15.3979	15.4116	0.018974	0.834559	0.932045
Q8IZL8	PELP1	No	16.2096	16.1134	16.3463	16.0919	16.1759	16.4839	-0.0274742	0.834442	0.932045
Q9BRX9	WDR83	No	14.7901	14.8181	14.6558	14.754	14.807	14.6308	0.0240891	0.834739	0.932045
Q9H6P5	TASP1	No	15.3106	15.3294	15.4832	15.2488	15.5347	15.413	-0.0244349	0.835692	0.932045
Q9NP92	MRPS30	No	11.981	11.6395	11.3895	11.8097	11.653	11.6913	-0.0479822	0.83554	0.932045
A0A0U1RRK1	MICU1	No	15.2907	15.4633	15.1103	15.3002	15.5186	15.137	-0.0305219	0.836633	0.932562
Q8WUA2	PPIL4	No	17.8334	17.8578	17.7186	17.9945	17.6461	17.835	-0.0219117	0.837435	0.932923
Q9BUR4	WRAP53	No	16.2291	16.1982	16.7259	16.352	16.4104	16.2957	0.0316959	0.838203	0.933247
C9JP85	NRF1	Yes	12.5904	12.4855	12.2814	12.016	12.4596	12.7356	0.0487022	0.83892	0.933513
A0A0U1RRL5	ELF1	Yes	13.0961	12.9401	13.0512	12.6152	13.248	13.0972	0.0423306	0.839832	0.933996
A0A0A0MTB8	WDR36	No	18.8352	18.7259	18.826	18.9931	18.7203	18.7319	-0.0193897	0.841884	0.934152
G3V5V3	NEMF	No	13.7463	13.8449	13.735	13.8652	13.6933	13.847	-0.0264279	0.841484	0.934152
O00308	WWP2	No	11.6075	11.9345	11.73	11.7056	11.7739	11.9139	-0.0404414	0.841454	0.934152
P09012	SNRPA	No	19.9059	19.9745	20.1306	19.8955	19.9318	20.1238	0.019967	0.840995	0.934152
Q9BQ04	RBM4B	No	17.1632	17.3558	17.3702	17.1367	17.3072	17.517	-0.023881	0.842877	0.934723
Q9HCD5	NCOA5	No	20.2319	20.2536	20.1808	20.2321	20.1914	20.2846	-0.0139749	0.843453	0.934831
Q15149	PLEC	No	23.5628	23.6555	23.4385	23.7495	23.5527	23.4317	-0.0256916	0.84514	0.936146
Q8N3U4	STAG2	No	17.9903	17.8014	17.617	18.0137	17.6649	17.8073	-0.0257056	0.845598	0.936146
Q9H9J2	MRPL44	No	13.3236	13.5039	13.6663	13.4001	13.3746	13.6245	0.0315303	0.846878	0.937032
G5EA06	MRPS27	No	15.7112	15.645	15.9121	15.6915	15.6352	15.8739	0.0226302	0.848233	0.938001
A0A494C1A0	ACTN2	No	14.4834	15.1635	14.9122	14.9259	14.713	14.8127	0.0358694	0.850263	0.938058
O00159	MYO1C	No	13.4273	13.4646	13.6318	13.9274	13.3696	13.3423	-0.0385281	0.849299	0.938058
P23396	RPS3	No	19.9589	19.8128	19.8325	19.828	20.0544	19.6556	0.0220433	0.849509	0.938058
Q6UX04	CWC27	No	19.3823	19.3725	19.3384	19.5495	19.318	19.2777	-0.0173049	0.850299	0.938058
Q969X6	UTP4	No	17.6975	17.5975	17.5716	17.8699	17.4431	17.6215	-0.0226071	0.850686	0.938058
Q06587	RING1	No	16.1045	16.0088	16.1378	16.3422	15.9834	15.8454	0.0267142	0.85174	0.938692
P55265	ADAR	No	20.4289	20.5228	20.4808	20.523	20.5429	20.3169	0.0165623	0.853676	0.939436
Q15007	WTAP	No	18.0261	18.0048	18.0026	18.1354	17.8577	17.9911	0.016433	0.853875	0.939436
Q16891	IMMT	No	18.6549	18.0919	18.8455	18.9937	18.0216	18.4177	0.0530857	0.854338	0.939436
Q9HCE1	MOV10	No	17.7965	17.7881	17.7701	17.9083	17.7441	17.6542	0.016026	0.853391	0.939436
A0A2R8Y4Z8	CCDC9	No	18.5291	18.4226	18.4209	18.5215	18.4315	18.3784	0.0137277	0.856115	0.940331
C9J384	CMSS1	No	14.9532	14.9202	14.9843	14.8717	14.9274	15.003	0.0185597	0.855866	0.940331
H0Y4K0	UCHL5	No	12.6918	12.2726	12.2885	12.4459	12.4951	12.4156	-0.0345904	0.857858	0.941716
P46940	IQGAP1	No	18.395	18.4865	18.3346	18.1592	18.5286	18.5962	-0.0226176	0.859486	0.941916
P84090	ERH	No	18.2091	17.8468	17.5939	17.9609	17.9973	17.7778	-0.0287479	0.859264	0.941916
Q9BYD6	MRPL1	No	13.4601	13.4437	13.4265	13.5304	13.5376	13.1765	0.0286014	0.858977	0.941916
O43818	RRP9	No	17.618	17.6653	17.6525	17.6341	17.5529	17.7941	-0.0150905	0.86035	0.942334
O94826	TOMM70	No	14.5684	14.698	14.3622	14.4685	14.6018	14.629	-0.0235817	0.861437	0.942996
A0A286YF31	NFKBID	No	12.9854	12.8009	12.7526	12.2634	13.2704	13.1578	-0.0508882	0.862523	0.943657
P19013	KRT4	No	18.2126	19.6077	18.1447	17.7403	18.752	19.7784	-0.101904	0.863872	0.944535
Q75N03	CBLL1	No	15.5866	15.7594	15.7552	15.5073	15.6581	15.8713	0.0214769	0.864293	0.944535
P54652	HSPA2	No	14.7673	14.9872	14.8258	14.8711	14.6898	14.9557	0.0212488	0.866942	0.9469
C9JA28	SSR3	No	12.1307	11.7731	12.2658	12.4133	11.957	11.6657	0.0445301	0.868056	0.947587
Q8TCJ2	STT3B	No	11.9604	10.7663	10.8893	11.9665	10.9531	10.9154	-0.0729834	0.870516	0.9493
Q9BRR8	GPATCH1	No	16.0338	15.9431	15.9086	16.142	15.8466	15.9498	-0.0176746	0.870596	0.9493
B1AVT0	CLK2	No	11.8645	11.9383	12.1909	12.577	12.0504	11.1886	0.0592124	0.872589	0.949349
P62306	SNRPF	No	16.7538	16.372	16.454	16.6087	16.4415	16.4704	0.0197114	0.872854	0.949349
Q13347	EIF3I	No	13.4394	13.5933	13.4547	13.6084	13.5881	13.3619	-0.0236559	0.873071	0.949349
Q9GZL7	WDR12	No	17.0517	17.1146	17.1094	16.9493	17.1142	17.1705	0.013892	0.873011	0.949349
Q9Y295	DRG1	No	11.9852	12.2491	12.2955	12.4542	12.4656	11.7367	-0.0421771	0.872514	0.949349
M0QZD8	LOC400499	No	14.1806	14.0171	14.4799	13.9318	14.2623	14.5836	-0.0334085	0.875069	0.949864
P08670	VIM	No	21.0653	21.4008	21.0822	21.3745	21.1627	21.0729	-0.0205805	0.875269	0.949864
P55735	SEC13	No	14.5011	14.388	14.4735	14.3095	14.4586	14.658	-0.0211641	0.875488	0.949864
Q9UFC0	LRWD1	No	16.6409	16.5984	16.6874	16.711	16.6022	16.6504	-0.0123001	0.875425	0.949864
O00571	DDX3X	No	21.5687	21.8577	21.6586	21.7513	21.6994	21.6814	-0.0156976	0.877638	0.951667
P32969	RPL9	No	18.1123	17.9328	17.9092	17.9304	18.1344	17.8415	0.0159762	0.879465	0.95254
P32969	RPL9P7	No	18.1123	17.9328	17.9092	17.9304	18.1344	17.8415	0.0159762	0.879465	0.95254
P32969	RPL9P8	No	18.1123	17.9328	17.9092	17.9304	18.1344	17.8415	0.0159762	0.879465	0.95254
P32969	RPL9P9	No	18.1123	17.9328	17.9092	17.9304	18.1344	17.8415	0.0159762	0.879465	0.95254
Q15646	OASL	No	11.671	11.0725	11.5055	11.2763	11.5481	11.311	0.0378735	0.879202	0.95254
Q96C36	PYCR2	No	15.4825	15.3424	15.798	15.329	15.2995	15.9016	0.0309286	0.879905	0.95254
P27540	ARNT	Yes	15.6497	15.6829	15.4507	15.6405	15.5852	15.5095	0.016035	0.88046	0.952613
E9PIP3	GPSM3	No	12.6597	12.361	12.5301	12.8969	12.4395	12.3125	-0.0327072	0.881637	0.952831
Q9BQG0	MYBBP1A	No	18.141	17.968	17.8577	17.8874	18.0486	17.9871	0.0145645	0.881199	0.952831
Q9Y5A9	YTHDF2	No	13.5624	13.9679	13.8155	13.8811	13.7303	13.804	-0.0232136	0.882159	0.952868
A0A1W2PNX8	UNC45A	No	13.6389	13.8837	13.6425	13.7273	13.7242	13.6528	0.02024	0.885357	0.953863
J3KPD3	RBM7	No	13.3071	13.2044	13.1891	13.0765	13.3605	13.1965	0.0223431	0.884417	0.953863
O60870	KIN	Yes	18.0544	18.131	18.2676	18.1156	18.0502	18.2478	0.0131393	0.88588	0.953863
P17480	UBTF	No	19.7053	19.7251	19.7846	19.8292	19.5339	19.8087	0.0144086	0.884833	0.953863
Q14254	FLOT2	No	11.1317	11.0217	11.4721	11.5919	10.8302	11.0792	0.0413833	0.886009	0.953863
Q9NQ50	MRPL40	No	16.541	16.5237	16.6014	16.4883	16.591	16.553	0.0112734	0.885972	0.953863
Q9H0U9	TSPYL1	No	12.1971	12.4919	12.1611	12.3185	12.213	12.2392	0.0264703	0.886658	0.954036
P53582	METAP1	No	13.4513	13.3435	13.1736	13.026	13.5121	13.3514	0.02627	0.887448	0.95436
B4DXZ6	FXR1	No	15.0709	15.2771	15.1056	15.3064	15.0394	15.1585	-0.0168825	0.889186	0.95544
O43166	SIPA1L1	No	18.0993	18.1362	18.0956	18.0701	18.1389	18.0946	0.00913401	0.88943	0.95544
O60885	BRD4	No	14.105	14.5005	14.1953	14.1904	14.5697	14.1159	-0.025068	0.890157	0.955622
Q8TAX9	GSDMB	No	13.3409	13.479	12.6045	13.0247	13.3507	12.9368	0.0374041	0.890577	0.955622
Q12789	GTF3C1	No	15.5078	15.4928	15.4954	15.5261	15.5957	15.3303	0.0146071	0.891213	0.955779
P06312	IGKV4-1	No	14.543	14.5738	14.637	14.3269	14.6431	14.7264	0.0191081	0.893334	0.956019
P29590	PML	No	18.398	18.4003	18.461	18.3937	18.4405	18.4517	-0.00885376	0.893093	0.956019
P67775	PPP2CA	No	15.0547	14.6444	14.9031	15.0124	14.8348	14.6933	0.0205861	0.893374	0.956019
Q12899	TRIM26	No	14.7887	15.1642	14.8608	15.1761	14.5758	14.985	0.0256233	0.893393	0.956019
P40227	CCT6A	No	12.3459	12.3253	12.5432	12.8621	12.204	12.2426	-0.0314328	0.894553	0.956736
E9PJ04	SF3B2	No	15.9871	15.7501	15.5128	15.8264	15.7222	15.7555	-0.0180434	0.895399	0.957117
A0A494C0P0	MED27	No	11.9097	11.0131	11.7051	12.1396	11.2479	11.3782	-0.0459675	0.897645	0.957586
O75746	SLC25A12	No	14.2647	14.1848	13.9838	13.5599	14.0562	14.9496	-0.0441081	0.897684	0.957586
Q92614	MYO18A	No	19.9	20.1373	19.9549	19.7757	20.2894	19.8693	0.0192505	0.897798	0.957586
Q9BY10	SLC46A2	No	13.3896	13.2172	15.4472	13.4722	13.9275	14.4183	0.0786184	0.897379	0.957586
C9JQD4	PPIH	No	19.1461	19.1316	19.4128	19.2069	18.9528	19.4732	0.0192355	0.898442	0.95775
Q13951	CBFB	No	14.7049	14.7483	14.3668	14.5553	14.8354	14.3639	0.021753	0.901673	0.96062
Q8IX15	HOMEZ	Yes	12.9915	12.8576	12.9321	13.26	12.8605	12.582	0.0262503	0.902117	0.96062
P10412	H1-4	No	17.7961	17.4428	17.9724	18.0387	17.7604	17.4796	-0.0224583	0.904082	0.961664
Q6IEG0	SNRNP48	No	14.9083	15.0038	15.1336	14.9982	15.0466	14.9611	0.0132605	0.903913	0.961664
Q5TEC6	H3-2	No	16.1007	16.0489	16.1285	16.1174	16.1873	15.9381	0.0117532	0.905458	0.962321
Q6PI47	KCTD18	No	13.5922	13.6864	13.654	13.659	13.52	13.7057	0.0159715	0.905684	0.962321
Q14191	WRN	No	9.58672	9.53911	10.5208	10.7008	9.67849	9.43301	-0.0552238	0.906711	0.962364
Q9Y2T2	AP3M1	No	11.8031	12.6212	12.1807	12.6241	11.3972	12.73	-0.048757	0.906682	0.962364
P41218	MNDA	No	14.3082	14.273	14.7903	14.0073	14.5127	14.7688	0.0275489	0.909561	0.962932
Q10570	CPSF1	No	18.9309	18.9618	19.0357	18.8612	18.9341	19.1662	-0.0110646	0.910072	0.962932
Q7Z2T5	TRMT1L	No	16.1929	16.2401	16.1347	16.222	16.2711	16.0414	0.011071	0.909328	0.962932
Q8IYB8	SUPV3L1	No	12.0446	11.9514	11.9571	11.259	12.305	12.2774	0.0372356	0.907752	0.962932
Q9GZS3	WDR61	No	15.0778	14.9656	15.1735	15.1859	14.8439	15.2351	-0.0160495	0.910202	0.962932
Q9Y3U8	RPL36	No	14.3758	13.8988	13.875	13.888	14.0621	14.1377	0.020624	0.909559	0.962932
Q96JN0	LCOR	Yes	14.5521	14.6165	14.3894	14.4406	14.5329	14.5446	0.0133185	0.912045	0.963838
Q9H5V7	IKZF5	Yes	15.417	15.2251	15.4195	15.2108	15.3256	15.4853	0.0132578	0.911877	0.963838
O75607	NPM3	No	13.1709	13.0062	13.2091	13.1989	13.1491	12.9879	0.0167766	0.914199	0.965592
H7BY55	CD55	No	14.694	14.1346	14.9953	14.7456	14.1514	15.0188	-0.030602	0.918383	0.966447
O95218	ZRANB2	No	12.7373	12.4384	12.6902	12.6625	12.6	12.5516	0.0172888	0.919955	0.966447
P01871	IGHM	No	16.0335	15.6898	15.5339	15.7522	15.6016	15.9538	-0.0167861	0.917748	0.966447
P49454	CENPF	No	10.9355	10.4736	10.6846	10.2441	11.4311	10.5362	-0.0392242	0.915984	0.966447
P62304	SNRPE	No	15.001	14.9951	15.0388	15.1986	14.8357	15.0393	-0.0129083	0.918425	0.966447
P62873	GNB1	No	14.9582	14.7548	15.1566	14.7911	15.0462	14.9877	0.014819	0.918781	0.966447
Q86YT6	MIB1	No	15.745	15.699	15.7863	15.5442	15.82	15.9023	-0.0120681	0.919849	0.966447
Q8NHQ9	DDX55	No	16.9172	17.0762	16.9991	17.0537	16.8861	17.0804	-0.009282	0.918539	0.966447
Q8TES7	FBF1	No	12.3336	12.7282	12.1335	13.0311	11.8513	12.4173	-0.0347955	0.91822	0.966447
Q9BZE4	GTPBP4	No	15.6833	15.2756	16.1821	15.6393	15.8815	15.6898	-0.0231986	0.919	0.966447
O00139	KIF2A	No	14.3773	14.364	14.5105	14.4704	14.1067	14.6266	0.0160081	0.922867	0.967756
P05141	SLC25A5	No	17.6136	17.0396	17.6105	17.6367	16.8658	17.8431	-0.0273205	0.923182	0.967756
Q96SB4	SRPK1	No	17.9939	18.065	18.0725	18.0705	18.0587	17.9817	0.00680187	0.92212	0.967756
Q9UJX3	ANAPC7	No	13.6176	14.0699	13.8995	13.77	13.8919	13.8783	0.0155874	0.922943	0.967756
Q8IYU8	MICU2	No	14.9442	15.0592	14.8698	15.0013	15.1777	14.7357	-0.013849	0.924114	0.968213
M0QZM1	HNRNPM	No	13.9925	14.1833	13.9087	14.3408	13.9983	13.6893	0.0186973	0.924682	0.968289
F5GZQ3	HADHB	No	16.3344	16.27	16.5344	16.2824	16.4316	16.396	0.0096272	0.925697	0.968834
Q9NW13	RBM28	No	18.8244	18.8694	18.6371	18.872	18.7189	18.7147	0.00844132	0.9273	0.969992
Q8IUH3	RBM45	No	12.0523	12.6594	12.5967	12.4596	12.1503	12.6332	0.0217788	0.929326	0.971348
Q9UBB9	TFIP11	No	17.0212	17.0206	17.072	17.0864	17.0296	16.9783	0.00651606	0.929591	0.971348
B5MBX0	CDCA5	No	13.0584	13.2425	13.0507	13.1004	13.3012	12.9925	-0.0141879	0.930877	0.971652
P62140	PPP1CB	No	17.4506	17.5663	17.5362	17.4688	17.4329	17.6293	0.00739525	0.930578	0.971652
C9J4T8	MBNL1	No	13.5358	13.724	13.7822	13.6164	13.9953	13.477	-0.0155739	0.932118	0.971766
P30040	ERP29	No	10.9183	11.0219	10.7411	10.6074	11.268	10.7358	0.0233096	0.932477	0.971766
Q96A47	ISL2	Yes	12.7929	12.5594	12.8085	13.1726	12.5863	12.4626	-0.0202521	0.931661	0.971766
A0A087WYS6	PSMA8	No	12.7418	12.3896	11.8004	12.4479	12.1116	12.3024	0.0232985	0.933726	0.972548
Q13523	PRPF4B	No	17.0914	17.0496	17.2116	16.9538	17.0215	17.4108	-0.011157	0.934357	0.972687
P33240	CSTF2	No	13.0416	13.1408	12.9889	13.4005	12.699	13.1239	-0.0173578	0.935748	0.973617
A0A2R8Y5J0	CHD4	No	19.6801	19.789	19.524	19.5464	19.8489	19.6246	-0.00897476	0.93628	0.973651
A0A087WZZ2	ARHGAP23	No	14.1601	13.8454	13.9796	14.1707	13.7314	14.0432	0.0132402	0.938169	0.974305
E9PIP0	CHID1	No	13.0639	13.0777	12.6764	12.3015	13.2796	13.3082	-0.0237384	0.939521	0.974305
P12236	SLC25A6	No	11.7322	10.3938	11.618	12.5153	10.1031	10.9677	0.0526289	0.937836	0.974305
P21796	VDAC1	No	17.8325	17.4183	18.2098	18.0748	17.5782	17.7594	0.016079	0.941895	0.974305
P82673	MRPS35	No	14.6339	14.2528	14.2339	14.3319	14.4944	14.3285	-0.0113705	0.941324	0.974305
Q13045	FLII	No	11.9236	11.7079	12.1156	11.7692	12.1663	11.7614	0.0167531	0.940643	0.974305
Q9BRP1	PDCD2L	No	15.611	15.8281	15.9389	15.5436	15.8099	16.06	-0.011826	0.941421	0.974305
Q9Y265	RUVBL1	No	18.0685	18.1698	18.2814	18.4427	18.0141	18.0328	0.0100297	0.94063	0.974305
Q9Y2Z4	YARS2	No	16.4149	16.1314	16.2914	16.1597	16.3698	16.3339	-0.00851977	0.938977	0.974305
Q9Y3I0	RTCB	No	19.9598	20.1313	19.8925	20.0936	19.9669	19.9442	-0.00703723	0.939275	0.974305
Q01082	SPTBN1	No	24.4617	24.6014	24.3584	24.7129	24.3622	24.3125	0.0113149	0.943586	0.975538
P28289	TMOD1	No	18.6584	18.8205	18.7418	18.6413	18.7444	18.8176	0.00575679	0.944242	0.9757
B1AN48	SPRR3	No	13.253	15.4852	12.9582	13.0445	12.7391	16.1249	-0.0706763	0.946568	0.975976
O00472	ELL2	No	12.0336	12.1741	11.6584	11.7235	12.2137	11.9781	-0.0164114	0.945304	0.975976
O43719	HTATSF1	No	13.7008	13.6788	13.68	13.5744	13.8551	13.6017	0.00949389	0.947007	0.975976
Q8NEY8	PPHLN1	No	11.2463	11.7207	11.7936	11.7013	11.3755	11.7342	-0.0168043	0.945866	0.975976
Q9Y224	RTRAF	No	18.7689	18.7479	18.6816	18.7148	18.7697	18.7002	0.00455378	0.946152	0.975976
P35637	FUS	No	20.0635	20.3795	20.3141	20.4943	20.0642	20.1709	0.00921399	0.94817	0.97666
Q5T3Q7	HEATR1	No	17.2349	17.1118	17.03	16.967	17.4684	16.9709	-0.00987909	0.948711	0.976703
O15144	ARPC2	No	19.6864	19.4764	19.9889	19.6659	19.6935	19.7675	0.00831077	0.950657	0.977676
P18077	RPL35A	No	19.002	18.7755	18.8087	18.8079	18.8928	18.9015	-0.00535188	0.950487	0.977676
O15143	ARPC1B	No	18.6362	18.4871	18.8834	18.6498	18.4586	18.8729	0.00847595	0.953016	0.979179
Q13951	CBFB	No	18.5433	18.5671	18.548	18.5262	18.5326	18.5882	0.00377988	0.953121	0.979179
Q14008	CKAP5	No	16.013	15.9059	15.9033	15.9957	15.7629	16.045	0.00619933	0.954522	0.980103
Q9BUH6	PAXX	No	15.9142	16.1517	16.3003	16.0132	15.9482	16.3787	0.00874441	0.955582	0.980677
P10809	HSPD1	No	19.7873	19.8634	19.833	19.9525	19.6241	19.8903	0.00553703	0.956969	0.981069
Q6NUJ1	PSAPL1	No	10.8403	10.9776	11.4983	9.81175	11.8594	11.7396	-0.0315674	0.956485	0.981069
K7ERI7	RPL22	No	17.7559	17.7483	17.8862	17.7323	17.9073	17.7373	0.00453268	0.957751	0.981356
P11142	HSPA8	No	22.8679	22.953	22.9463	23.1404	22.7705	22.8759	-0.00653951	0.958423	0.981529
A0A087WYR0	SRP19	No	13.0676	13.2796	12.9002	12.9919	13.3281	12.8985	0.00965018	0.960209	0.982082
P12956	XRCC6	No	21.9588	22.4208	22.1489	22.4326	21.994	22.1269	-0.00829996	0.960153	0.982082
Q16778	H2BC21	No	15.626	15.5813	15.6412	15.5602	15.8985	15.3677	0.00735815	0.96047	0.982082
Q9UJZ1	STOML2	No	15.0248	15.0651	15.1975	15.2278	15.0365	15.0067	0.00547238	0.962244	0.983381
Q16594	TAF9	No	9.7492	11.504	11.9571	11.9353	9.11668	12.0296	0.0429262	0.963392	0.983901
Q9H9Q4	NHEJ1	No	15.8104	15.9304	15.8053	15.9632	15.7736	15.7958	0.00450268	0.96376	0.983901
Q13263	TRIM28	No	19.1275	19.1794	19.2096	19.3299	19.0336	19.1406	0.00415945	0.964619	0.984263
E7EVJ4	STAU2	No	12.4136	11.9072	11.677	11.9833	11.9404	12.1054	-0.0104525	0.966075	0.984587
P02751	FN1	No	14.9736	14.9598	14.6539	14.8188	14.8465	14.9053	0.00552652	0.965849	0.984587
Q92665	MRPS31	No	12.7381	12.5993	12.3817	12.5449	12.3817	12.7678	0.00823169	0.966447	0.984587
A0A0D9SGF6	SPTAN1	No	24.7308	24.8358	24.5698	24.9892	24.6358	24.5316	-0.00673588	0.968598	0.985237
P20290	BTF3	No	11.4406	11.6159	11.1876	11.2145	11.8573	11.2049	-0.0108681	0.968472	0.985237
Q9Y2R4	DDX52	No	10.6692	10.3155	10.8316	10.9756	10.4074	10.4688	-0.0118939	0.967593	0.985237
P09972	ALDOC	No	10.909	11.2432	11.1314	10.9849	11.0224	11.2506	0.00858505	0.970287	0.985536
Q4TT34	NME4	No	15.3573	15.0722	15.1561	15.269	15.1263	15.2038	-0.00449306	0.969515	0.985536
Q96SB3	PPP1R9B	No	20.6557	20.835	20.6065	20.8652	20.4918	20.7268	0.0044756	0.970599	0.985536
Q9NQV6	PRDM10	Yes	11.191	9.22694	10.9741	10.2448	10.7454	10.3414	0.0201218	0.97091	0.985536
F8WD26	LMO7	No	20.1968	20.3038	20.0866	20.138	20.2091	20.2316	0.00285875	0.97298	0.985599
O00257	CBX4	No	14.9184	15.0618	15.1077	15.0001	14.9624	15.1366	-0.00374247	0.973493	0.985599
P35579	MYH9	No	21.1224	20.9311	21.4047	21.6232	20.7789	21.032	0.00804193	0.972538	0.985599
P61160	ACTR2	No	18.7206	18.6129	18.9521	18.7763	18.6146	18.9071	-0.00411776	0.972519	0.985599
Q14699	RFTN1	No	18.6209	18.4964	18.524	18.6233	18.5392	18.4864	-0.00252795	0.973285	0.985599
Q9UFW8	CGGBP1	Yes	14.5449	15.1228	14.5585	14.6504	14.8766	14.681	0.00604025	0.974325	0.98593
P51398	DAP3	No	15.3573	15.3329	16.0207	15.407	15.5992	15.7233	-0.00614008	0.976467	0.987586
O60313	OPA1	No	10.7116	11.4454	11.1738	11.4331	10.7047	11.1691	0.00801827	0.979593	0.990235
Q13148	TARDBP	No	17.0325	17.0614	17.1335	16.9943	16.9462	17.2949	-0.00265365	0.980995	0.990714
Q9UHB7	AFF4	No	14.0093	14.1224	14.274	13.9625	14.209	14.2445	-0.0034587	0.98108	0.990714
Q06330	RBPJ	Yes	20.1801	20.3549	20.1252	20.336	20.0483	20.2834	-0.00249533	0.981779	0.990907
Q7KZF4	SND1	No	20.859	21.1015	20.9059	21.2599	20.809	20.8073	-0.00326263	0.982437	0.991059
A0A0A0MS54	PRKACB	No	13.4945	13.0255	13.1392	13.0252	13.2998	13.3239	0.00340736	0.985746	0.99286
K7EL20	EIF3G	No	13.2715	12.9892	12.9163	13.0226	13.2276	12.9171	0.0032038	0.985729	0.99286
P62633	CNBP	No	12.5428	12.742	12.7339	12.4334	12.623	12.9509	0.00379643	0.984789	0.99286
P05386	RPLP1	No	14.2875	13.8995	14.1237	14.4162	14.3628	13.5445	-0.00425072	0.987102	0.993714
C9J1E7	AP1B1	No	11.2382	10.5887	11.2954	11.799	10.4702	10.8385	0.00485146	0.990627	0.995279
O14497	ARID1A	No	17.6882	17.7247	17.5468	17.6217	17.8172	17.5244	-0.00121349	0.990534	0.995279
P48729	CSNK1A1	No	11.7881	11.3957	11.4664	11.7405	11.2146	11.6862	0.00290006	0.990695	0.995279
Q12904	AIMP1	No	14.0957	13.9869	13.9939	14.3321	14.0156	13.7217	0.00233534	0.989767	0.995279
P20592	MX2	No	14.0042	13.2983	13.7478	14.041	13.7521	13.2526	0.00155349	0.995432	0.99867
Q03252	LMNB2	No	18.988	19.043	18.9859	19.007	18.9294	19.0817	-0.000424246	0.995327	0.99867
Q8NF50	DOCK8	No	19.6488	19.6516	19.5758	19.5696	19.6323	19.6731	0.000386253	0.995604	0.99867
P07814	EPRS1	No	15.8825	16.1125	15.9307	15.745	16.2419	15.9407	-0.000612555	0.996706	0.999263
Q9Y399	MRPS2	No	16.7656	16.6062	16.67	16.6502	16.6778	16.7131	0.000252865	0.997517	0.999563
A0A024R4M0	RPS9	No	16.2973	16.1147	16.3248	16.0312	16.2146	16.4902	0.000274013	0.998425	0.999689
H0YMH7	CTDSPL2	No	12.4324	12.46	11.9815	12.2634	12.648	11.9634	-0.000309035	0.999036	0.999689
P62851	RPS25	No	18.1245	17.8128	17.9735	17.8064	18.2868	17.818	-0.000150186	0.999229	0.999689
Q969S2	NEIL2	No	11.4259	11.9787	11.0688	11.5441	11.592	11.337	0.000112484	0.999689	0.999689
