# Supplementary material for: A leukemia-protective germline variant mediates chromatin module formation via transcription factor nucleation
Source: Nat Commun. 2022 Apr 19;13:2042. doi: 10.1038/s41467-022-29625-6 (PMC9018852; doi:10.1038/s41467-022-29625-6)
Supplement: Supplementary file 4 — Supplementary Data 2 [file 41467_2022_29625_MOESM4_ESM.xlsx]

## Sheet: Supplementary Data 2
Indel region (755 bp)							Inside VCM (AXIN2 TAD)							Outside VCM (AXIN2 TAD)							Adjacent TADs							Left-enhancer							Intra1-enhancer							Intra2-enhancer							AXIN2 promoter
TF	ALT_Reads	Totalreads	ALT_Percentage	log2.FCoverInput	p-value	FDR	TF	ALT_Reads	Totalreads	ALT_Percentage	log2.FCoverInput	p-value	FDR	TF	ALT_Reads	Totalreads	ALT_Percentage	log2.FCoverInput	p-value	FDR	TF	ALT_Reads	Totalreads	ALT_Percentage	log2.FCoverInput	p-value	FDR	TF	ALT_Reads	Totalreads	ALT_Percentage	log2.FCoverInput	p-value	FDR	TF	ALT_Reads	Totalreads	ALT_Percentage	log2.FCoverInput	p-value	FDR	TF	ALT_Reads	Totalreads	ALT_Percentage	log2.FCoverInput	p-value	FDR	TF
IKZF2	306	374	81.82	0.67	1.32477e-34	1.11281e-32	RUNX3	202	246	82.11	0.7	5.2466e-25	8.0273e-23	NFXL1	28851	61038	47.27	-0.13	8.11337e-112	1.24946e-109	FOXK2	16604	32876	50.5	0.12	8.40354e-49	1.29414e-46	IKZF2	88	188	46.81	0.48	0.000191772	0.00759618	RUNX3	36	39	92.31	0.9	1.41509e-08	1.83962e-06	ZSCAN29	39	45	86.67	0.89	3.44414e-08	2.85863e-06	BHLHE40
IKZF1	260	331	78.55	0.61	1.6724e-24	7.02409e-23	IKZF1	2424	4175	58.06	0.2	2.78997e-23	2.13433e-21	ETV6	20218	42373	47.71	-0.12	6.06334e-64	4.66877e-62	E4F1	5790	11298	51.25	0.14	2.32789e-24	1.79248e-22	JUNB	20	30	66.67	0.99	0.000290938	0.00759618	JUNB	26	30	86.67	0.81	2.82208e-05	0.00183435	RUNX3	16	19	84.21	0.85	0.00101948	0.0385553	NBN
MEF2B	144	187	77.01	0.59	6.73236e-13	1.88506e-11	IKZF2	2877	5101	56.4	0.16	7.48689e-18	3.81832e-16	FOXK2	55216	110279	50.07	-0.05	4.61823e-31	2.37069e-29	BHLHE40	5200	12260	42.41	-0.13	2.34867e-19	1.20565e-17	IKZF1	47	90	52.22	0.64	0.000303847	0.00759618	TCF12	98	149	65.77	0.41	7.33963e-05	0.00318051	NFXL1	24	32	75	0.68	0.00205772	0.0385553	ARID3A
RUNX3	41	43	95.35	0.89	3.37038e-10	7.07779e-09	EED	171	240	71.25	0.5	5.94876e-11	2.2754e-09	RAD51	37046	73450	50.44	-0.04	8.25712e-14	3.17899e-12	MTA2	8832	20241	43.63	-0.09	7.00809e-16	2.69812e-14	CBX5	8	9	88.89	1.41	0.00101548	0.0190403	ZBTB40	59	85	69.41	0.49	0.000290617	0.00944504	RELB	34	49	69.39	0.57	0.00228566	0.0385553	GATAD2B
TBX21	62	73	84.93	0.73	2.36441e-09	3.97221e-08	NFIC	119	162	73.46	0.54	3.21674e-09	9.84321e-08	NKRF	23797	47465	50.14	-0.05	2.61702e-13	8.06042e-12	BACH1	4636	10809	42.89	-0.12	8.87487e-14	2.73346e-12	BATF	9	11	81.82	1.29	0.00144854	0.0217281	IKZF1	224	383	58.49	0.24	0.00040877	0.00982548	IKZF1	82	138	59.42	0.34	0.00358886	0.0385553	SMARCA5
FOXK2	83	108	76.85	0.58	6.45982e-08	9.04375e-07	JUNB	220	343	64.14	0.35	3.31143e-07	8.44415e-06	E4F1	18365	36791	49.92	-0.05	3.3773e-13	8.6684e-12	MAZ	5515	12753	43.24	-0.1	3.08306e-13	7.91319e-12	FOXK2	11	66	16.67	-1.01	0.00373922	0.0432962	ARNT	78	119	65.55	0.41	0.000453484	0.00982548	MAZ	25	35	71.43	0.61	0.00375117	0.0385553	TARDBP
SKIL	57	70	81.43	0.67	2.31633e-07	2.7796e-06	TCF7	131	192	68.23	0.44	7.16003e-07	1.56498e-05	MEF2B	51779	102115	50.71	-0.03	1.43724e-12	3.16192e-11	IRF3	5223	12071	43.27	-0.1	1.95757e-12	4.30665e-11	ZBTB40	15	24	62.5	0.9	0.00419517	0.0432962	ZNF24	87	136	63.97	0.37	0.000767387	0.0142515	NR2C1	25	35	71.43	0.61	0.00375117	0.0385553	NFXL1
MEF2A	23	23	100	0.96	2.81991e-07	2.96091e-06	ETV6	431	729	59.12	0.23	2.42224e-06	4.63253e-05	SMARCA5	32664	64683	50.5	-0.04	2.18693e-11	4.20983e-10	ZBTB17	6005	13795	43.53	-0.09	4.94548e-12	9.52005e-11	NFATC3	21	37	56.76	0.76	0.00461826	0.0432962	NFIC	18	22	81.82	0.73	0.00233728	0.0379807	RAD51	36	54	66.67	0.51	0.00392423	0.0385553	CREM
ETV6	33	37	89.19	0.8	1.40998e-06	1.31598e-05	TBX21	385	656	58.69	0.22	2.02313e-05	0.000343933	TCF12	33011	65231	50.61	-0.03	6.78395e-10	1.16081e-08	SMARCA5	7675	17489	43.88	-0.08	8.39202e-12	1.43597e-10	ZNF24	17	30	56.67	0.76	0.0108495	0.0904121	RAD21	11	12	91.67	0.89	0.00308179	0.0437492	NBN	42	65	64.62	0.46	0.0041807	0.0385553	ETV6
SRF	104	147	70.75	0.46	1.99907e-06	1.67922e-05	FOXM1	69	96	71.88	0.51	2.2585e-05	0.000345551	ZNF24	34236	67590	50.65	-0.03	1.54782e-09	2.38364e-08	BCLAF1	7218	16397	44.02	-0.08	3.5612e-10	5.48425e-09	TCF12	18	34	52.94	0.66	0.0274202	0.205652	TCF3	8	8	100	1.02	0.00353845	0.0437492	CREB1	7	7	100	1.09	0.00493256	0.0409403	ZNF592
BCL3	16	16	100	0.96	3.31264e-05	0.000252965	CREM	110	166	66.27	0.4	4.75021e-05	0.000660711	ZNF207	26051	51569	50.52	-0.04	3.82061e-09	5.34885e-08	NFATC3	8261	18694	44.19	-0.07	4.78109e-10	6.69353e-09	E2F8	10	17	58.82	0.81	0.0377911	0.257667	EED	19	24	79.17	0.68	0.00370186	0.0437492	ZBTB40	23	32	71.88	0.62	0.00687831	0.0519	TCF12
ZNF687	47	61	77.05	0.59	5.1208e-05	0.000358456	DPF2	619	1097	56.43	0.16	6.61064e-05	0.000814392	ELF1	38047	74920	50.78	-0.03	1.68914e-08	2.01334e-07	MEF2B	11335	25392	44.64	-0.06	5.8833e-09	7.55023e-08	ZNF622	4	27	14.81	-1.18	0.0414301	0.258938	NR2F1	49	74	66.22	0.42	0.00492256	0.0533278	NR2F1	27	40	67.5	0.53	0.0105937	0.0732729	DPF2
MTA3	13	13	100	0.96	0.00025765	0.00166481	BCL3	72	103	69.9	0.47	6.91967e-05	0.000814392	ZNF592	34038	67102	50.73	-0.03	1.69958e-08	2.01334e-07	IRF5	4841	9842	49.19	0.08	6.04312e-08	7.15877e-07	ARID3A	11	20	55	0.71	0.0562396	0.318464	RAD51	57	89	64.04	0.37	0.00577816	0.0537601	TBX21	25	37	67.57	0.53	0.0130271	0.077232	MTA3
MTA2	61	87	70.11	0.45	0.000524016	0.0031441	ASH2L	106	161	65.84	0.39	0.000100168	0.00109469	E2F8	13371	26682	50.11	-0.05	2.74775e-08	3.02252e-07	USF2	270	462	58.44	0.33	2.59932e-07	2.85925e-06	ELF1	9	46	19.57	-0.78	0.0594466	0.318464	HDAC6	10	11	90.91	0.88	0.00578955	0.0537601	ZNF24	25	37	67.57	0.53	0.0130271	0.077232	RAD51
ZNF217	46	63	73.02	0.51	0.000573973	0.00321425	SKIL	875	1591	55	0.13	0.000249476	0.0023003	ZSCAN29	28883	57010	50.66	-0.03	3.82593e-08	3.92796e-07	IRF4	248	422	58.77	0.34	4.45024e-07	4.56891e-06	SRF	19	40	47.5	0.5	0.0667361	0.333681	FOXK2	78	197	39.59	-0.32	0.00665144	0.0576458	IKZF2	122	221	55.2	0.24	0.0150541	0.0808653	SUZ12
ARID3A	27	34	79.41	0.63	0.000936379	0.00448551	CBX5	112	174	64.37	0.35	0.000252232	0.0023003	IKZF2	91073	177987	51.17	-0.02	5.01886e-08	4.83065e-07	MTA3	518	948	54.64	0.23	5.0451e-07	4.85591e-06	MTA2	23	50	46	0.46	0.0719915	0.33746	GABPA	7	7	100	1.02	0.00716492	0.058215	PRDM15	21	30	70	0.58	0.0159363	0.0808653	UBTF
BACH1	35	46	76.09	0.57	0.000949005	0.00448551	GABPA	65	94	69.15	0.46	0.000271581	0.0023003	ARNT	26361	52065	50.63	-0.03	6.71193e-08	6.08022e-07	SPI1	313	548	57.12	0.3	6.24253e-07	5.63502e-06	ZNF207	7	37	18.92	-0.83	0.0799073	0.346539	STAT5A	17	22	77.27	0.65	0.00981408	0.0750489	NFATC3	51	85	60	0.36	0.0165628	0.0808653	MEF2B
NR2F1	25	31	80.65	0.65	0.000988167	0.00448551	MEF2B	1301	2405	54.1	0.1	0.000282069	0.0023003	MTA2	36216	71277	50.81	-0.03	8.32412e-08	7.12175e-07	SKIL	6767	15224	44.45	-0.06	6.58639e-07	5.63502e-06	ZNF143	4	24	16.67	-1.01	0.0868071	0.346539	FOXM1	11	13	84.62	0.78	0.0119632	0.0818533	ELF1	46	76	60.53	0.37	0.0209323	0.096521	ARNT
CBX5	11	11	100	0.96	0.00101458	0.00448551	ATF2	745	1346	55.35	0.14	0.000285659	0.0023003	STAT5A	1387	2428	57.13	0.14	1.5757e-07	1.27714e-06	ZBTB40	5435	12280	44.26	-0.07	9.8347e-07	7.97129e-06	IRF3	4	25	16	-1.07	0.0877899	0.346539	RXRA	11	13	84.62	0.78	0.0119632	0.0818533	NKRF	32	51	62.75	0.42	0.0247172	0.107975	NR2C1
TARDBP	45	63	71.43	0.48	0.00147095	0.006178	IRF4	63	91	69.23	0.46	0.000324019	0.00247875	NBN	23452	46339	50.61	-0.03	2.12662e-07	1.6375e-06	TCF3	219	370	59.19	0.35	1.10677e-06	8.52211e-06	BCL3	4	6	66.67	0.99	0.102362	0.365577	DPF2	59	95	62.11	0.33	0.0137297	0.0888407	RAD21	11	14	78.57	0.75	0.0283769	0.117764	ASH2L
BHLHE40	37	50	74	0.53	0.00158586	0.00634344	MTA3	88	134	65.67	0.38	0.000378185	0.00275535	BACH1	19038	37704	50.49	-0.04	2.92996e-07	2.14864e-06	LARP7	7837	17552	44.65	-0.06	1.54293e-06	1.13148e-05	NFIC	4	6	66.67	0.99	0.102362	0.365577	MLLT1	40	61	65.57	0.41	0.0143512	0.0888407	MLLT1	56	97	57.73	0.3	0.0327728	0.125076	CEBPB
EP300	9	9	100	0.96	0.00400561	0.0152942	NR2F1	581	1040	55.87	0.15	0.000404567	0.00281358	NR2C1	35212	69214	50.87	-0.03	7.4778e-07	5.03462e-06	POU2F2	604	1127	53.59	0.21	1.71148e-06	1.19804e-05	NR2F1	11	22	50	0.58	0.115636	0.394214	KLF5	27	39	69.23	0.49	0.0155809	0.0890134	SUZ12	0	6	0	-1.71	0.0331528	0.125076	TBX21
EED	14	16	87.5	0.77	0.00438057	0.0153724	RAD21	51	72	70.83	0.49	0.000548929	0.00354031	IRF5	19217	38019	50.55	-0.04	7.51923e-07	5.03462e-06	ZNF622	7264	16277	44.63	-0.06	2.71143e-06	1.80415e-05	ATF2	6	31	19.35	-0.79	0.126609	0.400743	POU2F2	16	21	76.19	0.63	0.0157485	0.0890134	ZBTB33	37	61	60.66	0.37	0.0392414	0.140524	ATF7
STAT1	20	25	80	0.64	0.00439212	0.0153724	IRF3	342	775	44.13	-0.19	0.000555343	0.00354031	PRDM15	31749	62457	50.83	-0.03	9.53199e-07	6.11636e-06	REST	415	754	55.04	0.24	2.81166e-06	1.80415e-05	RELA	5	8	62.5	0.9	0.128238	0.400743	PML	12	15	80	0.7	0.0198661	0.102302	ARID3A	8	29	27.59	-0.76	0.0411643	0.140524	ZBTB17
ZBTB40	32	44	72.73	0.5	0.00598017	0.0199815	MEF2A	81	123	65.85	0.39	0.000581055	0.00355606	ATF2	33680	66208	50.87	-0.03	1.18925e-06	7.3258e-06	EP300	695	1314	52.89	0.19	3.28635e-06	2.02439e-05	PAX8	13	28	46.43	0.47	0.163091	0.489274	RELA	10	12	83.33	0.75	0.0209832	0.102302	EED	17	25	68	0.54	0.0436556	0.140524	CREB1
ZNF24	48	71	67.61	0.4	0.00618475	0.0199815	CEBPB	94	148	63.51	0.33	0.00169336	0.00996479	RUNX3	1523	2706	56.28	0.12	3.20263e-06	1.89694e-05	RAD51	6885	15438	44.6	-0.06	3.48569e-06	2.0646e-05	CHD4	5	9	55.56	0.73	0.173543	0.500605	NKRF	48	76	63.16	0.35	0.0211543	0.102302	ZBTB17	14	20	70	0.58	0.0440197	0.140524	JUND
STAT5A	11	12	91.67	0.84	0.00655269	0.0203861	RELB	469	841	55.77	0.15	0.00189663	0.0107475	BCLAF1	33984	66743	50.92	-0.03	3.6111e-06	2.05966e-05	ZSCAN29	6047	13585	44.51	-0.06	5.34939e-06	3.05113e-05	ARNT	14	31	45.16	0.43	0.184973	0.513815	BATF	17	23	73.91	0.58	0.0212473	0.102302	CREM	6	7	85.71	0.87	0.0561774	0.160784	ZBTB33
NFIC	13	15	86.67	0.76	0.0076799	0.0215879	NFXL1	583	1057	55.16	0.13	0.0020841	0.0113881	FOXM1	1155	2031	56.87	0.13	5.23198e-06	2.87759e-05	CHD2	264	463	57.02	0.3	5.80451e-06	3.19248e-05	NBN	12	27	44.44	0.41	0.228537	0.612153	NFATC3	51	130	39.23	-0.33	0.022391	0.103958	EP300	6	7	85.71	0.87	0.0561774	0.160784	ZBTB40
SIX5	8	8	100	0.96	0.00796695	0.0215879	PML	72	112	64.29	0.35	0.00331497	0.0174893	NFATC1	1294	2289	56.53	0.13	6.17812e-06	3.2808e-05	ZEB1	259	455	56.92	0.29	9.29339e-06	4.93511e-05	PRDM15	10	22	45.45	0.44	0.261389	0.676006	TBX21	37	57	64.91	0.39	0.0235911	0.105753	HSF1	6	7	85.71	0.87	0.0561774	0.160784	IKZF2
SP1	8	8	100	0.96	0.00796695	0.0215879	EP300	118	194	60.82	0.27	0.0039842	0.020059	HDGF	28798	56613	50.87	-0.03	6.79154e-06	3.48632e-05	TARDBP	5557	12486	44.51	-0.06	1.19376e-05	6.12798e-05	KLF5	3	16	18.75	-0.84	0.291995	0.729987	BCL11A	9	11	81.82	0.73	0.0364056	0.145195	BHLHE40	9	30	30	-0.64	0.0692955	0.191718	ZNF217
ZBED1	8	8	100	0.96	0.00796695	0.0215879	EBF1	103	167	61.68	0.29	0.00406425	0.020059	CEBPB	2137	3861	55.35	0.1	1.09401e-05	5.43474e-05	ATF3	208	360	57.78	0.31	1.76568e-05	8.77145e-05	ETV6	8	17	47.06	0.49	0.303491	0.733126	MAFK	9	11	81.82	0.73	0.0364056	0.145195	CBFB	1	8	12.5	-1.91	0.0747433	0.197615	HDGF
GABPA	10	11	90.91	0.82	0.0120222	0.0309439	HDAC6	68	106	64.15	0.35	0.00474243	0.0226747	BHLHE40	19873	39193	50.71	-0.03	1.14655e-05	5.51777e-05	SUPT20H	276	492	56.1	0.27	2.04648e-05	9.84867e-05	BCLAF1	16	39	41.03	0.29	0.314685	0.733126	BCL3	7	8	87.5	0.83	0.0368573	0.145195	DPF2	32	54	59.26	0.34	0.0761888	0.197615	EED
E2F8	16	20	80	0.64	0.0123933	0.0309439	EGR1	65	101	64.36	0.35	0.00520456	0.0241302	MTA3	1665	2984	55.8	0.11	1.40154e-05	6.45091e-05	ZNF143	5623	12611	44.59	-0.06	2.50786e-05	0.000117034	ZNF687	7	29	24.14	-0.48	0.330323	0.733126	MYB	7	8	87.5	0.83	0.0368573	0.145195	STAT1	5	19	26.32	-0.83	0.105539	0.265447	EP300
GATAD2B	30	42	71.43	0.48	0.0125667	0.0309439	CBFB	66	103	64.08	0.35	0.00567479	0.0255366	ZNF687	31943	62698	50.95	-0.02	1.42423e-05	6.45091e-05	CBX5	594	1131	52.52	0.18	4.93513e-05	0.000223532	BMI1	17	42	40.48	0.27	0.33235	0.733126	HDAC2	14	19	73.68	0.58	0.0392069	0.149909	TRIM22	76	142	53.52	0.19	0.110951	0.267665	MAX
BMI1	40	59	67.8	0.4	0.0128933	0.0309439	ZBTB40	575	1053	54.61	0.12	0.00608917	0.0266184	ZNF217	28185	55378	50.9	-0.03	1.52803e-05	6.72335e-05	MYB	233	415	56.14	0.27	7.99639e-05	0.000351841	LARP7	9	20	45	0.42	0.343236	0.735506	BMI1	48	119	40.34	-0.29	0.0539585	0.191807	TARDBP	24	40	60	0.36	0.112871	0.267665	NFATC3
ATF7	28	39	71.79	0.48	0.0151574	0.0353125	ARNT	628	1157	54.28	0.11	0.00813379	0.0345686	PML	1202	2131	56.41	0.12	2.33953e-05	0.00010008	ZNF592	6529	14554	44.86	-0.05	0.000107668	0.000460581	IRF5	2	12	16.67	-1.01	0.359124	0.748175	BCLAF1	52	87	59.77	0.28	0.0541932	0.191807	BMI1	30	52	57.69	0.3	0.127258	0.293401	ZNF24
TRIM22	38	56	67.86	0.4	0.0155543	0.0353125	STAT5A	89	145	61.38	0.28	0.00979821	0.0396013	KLF5	16543	32652	50.66	-0.03	3.27499e-05	0.00013631	SIN3A	264	477	55.35	0.25	0.000111468	0.000463949	STAT5A	3	6	50	0.58	0.410081	0.80937	MTA3	10	13	76.92	0.64	0.0545912	0.191807	YBX1	7	23	30.43	-0.62	0.143988	0.323001	MLLT1
NFATC3	46	70	65.71	0.36	0.0167145	0.0369479	CREB1	84	136	61.76	0.29	0.00983562	0.0396013	BMI1	32449	63635	50.99	-0.02	3.39266e-05	0.000137492	NBN	5894	13161	44.78	-0.05	0.000116165	0.000470774	TCF7	3	6	50	0.58	0.410081	0.80937	CEBPB	13	18	72.22	0.55	0.0606904	0.207625	ETV6	24	41	58.54	0.32	0.158874	0.347014	ELF1
BCLAF1	24	34	70.59	0.46	0.0259921	0.0559829	BATF	118	199	59.3	0.24	0.0129558	0.0508265	RELB	14688	29025	50.6	-0.03	3.82938e-05	0.000151211	WRNIP1	305	559	54.56	0.23	0.000132222	0.000522109	EP300	4	8	50	0.58	0.454698	0.872736	ETS1	8	10	80	0.7	0.0623689	0.207896	PAX8	32	57	56.14	0.26	0.184415	0.382197	SKIL
MLLT1	40	61	65.57	0.35	0.0291005	0.0611111	ELF1	749	1584	47.29	-0.09	0.0138048	0.0528034	PKNOX1	18208	35857	50.78	-0.03	9.00674e-05	0.000342172	PAX8	7258	16137	44.98	-0.05	0.000161575	0.000622065	YBX1	5	20	25	-0.42	0.486487	0.872736	UBTF	1	8	12.5	-1.98	0.0704776	0.229052	ZNF143	38	69	55.07	0.23	0.185222	0.382197	BMI1
CBFB	6	6	100	0.96	0.0315806	0.0631612	HSF1	50	78	64.1	0.35	0.0170974	0.0638026	RB1	25858	50756	50.95	-0.02	9.10978e-05	0.000342172	TAF1	238	429	55.48	0.26	0.000189262	0.000710887	BACH1	5	21	23.81	-0.5	0.488732	0.872736	CBFB	9	12	75	0.6	0.0885934	0.27939	MEF2B	46	114	40.35	-0.21	0.188796	0.382197	ZNF207
ETS1	6	6	100	0.96	0.0315806	0.0631612	RXRA	44	68	64.71	0.36	0.0207722	0.07567	ZNF622	32371	63406	51.05	-0.02	0.000127658	0.00046808	ZBTB33	5901	13158	44.85	-0.05	0.000210623	0.000756061	HDGF	5	21	23.81	-0.5	0.488732	0.872736	SMARCA5	87	154	56.49	0.19	0.0902643	0.27939	ZNF622	29	52	55.77	0.25	0.212599	0.413767	E2F8
ARNT	31	46	67.39	0.39	0.0378513	0.0739421	SIX5	41	63	65.08	0.37	0.0228179	0.0811891	MAZ	28806	56444	51.03	-0.02	0.000213636	0.000765115	CEBPB	551	1056	52.18	0.17	0.000211108	0.000756061	TRIM22	16	42	38.1	0.18	0.517976	0.899233	TAF1	7	9	77.78	0.66	0.105268	0.31742	TCF12	18	31	58.06	0.31	0.214361	0.413767	STAT5A
PML	10	12	83.33	0.7	0.0393701	0.075161	ZNF24	747	1401	53.32	0.08	0.0284507	0.0989307	TRIM22	43400	84799	51.18	-0.02	0.0002207	0.000772449	ESRRA	330	612	53.92	0.21	0.000222943	0.000780302	PKNOX1	10	25	40	0.25	0.52755	0.899233	TBL1XR1	2	10	20	-1.3	0.10964	0.31742	E4F1	10	16	62.5	0.42	0.221998	0.413944	ZNF143
NBN	33	50	66	0.36	0.0467679	0.0873	GATAD2B	441	814	54.18	0.1	0.0324474	0.110321	CBX3	4369	8761	49.87	-0.06	0.000277685	0.000950301	MAX	306	564	54.26	0.22	0.000234059	0.000801002	EED	5	12	41.67	0.31	0.551782	0.918219	ZBED1	13	19	68.42	0.47	0.111361	0.31742	YY1	1	6	16.67	-1.49	0.224428	0.413944	IRF3
DPF2	40	63	63.49	0.31	0.0587265	0.10724	SREBF1	47	75	62.67	0.31	0.0373605	0.124264	LARP7	29259	57293	51.07	-0.02	0.000362359	0.00121311	ZFP36	301	554	54.33	0.23	0.000242631	0.000812285	E4F1	3	13	23.08	-0.54	0.563175	0.918219	NFXL1	46	78	58.97	0.26	0.112318	0.31742	ZNF687	32	58	55.17	0.24	0.236393	0.426535	EGR1
NKRF	33	51	64.71	0.33	0.0678863	0.121329	ZBED1	102	175	58.29	0.21	0.0409984	0.133463	TARDBP	23859	46780	51	-0.02	0.000445437	0.00145952	FOS	92	150	61.33	0.4	0.000292765	0.000959271	BHLHE40	6	15	40	0.25	0.592885	0.946093	SREBF1	5	6	83.33	0.75	0.120535	0.333394	IRF5	11	18	61.11	0.38	0.245612	0.426697	HDAC2
SREBF1	7	8	87.5	0.77	0.0710837	0.124396	RELA	78	132	59.09	0.23	0.0456969	0.145659	ZBTB33	25040	49075	51.02	-0.02	0.0004639	0.00148835	NKRF	5459	12177	44.83	-0.05	0.000309854	0.000994116	RELB	5	19	26.32	-0.35	0.630714	0.948942	ASH2L	14	21	66.67	0.43	0.129619	0.351053	ZNF207	26	47	55.32	0.24	0.246764	0.426697	PAX8
YBX1	11	15	73.33	0.51	0.120407	0.199579	ETS1	35	55	63.64	0.34	0.0584594	0.182536	SMAD1	19698	38651	50.96	-0.02	0.000825536	0.00259454	CTCF	712	1389	51.26	0.14	0.000344793	0.00108364	SKIL	16	53	30.19	-0.15	0.664567	0.948942	ZNF592	20	51	39.22	-0.33	0.16239	0.430829	SMAD5	5	7	71.43	0.61	0.263934	0.447072	YY1
EBF1	6	7	85.71	0.74	0.125925	0.199579	NBN	621	1169	53.12	0.08	0.0612557	0.187442	GATAD2B	16930	33261	50.9	-0.03	0.000866708	0.00266946	RXRA	253	462	54.76	0.24	0.000383515	0.00117298	SMARCA5	9	24	37.5	0.16	0.670411	0.948942	ZBTB17	44	76	57.89	0.23	0.168233	0.437406	BCL11A	6	9	66.67	0.51	0.320719	0.532393	STAT1
FOXM1	6	7	85.71	0.74	0.125925	0.199579	EZH2	22	58	37.93	-0.41	0.0658207	0.195155	ATF3	646	1138	56.77	0.13	0.000885282	0.0026732	ZNF274	47	69	68.12	0.55	0.000388456	0.00117298	MEF2B	17	56	30.36	-0.14	0.672986	0.948942	HDGF	61	139	43.88	-0.17	0.2039	0.512427	ATF2	22	40	55	0.23	0.342934	0.558108	KLF5
NFATC1	6	7	85.71	0.74	0.125925	0.199579	TCF3	28	43	65.12	0.37	0.0663271	0.195155	MLLT1	21527	42197	51.02	-0.02	0.00104379	0.00309121	USF1	148	258	57.36	0.3	0.000462126	0.0013686	TARDBP	10	26	38.46	0.2	0.678393	0.948942	MEF2A	10	15	66.67	0.43	0.204971	0.512427	SMAD1	8	13	61.54	0.39	0.405887	0.647858	YBX1
TAF1	6	7	85.71	0.74	0.125925	0.199579	RAD51	641	1209	53.02	0.07	0.0699572	0.200636	USF1	372	641	58.03	0.16	0.0017728	0.00515117	ZNF687	6684	14835	45.06	-0.04	0.000598298	0.00173845	YY1	3	7	42.86	0.35	0.693782	0.948942	TRIM22	70	127	55.12	0.16	0.21427	0.525165	MYC	4	6	66.67	0.51	0.428287	0.658293	SMAD1
KLF5	9	12	75	0.55	0.147699	0.229754	USF2	33	52	63.46	0.33	0.0708127	0.200636	EGR1	1580	2889	54.69	0.08	0.00199545	0.00569072	SRF	9688	21381	45.31	-0.04	0.000761372	0.00217132	DPF2	9	31	29.03	-0.21	0.705312	0.948942	RELB	38	66	57.58	0.22	0.218146	0.525165	SIN3A	4	6	66.67	0.51	0.428287	0.658293	ZNF687
HDGF	31	50	62	0.27	0.156938	0.239687	TCF12	614	1160	52.93	0.07	0.0832518	0.231591	PAX8	38061	74265	51.25	-0.02	0.00211616	0.00592525	HCFC1	384	729	52.67	0.18	0.000823289	0.00230521	RAD51	9	31	29.03	-0.21	0.705312	0.948942	ZNF687	54	97	55.67	0.17	0.224377	0.530345	CHD4	5	14	35.71	-0.39	0.437163	0.659719	MTA2
ELF1	33	55	60	0.23	0.225378	0.336558	ZZZ3	9	27	33.33	-0.6	0.0850098	0.232259	IKZF1	62200	121064	51.38	-0.01	0.00238947	0.00654457	ZNF24	7299	16164	45.16	-0.04	0.000900593	0.00247663	RB1	12	32	37.5	0.16	0.708544	0.948942	E2F4	8	12	66.67	0.43	0.261311	0.606615	LARP7	26	62	41.94	-0.16	0.449003	0.665487	REST
MEF2C	8	11	72.73	0.5	0.228378	0.336558	SP1	36	58	62.07	0.3	0.0874741	0.234799	MEF2A	738	1318	55.99	0.11	0.00242234	0.00654457	EGR1	515	996	51.71	0.15	0.000947577	0.00256012	CREM	2	8	25	-0.42	0.725979	0.955236	EP300	13	21	61.9	0.33	0.281056	0.626913	MTA2	44	87	50.57	0.11	0.519847	0.75697	MXI1
ZNF592	36	61	59.02	0.2	0.250376	0.362614	HCFC1	31	76	40.79	-0.3	0.108089	0.280825	RBBP5	4507	8972	50.23	-0.04	0.00279093	0.00741039	PAX5	491	948	51.79	0.16	0.00111891	0.00292667	STAT1	4	14	28.57	-0.23	0.785008	1	HCFC1	5	7	71.43	0.53	0.28324	0.626913	FOXK2	32	63	50.79	0.12	0.531095	0.759076	PKNOX1
IRF3	13	20	65	0.34	0.266557	0.377752	SMAD5	72	125	57.6	0.19	0.108292	0.280825	ZBTB17	26801	52380	51.17	-0.02	0.00303272	0.00791591	HSF1	272	506	53.75	0.21	0.00112126	0.00292667	TBX21	6	16	37.5	0.16	0.792919	1	YBX1	30	70	42.86	-0.2	0.284522	0.626913	SMARCA5	36	71	50.7	0.11	0.552931	0.759076	NKRF
ATF2	18	29	62.07	0.27	0.269823	0.377752	YY1	66	115	57.39	0.19	0.136642	0.348437	ZNF384	1217	2215	54.94	0.08	0.00333649	0.00856366	SREBF2	313	589	53.14	0.19	0.00125661	0.0032253	NKRF	5	18	27.78	-0.27	0.803772	1	CREM	9	14	64.29	0.38	0.296236	0.639082	E2F8	14	26	53.85	0.2	0.556999	0.759076	NR2F1
E4F1	14	22	63.64	0.31	0.290032	0.393512	SRF	922	1768	52.15	0.05	0.140327	0.351969	PAX5	1759	3235	54.37	0.07	0.00369113	0.00931858	MLLT1	5802	12877	45.06	-0.04	0.0014255	0.00354279	ZBTB17	6	20	30	-0.16	0.817301	1	STAT1	27	47	57.45	0.22	0.308059	0.639082	PAX5	4	11	36.36	-0.36	0.557875	0.759076	E4F1
POU2F2	6	8	75	0.55	0.290449	0.393512	ZSCAN29	528	1002	52.69	0.06	0.146194	0.360768	SKIL	36065	70339	51.27	-0.02	0.0040883	0.0101548	SREBF1	328	620	52.9	0.19	0.00145035	0.00354279	MLLT1	9	30	30	-0.16	0.847036	1	IKZF2	225	434	51.84	0.07	0.313644	0.639082	SMC3	9	17	52.94	0.18	0.635501	0.850751	BACH1
NFXL1	29	49	59.18	0.21	0.317659	0.423546	SMAD1	297	625	47.52	-0.08	0.16147	0.392141	GABPA	1678	3085	54.39	0.07	0.00417337	0.0102016	RFX5	276	516	53.49	0.2	0.00146746	0.00354279	NFXL1	10	33	30.3	-0.15	0.854031	1	IRF5	36	64	56.25	0.19	0.317446	0.639082	MTA3	2	6	33.33	-0.49	0.691275	0.878421	PRDM15
SMAD1	12	19	63.16	0.3	0.362528	0.475818	TARDBP	585	1115	52.47	0.06	0.168329	0.402412	ATF7	13305	26122	50.93	-0.02	0.00448493	0.0106668	ASH2L	823	1921	42.84	-0.12	0.00147233	0.00354279	ZNF217	12	34	35.29	0.07	0.856629	1	CTCF	6	17	35.29	-0.48	0.332933	0.639082	TCF7	4	7	57.14	0.29	0.712689	0.878421	BCLAF1
RAD51	20	34	58.82	0.2	0.397215	0.513324	NFATC1	61	107	57.01	0.18	0.176969	0.41191	WRNIP1	910	1645	55.32	0.09	0.00454041	0.0106668	DPF2	5113	11368	44.98	-0.05	0.00153045	0.00362598	ATF7	6	18	33.33	-0.01	1	1	E4F1	38	87	43.68	-0.18	0.334613	0.639082	ARNT	30	68	44.12	-0.09	0.71604	0.878421	BCL11A
ZNF207	15	25	60	0.23	0.428463	0.545316	ZFP36	33	55	60	0.25	0.177687	0.41191	ELK1	1208	2203	54.83	0.08	0.00457149	0.0106668	NFATC1	376	718	52.37	0.17	0.00165656	0.0038653	GATAD2B	4	13	30.77	-0.13	1	1	RFX5	6	9	66.67	0.43	0.338003	0.639082	CTCF	66	136	48.53	0.05	0.731297	0.878421	LARP7
PRDM15	16	27	59.26	0.21	0.446435	0.559709	ESRRA	38	88	43.18	-0.22	0.200822	0.458594	NFATC3	38853	75735	51.3	-0.01	0.00477777	0.0109325	NRF1	313	591	52.96	0.19	0.00170252	0.00391324	HDAC2	2	6	33.33	-0.01	1	1	SIN3A	6	9	66.67	0.43	0.338003	0.639082	BACH1	15	35	42.86	-0.13	0.73565	0.878421	CBX5
RB1	17	29	58.62	0.19	0.462873	0.571785	HDGF	711	1459	48.73	-0.05	0.208988	0.464022	SIX5	1017	1846	55.09	0.09	0.00482735	0.0109325	MAFK	277	519	53.37	0.2	0.00175817	0.00398175	MAZ	5	16	31.25	-0.1	1	1	SKIL	72	134	53.73	0.12	0.342192	0.639082	HDGF	37	83	44.58	-0.07	0.741825	0.878421	POLR2A
MAZ	24	52	46.15	-0.15	0.489776	0.596249	LARP7	569	1173	48.51	-0.05	0.209265	0.464022	MAFK	1177	2149	54.77	0.08	0.00611499	0.0134612	SMC3	364	695	52.37	0.17	0.00181176	0.00404365	NR2C1	13	40	32.5	-0.05	1	1	BHLHE40	23	54	42.59	-0.21	0.342862	0.639082	ESRRA	5	9	55.56	0.25	0.742466	0.878421	SIN3A
RELB	20	35	57.14	0.15	0.504864	0.597304	HDAC2	93	168	55.36	0.14	0.217018	0.47434	YY1	988	1794	55.07	0.09	0.00611874	0.0134612	CEBPZ	269	504	53.37	0.2	0.00203609	0.00441775	POU2F2	2	6	33.33	-0.01	1	1	KDM1A	3	10	30	-0.72	0.344121	0.639082	POU2F2	5	9	55.56	0.25	0.742466	0.878421	POU2F2
ZSCAN29	20	35	57.14	0.15	0.504864	0.597304	POU2F2	74	132	56.06	0.15	0.222865	0.480258	NR2F1	21381	41792	51.16	-0.02	0.00752647	0.016325	POLR2A	453	876	51.71	0.15	0.00203675	0.00441775	SMAD1	6	19	31.58	-0.09	1	1	ZNF143	42	76	55.26	0.16	0.358862	0.650008	SKIL	41	91	45.05	-0.06	0.753805	0.878421	FOXK2
ZNF622	8	13	61.54	0.26	0.582823	0.67996	POLR3G	8	11	72.73	0.53	0.226711	0.48176	CBX5	2165	4018	53.88	0.06	0.00877567	0.018472	YY1	342	653	52.37	0.17	0.00251097	0.00530386	ZBED1	3	9	33.33	-0.01	1	1	PRDM15	52	96	54.17	0.13	0.360004	0.650008	ZNF217	19	43	44.19	-0.08	0.762004	0.878421	ZNF622
ZBTB33	10	17	58.82	0.2	0.631145	0.716765	PRDM15	607	1165	52.1	0.05	0.241347	0.505837	STAT1	18539	36261	51.13	-0.02	0.00887114	0.018472	ARNT	5640	12502	45.11	-0.04	0.00251417	0.00530386	ZBTB33	12	35	34.29	0.03	1	1	ESRRA	4	12	33.33	-0.57	0.388133	0.681855	RB1	30	62	48.39	0.05	0.800899	0.905097	CTCF
LARP7	22	39	56.41	0.14	0.631436	0.716765	NFATC3	883	1705	51.79	0.04	0.245147	0.506859	BRCA1	1066	1946	54.78	0.08	0.00907889	0.018472	EBF1	524	1024	51.17	0.14	0.00262196	0.00545651	ZNF592	8	25	32	-0.07	1	1	MXI1	4	12	33.33	-0.57	0.388133	0.681855	PKNOX1	30	67	44.78	-0.06	0.806954	0.905097	HDAC6
CHD2	4	6	66.67	0.38	0.68816	0.77074	ATF7	327	679	48.16	-0.07	0.249828	0.509649	HSF1	1215	2226	54.58	0.08	0.00908097	0.018472	NR2C1	6878	15201	45.25	-0.04	0.00269573	0.00553523	ZSCAN29	11	32	34.38	0.03	1	1	PKNOX1	33	74	44.59	-0.15	0.418591	0.718761	GATAD2B	15	30	50	0.09	0.855241	0.94506	TCF7
BATF	5	8	62.5	0.28	0.727333	0.797869	YBX1	385	794	48.49	-0.06	0.287296	0.578373	ESRRA	1295	2376	54.5	0.07	0.00911607	0.018472	MEF2C	206	380	54.21	0.22	0.00280963	0.00567741	ASH2L	0	1	#N/A	#N/A	#N/A	#N/A	SREBF2	5	14	35.71	-0.47	0.424448	0.718761	BCLAF1	19	39	48.72	0.06	0.873125	0.94506	TRIM22
PAX8	18	33	54.55	0.09	0.73138	0.797869	CHD1	34	59	57.63	0.19	0.298417	0.585356	BCL3	1166	2134	54.64	0.08	0.00932567	0.0186513	RELA	341	652	52.3	0.17	0.00283871	0.00567741	ATF3	0	2	#N/A	#N/A	#N/A	#N/A	STAT3	4	6	66.67	0.43	0.447545	0.718761	ZNF592	21	43	48.84	0.06	0.878838	0.94506	RB1
SMARCA5	28	57	49.12	-0.06	0.791669	0.852566	CUX1	34	59	57.63	0.19	0.298417	0.585356	ZFP36	1266	2325	54.45	0.07	0.0113328	0.0221419	BCL11A	263	495	53.13	0.19	0.00336093	0.00663569	BCL11A	3	3	#N/A	#N/A	#N/A	#N/A	ZFP36	4	6	66.67	0.43	0.447545	0.718761	SRF	24	50	48	0.04	0.888129	0.94506	SRF
PKNOX1	8	17	47.06	-0.13	0.810676	0.861985	NFYB	14	34	41.18	-0.29	0.307281	0.595114	BATF	716	1294	55.33	0.09	0.0113585	0.0221419	BMI1	7159	15803	45.3	-0.04	0.003513	0.00684812	BRCA1	0	0	#N/A	#N/A	#N/A	#N/A	NR2C1	45	84	53.57	0.12	0.447641	0.718761	ATF7	7	15	46.67	0	1	1	IRF5
IRF5	12	25	48	-0.1	0.842245	0.879393	PKNOX1	399	820	48.66	-0.05	0.328338	0.621011	MAX	1045	1911	54.68	0.08	0.0125752	0.023807	MXI1	286	543	52.67	0.18	0.00392057	0.00754709	CBFB	3	5	#N/A	#N/A	#N/A	#N/A	ZBTB33	46	86	53.49	0.12	0.452793	0.718761	E2F4	3	6	50	0.09	1	1	RELB
TCF12	13	27	48.15	-0.09	0.847986	0.879393	TBP	22	51	43.14	-0.22	0.328771	0.621011	EP300	2495	4651	53.64	0.05	0.0126145	0.023807	FOXM1	322	618	52.1	0.17	0.00535566	0.0101824	CBX3	2	3	#N/A	#N/A	#N/A	#N/A	REST	2	7	28.57	-0.79	0.453373	0.718761	IRF3	18	39	46.15	-0.02	1	1	IKZF1
NR2C1	26	50	52	0.02	1	1	NFYA	11	27	40.74	-0.31	0.341609	0.637393	FOS	457	813	56.21	0.12	0.0126765	0.023807	NR2C2	187	347	53.89	0.21	0.00599793	0.0112644	CEBPB	1	4	#N/A	#N/A	#N/A	#N/A	SPI1	2	7	28.57	-0.79	0.453373	0.718761	KLF5	10	22	45.45	-0.04	1	1	ATF2
ZBTB17	18	36	50	-0.04	1	1	PAX8	659	1275	51.69	0.04	0.355467	0.655259	PBX3	805	1463	55.02	0.09	0.014945	0.0277293	TRIM22	9538	20956	45.51	-0.03	0.00609791	0.0113142	CEBPZ	2	2	#N/A	#N/A	#N/A	#N/A	LARP7	52	98	53.06	0.1	0.481035	0.751561	PML	3	6	50	0.09	1	1	CHD4
ZNF143	18	35	51.43	0	1	1	NR2C2	13	31	41.94	-0.26	0.37386	0.675521	SUPT20H	1190	2188	54.39	0.07	0.0165602	0.0303603	ETS1	231	436	52.98	0.19	0.00710829	0.0130319	CHD1	0	2	#N/A	#N/A	#N/A	#N/A	ATF7	23	52	44.23	-0.16	0.490168	0.751561	ASH2L	2	3	#N/A	#N/A	#N/A	#N/A	MAZ
ASH2L	2	4	#N/A	#N/A	#N/A	#N/A	MEF2C	45	81	55.56	0.14	0.375289	0.675521	RXRA	877	1790	48.99	-0.08	0.0179981	0.0324978	PRDM15	7063	15553	45.41	-0.03	0.00877707	0.015902	CHD2	2	3	#N/A	#N/A	#N/A	#N/A	ELF1	71	135	52.59	0.09	0.491405	0.751561	ATF3	0	1	#N/A	#N/A	#N/A	#N/A	NRF1
ATF3	0	0	#N/A	#N/A	#N/A	#N/A	IRF5	340	653	52.07	0.05	0.389614	0.693151	ASH2L	4802	9490	50.6	-0.03	0.0181481	0.0324978	HDAC6	676	1565	43.19	-0.11	0.00973159	0.0173796	CREB1	2	3	#N/A	#N/A	#N/A	#N/A	RCOR1	5	8	62.5	0.34	0.502671	0.754952	BATF	2	3	#N/A	#N/A	#N/A	#N/A	PAX5
BCL11A	1	2	#N/A	#N/A	#N/A	#N/A	MLLT1	612	1245	49.16	-0.04	0.39525	0.695095	NFIC	1029	1887	54.53	0.07	0.0187741	0.0332323	STAT5A	421	826	50.97	0.13	0.00981837	0.0173796	CTCF	0	1	#N/A	#N/A	#N/A	#N/A	MAZ	38	84	45.24	-0.13	0.512909	0.754952	BCL3	1	1	#N/A	#N/A	#N/A	#N/A	RBBP5
BRCA1	0	1	#N/A	#N/A	#N/A	#N/A	SMC3	51	93	54.84	0.12	0.408181	0.70578	UBTF	1018	1870	54.44	0.07	0.0233452	0.0408541	SUZ12	644	1493	43.13	-0.11	0.0101966	0.017844	CUX1	1	1	#N/A	#N/A	#N/A	#N/A	MTA2	79	151	52.32	0.08	0.515156	0.754952	BRCA1	0	2	#N/A	#N/A	#N/A	#N/A	RELA
CBX3	0	0	#N/A	#N/A	#N/A	#N/A	TBL1XR1	40	72	55.56	0.14	0.410552	0.70578	YBX1	21990	42892	51.27	-0.02	0.0237452	0.0410872	NFYA	161	299	53.85	0.21	0.0107312	0.0185685	E2F4	3	4	#N/A	#N/A	#N/A	#N/A	NBN	46	87	52.87	0.1	0.522277	0.754952	CBX3	0	1	#N/A	#N/A	#N/A	#N/A	TBL1XR1
CEBPB	3	3	#N/A	#N/A	#N/A	#N/A	MAFK	34	61	55.74	0.15	0.443429	0.753829	IRF4	843	1543	54.63	0.08	0.0266865	0.0455126	ATF2	6182	13617	45.4	-0.03	0.0130338	0.0223022	EBF1	3	5	#N/A	#N/A	#N/A	#N/A	ZSCAN29	40	88	45.45	-0.12	0.522659	0.754952	CBX5	2	4	#N/A	#N/A	#N/A	#N/A	ZFP36
CEBPZ	2	2	#N/A	#N/A	#N/A	#N/A	MTA2	1023	1997	51.23	0.02	0.460235	0.76094	NFYA	618	1121	55.13	0.09	0.0269759	0.0455126	RCOR1	232	443	52.37	0.17	0.0132199	0.0223721	EGR1	3	5	#N/A	#N/A	#N/A	#N/A	RB1	50	95	52.63	0.09	0.539799	0.760529	CEBPB	4	5	#N/A	#N/A	#N/A	#N/A	ZSCAN29
CHD1	2	3	#N/A	#N/A	#N/A	#N/A	WRNIP1	37	67	55.22	0.13	0.464682	0.76094	TBX21	12558	24571	51.11	-0.02	0.0271893	0.0455126	NFXL1	7116	15643	45.49	-0.03	0.0151508	0.0253611	ELK1	1	2	#N/A	#N/A	#N/A	#N/A	HSF1	6	10	60	0.28	0.544071	0.760529	CEBPZ	1	2	#N/A	#N/A	#N/A	#N/A	ATF3
CHD4	2	5	#N/A	#N/A	#N/A	#N/A	ZNF207	457	929	49.19	-0.03	0.47064	0.76094	EBF1	2010	3755	53.53	0.05	0.0365857	0.0605827	ELK1	307	597	51.42	0.15	0.0154729	0.0255352	ESRRA	0	0	#N/A	#N/A	#N/A	#N/A	SMC3	6	10	60	0.28	0.544071	0.760529	CHD1	3	4	#N/A	#N/A	#N/A	#N/A	BATF
CREB1	5	5	#N/A	#N/A	#N/A	#N/A	REST	39	71	54.93	0.12	0.477591	0.76094	ZEB1	707	1293	54.68	0.08	0.0394864	0.0646905	RAD21	225	430	52.33	0.17	0.0155864	0.0255352	ETS1	0	1	#N/A	#N/A	#N/A	#N/A	NFATC1	5	13	38.46	-0.36	0.581434	0.801492	CHD2	1	2	#N/A	#N/A	#N/A	#N/A	BCL3
CREM	2	2	#N/A	#N/A	#N/A	#N/A	TRIM22	864	1686	51.25	0.02	0.480102	0.76094	KDM1A	4933	9714	50.78	-0.03	0.0422969	0.0685655	TCF12	6623	14567	45.47	-0.03	0.0163693	0.0265355	EZH2	0	0	#N/A	#N/A	#N/A	#N/A	ETV6	29	54	53.7	0.12	0.586971	0.801492	CUX1	3	4	#N/A	#N/A	#N/A	#N/A	BRCA1
CTCF	2	3	#N/A	#N/A	#N/A	#N/A	SPI1	53	98	54.08	0.1	0.480933	0.76094	HDAC2	5144	10124	50.81	-0.03	0.0435014	0.0697834	EED	654	1317	49.66	0.1	0.0203126	0.0325848	FOS	0	1	#N/A	#N/A	#N/A	#N/A	ZNF217	45	86	52.33	0.08	0.591871	0.801492	EBF1	3	4	#N/A	#N/A	#N/A	#N/A	CBFB
CUX1	1	1	#N/A	#N/A	#N/A	#N/A	SUPT20H	19	33	57.58	0.19	0.487267	0.76094	CREM	2007	3754	53.46	0.05	0.0445414	0.0707152	ELF1	8166	17903	45.61	-0.03	0.0231911	0.0368188	FOXM1	2	2	#N/A	#N/A	#N/A	#N/A	SMAD5	9	16	56.25	0.19	0.625169	0.837856	EGR1	4	4	#N/A	#N/A	#N/A	#N/A	CBX3
E2F4	1	1	#N/A	#N/A	#N/A	#N/A	RCOR1	41	75	54.67	0.12	0.489623	0.76094	CHD1	907	1672	54.25	0.07	0.04745	0.0745643	ZNF384	317	621	51.05	0.14	0.0241907	0.038014	GABPA	1	1	#N/A	#N/A	#N/A	#N/A	ZNF207	38	72	52.78	0.1	0.637662	0.845878	ELK1	2	4	#N/A	#N/A	#N/A	#N/A	CEBPZ
EGR1	1	1	#N/A	#N/A	#N/A	#N/A	ZNF687	681	1326	51.36	0.03	0.492373	0.76094	KAT2A	893	1646	54.25	0.07	0.0484795	0.0752963	BATF	213	409	52.08	0.16	0.0255813	0.0397931	HCFC1	2	3	#N/A	#N/A	#N/A	#N/A	CBX5	11	20	55	0.16	0.660153	0.866867	ETS1	2	2	#N/A	#N/A	#N/A	#N/A	CHD1
ELK1	3	5	#N/A	#N/A	#N/A	#N/A	CBX3	57	106	53.77	0.09	0.498068	0.762045	TCF3	563	1025	54.93	0.08	0.0488937	0.0752963	CUX1	265	516	51.36	0.14	0.0272803	0.0420116	HDAC6	1	1	#N/A	#N/A	#N/A	#N/A	PAX8	47	91	51.65	0.06	0.676464	0.871164	EZH2	0	1	#N/A	#N/A	#N/A	#N/A	CHD2
ESRRA	2	2	#N/A	#N/A	#N/A	#N/A	CEBPZ	18	40	45	-0.16	0.530046	0.794728	ARID3A	20549	40012	51.36	-0.01	0.0678599	0.10347	CHD1	257	500	51.4	0.15	0.0279957	0.0426866	HSF1	1	1	#N/A	#N/A	#N/A	#N/A	SRF	88	173	50.87	0.04	0.70454	0.871164	FOS	0	0	#N/A	#N/A	#N/A	#N/A	CUX1
EZH2	1	1	#N/A	#N/A	#N/A	#N/A	NRF1	35	64	54.69	0.12	0.533066	0.794728	MEF2C	737	1358	54.27	0.07	0.0730737	0.110327	RBBP5	756	1725	43.83	-0.08	0.0297964	0.0449855	IRF4	3	3	#N/A	#N/A	#N/A	#N/A	IRF4	4	7	57.14	0.21	0.723329	0.871164	FOXM1	3	3	#N/A	#N/A	#N/A	#N/A	E2F4
FOS	0	0	#N/A	#N/A	#N/A	#N/A	ZBTB17	425	862	49.3	-0.03	0.539883	0.794728	JUND	955	1774	53.83	0.06	0.091623	0.13699	KDM1A	830	1888	43.96	-0.08	0.0300877	0.0449855	JUND	2	2	#N/A	#N/A	#N/A	#N/A	NRF1	4	7	57.14	0.21	0.723329	0.871164	GABPA	4	4	#N/A	#N/A	#N/A	#N/A	EBF1
HCFC1	0	0	#N/A	#N/A	#N/A	#N/A	PAX5	70	131	53.44	0.08	0.54096	0.794728	POLR2A	1338	2501	53.5	0.05	0.0928239	0.137451	PBX3	246	478	51.46	0.15	0.03105	0.0459779	KAT2A	0	2	#N/A	#N/A	#N/A	#N/A	CHD2	3	8	37.5	-0.4	0.726728	0.871164	HCFC1	3	4	#N/A	#N/A	#N/A	#N/A	ELK1
HDAC2	3	3	#N/A	#N/A	#N/A	#N/A	MAX	37	68	54.41	0.11	0.545402	0.794728	CUX1	1239	2314	53.54	0.05	0.0961263	0.140985	RUNX3	501	1005	49.85	0.1	0.0315409	0.04626	KDM1A	0	3	#N/A	#N/A	#N/A	#N/A	POLR2A	5	9	55.56	0.17	0.751033	0.871164	HDAC2	3	4	#N/A	#N/A	#N/A	#N/A	ESRRA
HDAC6	1	3	#N/A	#N/A	#N/A	#N/A	KAT2A	15	26	57.69	0.2	0.557495	0.80205	SRF	48525	93175	52.08	0.01	0.105354	0.153062	NR2F1	5166	11365	45.46	-0.03	0.0320237	0.046525	MAFK	1	2	#N/A	#N/A	#N/A	#N/A	EZH2	4	10	40	-0.3	0.754092	0.871164	HDAC6	2	3	#N/A	#N/A	#N/A	#N/A	ETS1
HSF1	2	2	#N/A	#N/A	#N/A	#N/A	SUZ12	69	144	47.92	-0.07	0.560911	0.80205	TAF1	850	1579	53.83	0.06	0.112611	0.161925	POLR3G	61	107	57.01	0.3	0.0326776	0.0470314	MAX	2	2	#N/A	#N/A	#N/A	#N/A	RBBP5	4	10	40	-0.3	0.754092	0.871164	IRF4	3	4	#N/A	#N/A	#N/A	#N/A	EZH2
IRF4	5	5	#N/A	#N/A	#N/A	#N/A	BCL11A	58	109	53.21	0.08	0.56692	0.803137	USF2	881	1638	53.79	0.05	0.113558	0.161925	PKNOX1	4247	9362	45.36	-0.03	0.0336668	0.0480064	MEF2A	2	2	#N/A	#N/A	#N/A	#N/A	SUZ12	4	10	40	-0.3	0.754092	0.871164	JUNB	1	3	#N/A	#N/A	#N/A	#N/A	FOS
JUNB	5	5	#N/A	#N/A	#N/A	#N/A	ZEB1	26	56	46.43	-0.12	0.594431	0.834384	SPI1	1069	1997	53.53	0.05	0.127841	0.180619	RELB	3479	7682	45.29	-0.04	0.0395088	0.0558197	MEF2C	0	0	#N/A	#N/A	#N/A	#N/A	MEF2B	93	184	50.54	0.03	0.768482	0.871164	JUND	1	2	#N/A	#N/A	#N/A	#N/A	FOXM1
JUND	0	1	#N/A	#N/A	#N/A	#N/A	STAT1	316	641	49.3	-0.03	0.607652	0.845189	CEBPZ	1147	2146	53.45	0.04	0.130567	0.182794	IKZF2	22845	49654	46.01	-0.01	0.0433801	0.0607322	MTA3	1	1	#N/A	#N/A	#N/A	#N/A	GATAD2B	24	46	52.17	0.08	0.768881	0.871164	KAT2A	1	1	#N/A	#N/A	#N/A	#N/A	GABPA
KAT2A	0	0	#N/A	#N/A	#N/A	#N/A	BCLAF1	587	1148	51.13	0.02	0.615939	0.845383	CHD4	9224	17997	51.25	-0.02	0.133799	0.185632	ATF7	3060	6763	45.25	-0.04	0.0455828	0.063241	MXI1	1	1	#N/A	#N/A	#N/A	#N/A	YY1	6	11	54.55	0.14	0.771815	0.871164	KDM1A	2	4	#N/A	#N/A	#N/A	#N/A	HCFC1
KDM1A	1	3	#N/A	#N/A	#N/A	#N/A	ZNF143	412	832	49.52	-0.02	0.627532	0.845383	TCF7	2690	5089	52.86	0.03	0.137055	0.188451	BRCA1	299	594	50.34	0.12	0.058577	0.0805434	MYB	0	0	#N/A	#N/A	#N/A	#N/A	ZNF384	6	11	54.55	0.14	0.771815	0.871164	MAFK	2	3	#N/A	#N/A	#N/A	#N/A	HSF1
MAFK	1	1	#N/A	#N/A	#N/A	#N/A	BMI1	628	1229	51.1	0.02	0.627754	0.845383	REST	1130	2116	53.4	0.04	0.145024	0.197644	TBX21	2570	5682	45.23	-0.04	0.0644997	0.0879022	MYC	0	1	#N/A	#N/A	#N/A	#N/A	TARDBP	55	108	50.93	0.04	0.773416	0.871164	MAX	2	2	#N/A	#N/A	#N/A	#N/A	IRF4
MAX	0	1	#N/A	#N/A	#N/A	#N/A	MXI1	37	69	53.62	0.09	0.631137	0.845383	JUNB	2767	5244	52.77	0.03	0.171306	0.231413	STAT3	253	500	50.6	0.12	0.0660286	0.0891965	NFATC1	1	1	#N/A	#N/A	#N/A	#N/A	ARID3A	27	52	51.92	0.07	0.782065	0.871164	MEF2A	0	0	#N/A	#N/A	#N/A	#N/A	JUNB
MXI1	3	3	#N/A	#N/A	#N/A	#N/A	ZNF622	516	1040	49.62	-0.02	0.641851	0.845383	CHD2	832	1554	53.54	0.05	0.178514	0.237654	E2F8	2803	6186	45.31	-0.04	0.0703084	0.0941521	NFYA	0	0	#N/A	#N/A	#N/A	#N/A	E2F8	28	54	51.85	0.07	0.785988	0.871164	MEF2C	1	1	#N/A	#N/A	#N/A	#N/A	KAT2A
MYB	4	5	#N/A	#N/A	#N/A	#N/A	MYB	23	42	54.76	0.12	0.644372	0.845383	SMAD5	2532	4796	52.79	0.03	0.179012	0.237654	HDAC2	902	2020	44.65	-0.06	0.108249	0.143485	NFYB	1	1	#N/A	#N/A	#N/A	#N/A	CREB1	7	13	53.85	0.12	0.788146	0.871164	MXI1	0	2	#N/A	#N/A	#N/A	#N/A	KDM1A
MYC	1	1	#N/A	#N/A	#N/A	#N/A	ZNF592	554	1084	51.11	0.02	0.648701	0.845383	SMC3	1338	2520	53.1	0.04	0.202052	0.265949	HDGF	7988	17421	45.85	-0.02	0.109011	0.143485	NR2C2	0	0	#N/A	#N/A	#N/A	#N/A	TCF7	7	13	53.85	0.12	0.788146	0.871164	MYB	1	2	#N/A	#N/A	#N/A	#N/A	MAFK
NFYA	1	1	#N/A	#N/A	#N/A	#N/A	NR2C1	565	1106	51.08	0.02	0.651995	0.845383	E2F4	1077	2132	50.52	-0.04	0.233319	0.304501	TBP	196	388	50.52	0.12	0.114634	0.148557	NRF1	1	1	#N/A	#N/A	#N/A	#N/A	EBF1	6	14	42.86	-0.2	0.790749	0.871164	NFATC1	3	3	#N/A	#N/A	#N/A	#N/A	MEF2A
NFYB	0	0	#N/A	#N/A	#N/A	#N/A	USF1	9	20	45	-0.16	0.66137	0.845948	ETS1	816	1621	50.34	-0.04	0.242748	0.314144	NFYB	140	273	51.28	0.14	0.114794	0.148557	PAX5	1	4	#N/A	#N/A	#N/A	#N/A	CBX3	8	15	53.33	0.11	0.801417	0.875497	NFIC	2	3	#N/A	#N/A	#N/A	#N/A	MEF2C
NR2C2	1	3	#N/A	#N/A	#N/A	#N/A	BRCA1	22	47	46.81	-0.11	0.663489	0.845948	STAT3	873	1732	50.4	-0.04	0.248443	0.318836	SP1	106	204	51.96	0.16	0.122602	0.157339	PBX3	0	2	#N/A	#N/A	#N/A	#N/A	ZNF622	49	97	50.52	0.03	0.839716	0.909692	NFYA	0	1	#N/A	#N/A	#N/A	#N/A	MYB
NRF1	1	1	#N/A	#N/A	#N/A	#N/A	SMARCA5	852	1674	50.9	0.01	0.677825	0.850756	CTCF	2026	3842	52.73	0.03	0.258455	0.328942	MEF2A	202	402	50.25	0.11	0.133638	0.170085	PML	4	4	#N/A	#N/A	#N/A	#N/A	IRF3	29	57	50.88	0.04	0.894847	0.961406	NFYB	0	1	#N/A	#N/A	#N/A	#N/A	MYC
PAX5	3	3	#N/A	#N/A	#N/A	#N/A	RFX5	29	54	53.7	0.09	0.683957	0.850756	ZNF143	23567	45712	51.56	-0.01	0.269358	0.340009	KLF5	3976	8414	47.25	0.02	0.146059	0.18437	POLR2A	0	1	#N/A	#N/A	#N/A	#N/A	ATF2	38	76	50	0.02	1	1	NR2C2	1	2	#N/A	#N/A	#N/A	#N/A	NFATC1
PBX3	0	0	#N/A	#N/A	#N/A	#N/A	BHLHE40	523	1052	49.71	-0.02	0.688573	0.850756	BCL11A	809	1523	53.12	0.04	0.317322	0.39607	NFIC	262	528	49.62	0.09	0.150007	0.187813	POLR3G	0	0	#N/A	#N/A	#N/A	#N/A	BACH1	41	84	48.81	-0.02	1	1	NRF1	2	3	#N/A	#N/A	#N/A	#N/A	NFIC
POLR2A	0	0	#N/A	#N/A	#N/A	#N/A	ZBTB33	448	902	49.67	-0.02	0.689501	0.850756	MYC	585	1097	53.33	0.04	0.318914	0.39607	STAT1	4356	9229	47.2	0.02	0.155838	0.193141	RAD21	1	1	#N/A	#N/A	#N/A	#N/A	CHD4	18	37	48.65	-0.02	1	1	PBX3	2	5	#N/A	#N/A	#N/A	#N/A	NFYA
POLR3G	0	0	#N/A	#N/A	#N/A	#N/A	TAF1	28	59	47.46	-0.09	0.697183	0.853352	SREBF2	1305	2472	52.79	0.03	0.334067	0.409954	UBTF	239	481	49.69	0.1	0.156771	0.193141	RBBP5	1	1	#N/A	#N/A	#N/A	#N/A	EGR1	3	6	50	0.02	1	1	POLR2A	1	3	#N/A	#N/A	#N/A	#N/A	NFYB
RAD21	1	1	#N/A	#N/A	#N/A	#N/A	E2F4	37	70	52.86	0.07	0.720744	0.873093	SIN3A	1012	1995	50.73	-0.03	0.335417	0.409954	KAT2A	196	392	50	0.11	0.171529	0.209646	RCOR1	0	1	#N/A	#N/A	#N/A	#N/A	MEF2C	3	6	50	0.02	1	1	POLR3G	1	1	#N/A	#N/A	#N/A	#N/A	NR2C2
RBBP5	4	4	#N/A	#N/A	#N/A	#N/A	POLR2A	35	73	47.95	-0.07	0.726102	0.873093	MXI1	1206	2284	52.8	0.03	0.346169	0.419764	CBX3	714	1595	44.76	-0.05	0.175354	0.211565	REST	1	1	#N/A	#N/A	#N/A	#N/A	PAX5	5	11	45.45	-0.12	1	1	RBBP5	1	3	#N/A	#N/A	#N/A	#N/A	PBX3
RCOR1	3	4	#N/A	#N/A	#N/A	#N/A	KLF5	278	543	51.2	0.02	0.731395	0.873093	MYB	880	1663	52.92	0.03	0.377061	0.453651	YBX1	5067	11059	45.82	-0.02	0.175846	0.211565	RFX5	0	0	#N/A	#N/A	#N/A	#N/A	SIX5	5	10	50	0.02	1	1	RCOR1	1	3	#N/A	#N/A	#N/A	#N/A	PML
RELA	1	1	#N/A	#N/A	#N/A	#N/A	ATF3	19	35	54.29	0.11	0.736137	0.873093	EED	2182	4158	52.48	0.02	0.393427	0.469672	E2F4	259	525	49.33	0.09	0.18954	0.226272	RUNX3	3	4	#N/A	#N/A	#N/A	#N/A	SMAD1	37	75	49.33	0	1	1	RELA	3	4	#N/A	#N/A	#N/A	#N/A	POLR3G
REST	1	2	#N/A	#N/A	#N/A	#N/A	FOS	8	14	57.14	0.18	0.790612	0.930489	SUZ12	3755	7179	52.31	0.01	0.408413	0.483812	EZH2	292	595	49.08	0.08	0.202871	0.240324	RXRA	1	3	#N/A	#N/A	#N/A	#N/A	WRNIP1	3	7	42.86	-0.2	1	1	REST	2	2	#N/A	#N/A	#N/A	#N/A	RAD21
RFX5	2	2	#N/A	#N/A	#N/A	#N/A	E2F8	272	546	49.82	-0.02	0.797505	0.931438	ZBED1	3292	6292	52.32	0.01	0.426763	0.501691	ZBED1	726	1509	48.11	0.05	0.206014	0.242184	SIN3A	0	0	#N/A	#N/A	#N/A	#N/A	ATF3	0	0	#N/A	#N/A	#N/A	#N/A	RFX5	2	2	#N/A	#N/A	#N/A	#N/A	RCOR1
RXRA	2	4	#N/A	#N/A	#N/A	#N/A	CHD4	159	311	51.13	0.02	0.820642	0.951199	SREBF1	1295	2461	52.62	0.02	0.431488	0.503403	TBL1XR1	229	463	49.46	0.09	0.208377	0.243107	SIX5	0	1	#N/A	#N/A	#N/A	#N/A	BRCA1	2	4	#N/A	#N/A	#N/A	#N/A	RXRA	0	0	#N/A	#N/A	#N/A	#N/A	RFX5
SIN3A	1	1	#N/A	#N/A	#N/A	#N/A	ZNF217	597	1192	50.08	-0.01	0.839397	0.965622	NRF1	1000	1898	52.69	0.02	0.448573	0.519401	CREM	458	1029	44.51	-0.06	0.211414	0.244796	SMAD5	0	0	#N/A	#N/A	#N/A	#N/A	CEBPZ	2	5	#N/A	#N/A	#N/A	#N/A	SIX5	1	3	#N/A	#N/A	#N/A	#N/A	RUNX3
SMAD5	2	3	#N/A	#N/A	#N/A	#N/A	FOXK2	1071	2134	50.19	-0.01	0.862533	0.972418	DPF2	20760	40211	51.63	-0.01	0.454151	0.521935	TCF7	617	1282	48.13	0.05	0.239603	0.275364	SMC3	1	1	#N/A	#N/A	#N/A	#N/A	CHD1	4	5	#N/A	#N/A	#N/A	#N/A	SP1	0	1	#N/A	#N/A	#N/A	#N/A	RXRA
SMC3	3	4	#N/A	#N/A	#N/A	#N/A	PBX3	20	41	48.78	-0.05	0.876828	0.972418	RFX5	1062	2018	52.63	0.02	0.475977	0.542967	JUND	253	517	48.94	0.07	0.270389	0.308443	SP1	1	1	#N/A	#N/A	#N/A	#N/A	CUX1	2	5	#N/A	#N/A	#N/A	#N/A	SPI1	2	3	#N/A	#N/A	#N/A	#N/A	SIX5
SPI1	3	4	#N/A	#N/A	#N/A	#N/A	MYC	23	44	52.27	0.05	0.880547	0.972418	IRF3	24068	46593	51.66	0	0.495579	0.56117	CREB1	442	915	48.31	0.06	0.27409	0.310367	SPI1	1	2	#N/A	#N/A	#N/A	#N/A	ELK1	5	5	#N/A	#N/A	#N/A	#N/A	SREBF1	2	2	#N/A	#N/A	#N/A	#N/A	SMAD5
SREBF2	0	0	#N/A	#N/A	#N/A	#N/A	STAT3	26	53	49.06	-0.04	0.891266	0.972418	RCOR1	838	1592	52.64	0.02	0.514458	0.578296	SMAD5	588	1225	48	0.05	0.289241	0.325132	SREBF1	0	1	#N/A	#N/A	#N/A	#N/A	FOS	2	3	#N/A	#N/A	#N/A	#N/A	SREBF2	2	3	#N/A	#N/A	#N/A	#N/A	SMC3
STAT3	3	5	#N/A	#N/A	#N/A	#N/A	UBTF	32	62	51.61	0.03	0.899256	0.972418	RAD21	616	1168	52.74	0.03	0.538687	0.601144	IKZF1	16190	35054	46.19	-0.01	0.303918	0.339155	SREBF2	3	3	#N/A	#N/A	#N/A	#N/A	JUND	0	3	#N/A	#N/A	#N/A	#N/A	STAT3	0	0	#N/A	#N/A	#N/A	#N/A	SP1
SUPT20H	1	1	#N/A	#N/A	#N/A	#N/A	SREBF2	31	63	49.21	-0.03	0.900078	0.972418	ZZZ3	628	1192	52.68	0.02	0.562171	0.622837	GABPA	388	805	48.2	0.05	0.322773	0.357604	STAT3	1	1	#N/A	#N/A	#N/A	#N/A	KAT2A	2	3	#N/A	#N/A	#N/A	#N/A	STAT5A	1	5	#N/A	#N/A	#N/A	#N/A	SPI1
SUZ12	2	3	#N/A	#N/A	#N/A	#N/A	CTCF	138	271	50.92	0.02	0.903329	0.972418	ZNF274	144	269	53.53	0.05	0.583457	0.641803	PML	307	636	48.27	0.06	0.360892	0.396981	SUPT20H	0	0	#N/A	#N/A	#N/A	#N/A	MAX	0	5	#N/A	#N/A	#N/A	#N/A	SUPT20H	0	0	#N/A	#N/A	#N/A	#N/A	SREBF1
TBL1XR1	3	3	#N/A	#N/A	#N/A	#N/A	MAZ	554	1104	50.18	-0.01	0.904198	0.972418	POU2F2	1782	3470	51.35	-0.01	0.598476	0.653655	MYC	173	354	48.87	0.07	0.36559	0.399297	SUZ12	0	3	#N/A	#N/A	#N/A	#N/A	MYC	0	2	#N/A	#N/A	#N/A	#N/A	TAF1	0	1	#N/A	#N/A	#N/A	#N/A	SREBF2
TBP	2	2	#N/A	#N/A	#N/A	#N/A	JUND	35	71	49.3	-0.03	0.905773	0.972418	EZH2	1292	2474	52.22	0.01	0.687465	0.74556	ZZZ3	151	309	48.87	0.07	0.424665	0.460552	TAF1	1	1	#N/A	#N/A	#N/A	#N/A	NFYA	2	3	#N/A	#N/A	#N/A	#N/A	TBL1XR1	3	5	#N/A	#N/A	#N/A	#N/A	STAT3
TCF3	3	3	#N/A	#N/A	#N/A	#N/A	E4F1	351	693	50.65	0.01	0.909282	0.972418	TBL1XR1	931	1813	51.35	-0.01	0.706918	0.761296	GATAD2B	4431	9621	46.06	-0.01	0.431287	0.464463	TBL1XR1	0	1	#N/A	#N/A	#N/A	#N/A	NFYB	2	3	#N/A	#N/A	#N/A	#N/A	TBP	1	3	#N/A	#N/A	#N/A	#N/A	SUPT20H
TCF7	4	5	#N/A	#N/A	#N/A	#N/A	BACH1	398	793	50.19	-0.01	0.915217	0.972418	TBP	765	1464	52.25	0.01	0.753663	0.806001	ZNF207	5984	12974	46.12	-0.01	0.443845	0.474667	TBP	0	1	#N/A	#N/A	#N/A	#N/A	NR2C2	0	2	#N/A	#N/A	#N/A	#N/A	TCF3	2	2	#N/A	#N/A	#N/A	#N/A	TAF1
UBTF	3	3	#N/A	#N/A	#N/A	#N/A	RBBP5	58	117	49.57	-0.02	0.926394	0.977506	HDAC6	3902	7556	51.64	0	0.76472	0.812185	CHD4	1683	3666	45.91	-0.02	0.507804	0.539322	TCF3	0	0	#N/A	#N/A	#N/A	#N/A	PBX3	3	3	#N/A	#N/A	#N/A	#N/A	UBTF	1	2	#N/A	#N/A	#N/A	#N/A	TBP
USF1	1	1	#N/A	#N/A	#N/A	#N/A	ARID3A	351	699	50.21	0	0.939726	0.984781	CREB1	1610	3093	52.05	0.01	0.801127	0.845025	RB1	6170	13200	46.74	0.01	0.518475	0.546884	UBTF	0	0	#N/A	#N/A	#N/A	#N/A	POLR3G	2	4	#N/A	#N/A	#N/A	#N/A	USF1	0	0	#N/A	#N/A	#N/A	#N/A	TCF3
USF2	0	0	#N/A	#N/A	#N/A	#N/A	RB1	482	958	50.31	0	0.974235	1	ZBTB40	24574	47397	51.85	0	0.886697	0.924326	SIX5	252	527	47.82	0.04	0.541138	0.566907	USF1	0	0	#N/A	#N/A	#N/A	#N/A	SP1	1	4	#N/A	#N/A	#N/A	#N/A	USF2	2	3	#N/A	#N/A	#N/A	#N/A	USF1
WRNIP1	2	3	#N/A	#N/A	#N/A	#N/A	NKRF	505	1001	50.45	0	0.974791	1	HCFC1	1285	2487	51.67	0	0.888314	0.924326	ETV6	4981	10787	46.18	-0.01	0.556003	0.578544	USF2	1	1	#N/A	#N/A	#N/A	#N/A	SUPT20H	5	5	#N/A	#N/A	#N/A	#N/A	WRNIP1	4	5	#N/A	#N/A	#N/A	#N/A	USF2
YY1	3	3	#N/A	#N/A	#N/A	#N/A	CHD2	33	65	50.77	0.01	1	1	RELA	1706	3299	51.71	0	0.916751	0.947514	ARID3A	4830	10339	46.72	0.01	0.60817	0.628579	WRNIP1	1	1	#N/A	#N/A	#N/A	#N/A	TBP	1	4	#N/A	#N/A	#N/A	#N/A	ZBED1	1	3	#N/A	#N/A	#N/A	#N/A	WRNIP1
ZEB1	3	3	#N/A	#N/A	#N/A	#N/A	ELK1	35	70	50	-0.01	1	1	POLR3G	290	562	51.6	-0.01	0.932752	0.951798	SMAD1	4296	9223	46.58	0	0.826483	0.848522	ZEB1	0	0	#N/A	#N/A	#N/A	#N/A	USF1	1	2	#N/A	#N/A	#N/A	#N/A	ZEB1	3	3	#N/A	#N/A	#N/A	#N/A	ZBED1
ZFP36	0	1	#N/A	#N/A	#N/A	#N/A	KDM1A	66	131	50.38	0	1	1	CBFB	2184	4220	51.75	0	0.938615	0.951798	JUNB	518	1121	46.21	-0.01	0.881009	0.898513	ZFP36	3	3	#N/A	#N/A	#N/A	#N/A	USF2	4	4	#N/A	#N/A	#N/A	#N/A	ZFP36	1	1	#N/A	#N/A	#N/A	#N/A	ZEB1
ZNF274	0	0	#N/A	#N/A	#N/A	#N/A	SIN3A	28	56	50	-0.01	1	1	SP1	358	693	51.66	0	0.939437	0.951798	ZNF217	6142	13203	46.52	0	0.895878	0.907666	ZNF274	0	0	#N/A	#N/A	#N/A	#N/A	ZEB1	0	1	#N/A	#N/A	#N/A	#N/A	ZNF274	0	1	#N/A	#N/A	#N/A	#N/A	ZNF274
ZNF384	2	2	#N/A	#N/A	#N/A	#N/A	ZNF384	49	98	50	-0.01	1	1	NFYB	556	1071	51.91	0	0.951259	0.957476	CBFB	471	1018	46.27	-0.01	0.924907	0.930953	ZNF384	0	1	#N/A	#N/A	#N/A	#N/A	ZNF274	0	0	#N/A	#N/A	#N/A	#N/A	ZNF384	0	0	#N/A	#N/A	#N/A	#N/A	ZNF384
ZZZ3	0	0	#N/A	#N/A	#N/A	#N/A	ZNF274	2	4	#N/A	#N/A	#N/A	#N/A	NR2C2	478	922	51.84	0	1	1	BCL3	252	544	46.32	0	0.965731	0.965731	ZZZ3	0	0	#N/A	#N/A	#N/A	#N/A	ZZZ3	1	5	#N/A	#N/A	#N/A	#N/A	ZZZ3	0	0	#N/A	#N/A	#N/A	#N/A	ZZZ3
Input	58	113	#N/A	#N/A	#N/A	#N/A	Input	2059	4087	#N/A	#N/A	#N/A	#N/A	Input	115101	222142	#N/A	#N/A	#N/A	#N/A	Input	24743	53256	#N/A	#N/A	#N/A	#N/A	Input	50	149	#N/A	#N/A	#N/A	#N/A	Input	201	407	#N/A	#N/A	#N/A	#N/A	Input	81	173	#N/A	#N/A	#N/A	#N/A	Input
[truncated: 20 more columns]
