# Supplementary material for: A leukemia-protective germline variant mediates chromatin module formation via transcription factor nucleation
Source: Nat Commun. 2022 Apr 19;13:2042. doi: 10.1038/s41467-022-29625-6 (PMC9018852; doi:10.1038/s41467-022-29625-6)
Supplement: Supplementary file 5 — Supplementary Data 3 [file 41467_2022_29625_MOESM5_ESM.xlsx]

## Sheet: Supplementary_Data_3
File.accession	File.format	File.type	File.format.type	Output.type	File.assembly	Experiment.accession	Assay	Biosample.term.id	Biosample.term.name	Biosample.type	Biosample.organism	Biosample.treatments	Biosample.treatments.amount	Biosample.treatments.duration	Biosample.genetic.modifications.methods	Biosample.genetic.modifications.categories	Biosample.genetic.modifications.targets	Biosample.genetic.modifications.gene.targets	Biosample.genetic.modifications.site.coordinates	Biosample.genetic.modifications.zygosity	Experiment.target	Library.made.from	Library.depleted.in	Library.extraction.method	Library.lysis.method	Library.crosslinking.method	Library.strand.specific	Experiment.date.released	Project	RBNS.protein.concentration	Library.fragmentation.method	Library.size.range	Biological.replicate.s.	Technical.replicate.s.	Read.length	Mapped.read.length	Run.type	Paired.end	Paired.with	Derived.from	Size	Lab	md5sum	dbxrefs	File.download.URL	Genome.annotation	Platform	Controlled.by	File.Status
ENCFF000ODV	fastq	fastq	NA	reads	NA	ENCSR000BVP	Control ChIP-seq	EFO:0002784	GM12878	cell line	Homo sapiens							NA	NA	NA	NA	DNA	NA	NA	NA		NA	2012-09-10	ENCODE	NA	NA	NA	1	1_1	36	NA	single-ended	NA		NA	2428702665	Richard Myers, HAIB	b3f1146b08b6ee96248dd3dd542efa3c	SRA:SRR5331560	https://www.encodeproject.org/files/ENCFF000ODV/@@download/ENCFF000ODV.fastq.gz	NA	Illumina Genome Analyzer IIx	NA	released
ENCFF000ODZ	fastq	fastq	NA	reads	NA	ENCSR000BVP	Control ChIP-seq	EFO:0002784	GM12878	cell line	Homo sapiens							NA	NA	NA	NA	DNA	NA	NA	NA		NA	2012-09-10	ENCODE	NA	NA	NA	3	3_1	50	NA	single-ended	NA		NA	1512041606	Richard Myers, HAIB	cf5ca18c943aeb8b8b3764d6f756fd4e	SRA:SRR5331561	https://www.encodeproject.org/files/ENCFF000ODZ/@@download/ENCFF000ODZ.fastq.gz	NA	Illumina HiSeq 2000	NA	released
ENCFF000OEB	fastq	fastq	NA	reads	NA	ENCSR000BVP	Control ChIP-seq	EFO:0002784	GM12878	cell line	Homo sapiens							NA	NA	NA	NA	DNA	NA	NA	NA		NA	2012-09-10	ENCODE	NA	NA	NA	4	4_1	50	NA	single-ended	NA		NA	1871749402	Richard Myers, HAIB	caaf89c0bbec00e8c60db05db5cdb895	SRA:SRR5331559	https://www.encodeproject.org/files/ENCFF000OEB/@@download/ENCFF000OEB.fastq.gz	NA	Illumina HiSeq 2000	NA	released
ENCFF000VWF	fastq	fastq	NA	reads	NA	ENCSR000EAB	Control ChIP-seq	EFO:0002784	GM12878	cell line	Homo sapiens							NA	NA	NA	NA	DNA	NA	NA	NA		NA	2011-10-29	ENCODE	NA	NA	NA	1	1_1	36	NA	single-ended	NA		NA	761559286	Michael Snyder, Stanford	6934d5746dabc49bee38f119e3b3b2b0		https://www.encodeproject.org/files/ENCFF000VWF/@@download/ENCFF000VWF.fastq.gz	NA	Illumina Genome Analyzer	NA	released
ENCFF000VWH	fastq	fastq	NA	reads	NA	ENCSR000EAB	Control ChIP-seq	EFO:0002784	GM12878	cell line	Homo sapiens							NA	NA	NA	NA	DNA	NA	NA	NA		NA	2011-10-29	ENCODE	NA	NA	NA	2	2_1	36	NA	single-ended	NA		NA	469863712	Michael Snyder, Stanford	361607751507c4927eb8fb66e9342eff		https://www.encodeproject.org/files/ENCFF000VWH/@@download/ENCFF000VWH.fastq.gz	NA	Illumina Genome Analyzer	NA	released
ENCFF622QAG	fastq	fastq	NA	reads	NA	ENCSR422KXZ	Control ChIP-seq	EFO:0002784	GM12878	cell line	Homo sapiens				CRISPR	insertion	/targets/ZBTB17-human/	NA	NA	NA	NA	DNA	NA	NA	NA	formaldehyde	NA	2020-08-03	ENCODE	NA	NA	NA	1	1_1	101	NA	paired-ended	1	ENCFF981NOD	NA	2312314834	Michael Snyder, Stanford	74411a8511c64dbb2a899c9265fae1f6		https://www.encodeproject.org/files/ENCFF622QAG/@@download/ENCFF622QAG.fastq.gz	NA	Illumina HiSeq 4000	NA	released
ENCFF981NOD	fastq	fastq	NA	reads	NA	ENCSR422KXZ	Control ChIP-seq	EFO:0002784	GM12878	cell line	Homo sapiens				CRISPR	insertion	/targets/ZBTB17-human/	NA	NA	NA	NA	DNA	NA	NA	NA	formaldehyde	NA	2020-08-03	ENCODE	NA	NA	NA	1	1_1	101	NA	paired-ended	2	ENCFF622QAG	NA	2562926911	Michael Snyder, Stanford	05d64adccff52af9646c13e3744d6f99		https://www.encodeproject.org/files/ENCFF981NOD/@@download/ENCFF981NOD.fastq.gz	NA	Illumina HiSeq 4000	NA	released
ENCFF192IAC	fastq	fastq	NA	reads	NA	ENCSR237VSG	Control ChIP-seq	EFO:0002784	GM12878	cell line	Homo sapiens							NA	NA	NA	NA	DNA	NA	NA	NA		NA	2016-06-13	ENCODE	NA	NA	NA	10	10_1	50	NA	single-ended	NA		NA	1121397855	Richard Myers, HAIB	26012afc070bd4b389ae4ec17751ca1d	SRA:SRR5331459	https://www.encodeproject.org/files/ENCFF192IAC/@@download/ENCFF192IAC.fastq.gz	NA	Illumina HiSeq 2000	NA	released
ENCFF000RPB	fastq	fastq	NA	reads	NA	ENCSR000DKW	Control ChIP-seq	EFO:0002784	GM12878	cell line	Homo sapiens							NA	NA	NA	NA	DNA	NA	NA	NA		NA	2011-03-17	ENCODE	NA	NA	NA	1	1_1	33	NA	single-ended	NA		NA	563486547	Vishwanath Iyer, UTA	b7b552c10494212ce4f100d1b4bf75d5		https://www.encodeproject.org/files/ENCFF000RPB/@@download/ENCFF000RPB.fastq.gz	NA	Illumina Genome Analyzer II	NA	released
ENCFF000ODG	fastq	fastq	NA	reads	NA	ENCSR000BGJ	Control ChIP-seq	EFO:0002784	GM12878	cell line	Homo sapiens							NA	NA	NA	NA	DNA	NA	NA	NA		NA	2011-07-18	ENCODE	NA	NA	NA	1	1_1	25	NA	single-ended	NA		NA	556803234	Richard Myers, HAIB	95b2f81ce3670cede02b78eba5ba7b5c		https://www.encodeproject.org/files/ENCFF000ODG/@@download/ENCFF000ODG.fastq.gz	NA	Illumina Genome Analyzer IIx	NA	released
ENCFF000ODJ	fastq	fastq	NA	reads	NA	ENCSR000BGJ	Control ChIP-seq	EFO:0002784	GM12878	cell line	Homo sapiens							NA	NA	NA	NA	DNA	NA	NA	NA		NA	2011-07-18	ENCODE	NA	NA	NA	2	2_1	25	NA	single-ended	NA		NA	920696125	Richard Myers, HAIB	7ac7a6b31fb9620d8695d80f7eb55ac9		https://www.encodeproject.org/files/ENCFF000ODJ/@@download/ENCFF000ODJ.fastq.gz	NA	Illumina Genome Analyzer IIx	NA	released
ENCFF381XXA	fastq	fastq	NA	reads	NA	ENCSR890ZMI	Control ChIP-seq	EFO:0002784	GM12878	cell line	Homo sapiens							NA	NA	NA	NA	DNA	NA	NA	NA		NA	2016-01-08	ENCODE	NA	NA	NA	11	11_2	50	NA	single-ended	NA		NA	3003222392	Richard Myers, HAIB	b1621ba9937e0f4b7c02ee742b8e44d8	SRA:SRR5339480	https://www.encodeproject.org/files/ENCFF381XXA/@@download/ENCFF381XXA.fastq.gz	NA	Illumina HiSeq 2000	NA	released
ENCFF180PND	fastq	fastq	NA	reads	NA	ENCSR890ZMI	Control ChIP-seq	EFO:0002784	GM12878	cell line	Homo sapiens							NA	NA	NA	NA	DNA	NA	NA	NA		NA	2016-01-08	ENCODE	NA	NA	NA	11	11_2	50	NA	single-ended	NA		NA	3003222392	Richard Myers, HAIB	946c7636dd82599ea0198510276fda8d	SRA:SRR5339481	https://www.encodeproject.org/files/ENCFF180PND/@@download/ENCFF180PND.fastq.gz	NA	Illumina HiSeq 2000	NA	released
ENCFF002BFW	fastq	fastq	NA	reads	NA	ENCSR360XQV	Control ChIP-seq	EFO:0002784	GM12878	cell line	Homo sapiens							NA	NA	NA	NA	DNA	NA	NA	NA		NA	2014-07-07	ENCODE	NA	NA	NA	11	11_1	50	NA	single-ended	NA		NA	2182506275	Richard Myers, HAIB	489d601f4d7a36404928c4f4d3e60d0c	SRA:SRR5338630	https://www.encodeproject.org/files/ENCFF002BFW/@@download/ENCFF002BFW.fastq.gz	NA	Illumina HiSeq 2000	NA	released
ENCFF166VXQ	fastq	fastq	NA	reads	NA	ENCSR436QMA	Control ChIP-seq	EFO:0002784	GM12878	cell line	Homo sapiens							NA	NA	NA	NA	DNA	NA	NA	NA		NA	2016-01-08	ENCODE	NA	NA	NA	13	13_1	50	NA	single-ended	NA		NA	1661160012	Richard Myers, HAIB	070d9891ff4d3f7cd68e8e78b45a139f	SRA:SRR8660379	https://www.encodeproject.org/files/ENCFF166VXQ/@@download/ENCFF166VXQ.fastq.gz	NA	Illumina HiSeq 2000	NA	released
ENCFF001HID	fastq	fastq	NA	reads	NA	ENCSR000DRV	Control ChIP-seq	EFO:0002784	GM12878	cell line	Homo sapiens							NA	NA	NA	NA	DNA	NA	NA	NA		NA	2011-02-11	ENCODE	NA	NA	NA	1	1_1	36	NA	single-ended	NA		NA	707144402	John Stamatoyannopoulos, UW	dd208b0322c2ae946934173ec06cceb0		https://www.encodeproject.org/files/ENCFF001HID/@@download/ENCFF001HID.fastq.gz	NA	Illumina Genome Analyzer	NA	released
ENCFF000ODO	fastq	fastq	NA	reads	NA	ENCSR000BNF	Control ChIP-seq	EFO:0002784	GM12878	cell line	Homo sapiens							NA	NA	NA	NA	DNA	NA	NA	NA		NA	2011-07-18	ENCODE	NA	NA	NA	1	1_1	36	NA	single-ended	NA		NA	840176806	Richard Myers, HAIB	e9883dc192c338776116748090e4cc45		https://www.encodeproject.org/files/ENCFF000ODO/@@download/ENCFF000ODO.fastq.gz	NA	Illumina Genome Analyzer IIx	NA	released
ENCFF000ODP	fastq	fastq	NA	reads	NA	ENCSR000BMS	Control ChIP-seq	EFO:0002784	GM12878	cell line	Homo sapiens							NA	NA	NA	NA	DNA	NA	NA	NA		NA	2011-07-18	ENCODE	NA	NA	NA	1	1_1	36	NA	single-ended	NA		NA	1502898078	Richard Myers, HAIB	3490da61c7cf4025acae51e196319eca		https://www.encodeproject.org/files/ENCFF000ODP/@@download/ENCFF000ODP.fastq.gz	NA	Illumina Genome Analyzer IIx	NA	released
ENCFF000OCS	fastq	fastq	NA	reads	NA	ENCSR000BGH	Control ChIP-seq	EFO:0002784	GM12878	cell line	Homo sapiens							NA	NA	NA	NA	DNA	NA	NA	NA		NA	2011-07-18	ENCODE	NA	NA	NA	3	3_1	36	NA	single-ended	NA		NA	1027460557	Richard Myers, HAIB	f16ef24c1e770e6958a0313f60e8d931		https://www.encodeproject.org/files/ENCFF000OCS/@@download/ENCFF000OCS.fastq.gz	NA	Illumina Genome Analyzer IIx	NA	released
ENCFF000OCU	fastq	fastq	NA	reads	NA	ENCSR000BGH	Control ChIP-seq	EFO:0002784	GM12878	cell line	Homo sapiens							NA	NA	NA	NA	DNA	NA	NA	NA		NA	2011-07-18	ENCODE	NA	NA	NA	2	2_1	36	NA	single-ended	NA		NA	1941061267	Richard Myers, HAIB	c61354d061ae3f2651ae62b208ca7328		https://www.encodeproject.org/files/ENCFF000OCU/@@download/ENCFF000OCU.fastq.gz	NA	Illumina Genome Analyzer IIx	NA	released
ENCFF000OCW	fastq	fastq	NA	reads	NA	ENCSR000BGH	Control ChIP-seq	EFO:0002784	GM12878	cell line	Homo sapiens							NA	NA	NA	NA	DNA	NA	NA	NA		NA	2011-07-18	ENCODE	NA	NA	NA	1	1_1	36	NA	single-ended	NA		NA	2928549213	Richard Myers, HAIB	d9496d78bbb8b424424f5a177e46dfef		https://www.encodeproject.org/files/ENCFF000OCW/@@download/ENCFF000OCW.fastq.gz	NA	Illumina Genome Analyzer IIx	NA	released
ENCFF225JIA	fastq	fastq	NA	reads	NA	ENCSR713ONE	Control ChIP-seq	EFO:0002784	GM12878	cell line	Homo sapiens							NA	NA	NA	NA	DNA	NA	NA	NA		NA	2016-01-08	ENCODE	NA	NA	NA	10	10_2	50	NA	single-ended	NA		NA	2017194020	Richard Myers, HAIB	42bad3b29a675d76670241da120217d4	SRA:SRR5339200	https://www.encodeproject.org/files/ENCFF225JIA/@@download/ENCFF225JIA.fastq.gz	NA	Illumina HiSeq 2000	NA	released
ENCFF000VWD	fastq	fastq	NA	reads	NA	ENCSR000EAF	Control ChIP-seq	EFO:0002784	GM12878	cell line	Homo sapiens							NA	NA	NA	NA	DNA	NA	NA	NA		NA	2011-10-29	ENCODE	NA	NA	NA	1	1_1	28	NA	single-ended	NA		NA	187238043	Michael Snyder, Stanford	9c0b0fe7f7e25b2766d8c4bf554d1127		https://www.encodeproject.org/files/ENCFF000VWD/@@download/ENCFF000VWD.fastq.gz	NA	Illumina Genome Analyzer	NA	released
ENCFF000VWK	fastq	fastq	NA	reads	NA	ENCSR000EAF	Control ChIP-seq	EFO:0002784	GM12878	cell line	Homo sapiens							NA	NA	NA	NA	DNA	NA	NA	NA		NA	2011-10-29	ENCODE	NA	NA	NA	2	2_1	28	NA	single-ended	NA		NA	167934663	Michael Snyder, Stanford	7de3ecb7579c73f505c8e1da94b6d8e3		https://www.encodeproject.org/files/ENCFF000VWK/@@download/ENCFF000VWK.fastq.gz	NA	Illumina Genome Analyzer	NA	released
ENCFF002ECP	fastq	fastq	NA	reads	NA	ENCSR553NUG	Control ChIP-seq	EFO:0002784	GM12878	cell line	Homo sapiens							NA	NA	NA	NA	DNA	NA	NA	NA		NA	2014-07-07	ENCODE	NA	NA	NA	2	2_1	36	NA	single-ended	NA		NA	1367668939	Michael Snyder, Stanford	f0aa45fdb68296e515510ba17bfec95a	SRA:SRR5111763	https://www.encodeproject.org/files/ENCFF002ECP/@@download/ENCFF002ECP.fastq.gz	NA	Illumina Genome Analyzer IIx	NA	released
ENCFF002ECR	fastq	fastq	NA	reads	NA	ENCSR553NUG	Control ChIP-seq	EFO:0002784	GM12878	cell line	Homo sapiens							NA	NA	NA	NA	DNA	NA	NA	NA		NA	2014-07-07	ENCODE	NA	NA	NA	1	1_1	36	NA	single-ended	NA		NA	1268630497	Michael Snyder, Stanford	dab7e69793be447f398d2b5f6957308f	SRA:SRR5111762	https://www.encodeproject.org/files/ENCFF002ECR/@@download/ENCFF002ECR.fastq.gz	NA	Illumina Genome Analyzer IIx	NA	released
ENCFF000VWV	fastq	fastq	NA	reads	NA	ENCSR000EYX	Control ChIP-seq	EFO:0002784	GM12878	cell line	Homo sapiens							NA	NA	NA	NA	DNA	NA	NA	NA		NA	2011-10-29	ENCODE	NA	NA	NA	1	1_1	28	NA	single-ended	NA		NA	344867857	Sherman Weissman, Yale	c40922ec87437c215a95958439918168		https://www.encodeproject.org/files/ENCFF000VWV/@@download/ENCFF000VWV.fastq.gz	NA	Illumina Genome Analyzer	NA	released
ENCFF002BGA	fastq	fastq	NA	reads	NA	ENCSR596QDC	Control ChIP-seq	EFO:0002784	GM12878	cell line	Homo sapiens							NA	NA	NA	NA	DNA	NA	NA	NA		NA	2014-07-07	ENCODE	NA	NA	NA	12	12_1	50	NA	single-ended	NA		NA	2014578858	Richard Myers, HAIB	af1ee7aa677f9f59f59ffbe4d5c51aea	SRA:SRR5338987	https://www.encodeproject.org/files/ENCFF002BGA/@@download/ENCFF002BGA.fastq.gz	NA	Illumina HiSeq 2000	NA	released
ENCFF598SBH	fastq	fastq	NA	reads	NA	ENCSR136WQZ	Control ChIP-seq	EFO:0002784	GM12878	cell line	Homo sapiens							NA	NA	NA	NA	DNA	NA	NA	NA		NA	2016-01-08	ENCODE	NA	NA	NA	13	13_2	50	NA	single-ended	NA		NA	2855347833	Richard Myers, HAIB	6a86d2bbe52bf83efffa2bd781a2042f		https://www.encodeproject.org/files/ENCFF598SBH/@@download/ENCFF598SBH.fastq.gz	NA	Illumina HiSeq 2000	NA	released
ENCFF002EFQ	fastq	fastq	NA	reads	NA	ENCSR398JTO	Control ChIP-seq	EFO:0002784	GM12878	cell line	Homo sapiens							NA	NA	NA	NA	DNA	NA	NA	NA		NA	2014-07-07	ENCODE	NA	NA	NA	1	1_1	100	NA	paired-ended	2	ENCFF002EFT	NA	3749786891	Michael Snyder, Stanford	a8101a408a4be70300fc77a38fe4903a	SRA:SRR5111557	https://www.encodeproject.org/files/ENCFF002EFQ/@@download/ENCFF002EFQ.fastq.gz	NA	Illumina HiSeq 2000	NA	released
ENCFF002EFS	fastq	fastq	NA	reads	NA	ENCSR398JTO	Control ChIP-seq	EFO:0002784	GM12878	cell line	Homo sapiens							NA	NA	NA	NA	DNA	NA	NA	NA		NA	2014-07-07	ENCODE	NA	NA	NA	2	2_1	100	NA	paired-ended	2	ENCFF002EFU	NA	3586855384	Michael Snyder, Stanford	bca3854130f675e114868f32525d6bd2	SRA:SRR5111556	https://www.encodeproject.org/files/ENCFF002EFS/@@download/ENCFF002EFS.fastq.gz	NA	Illumina HiSeq 2000	NA	released
ENCFF002EFT	fastq	fastq	NA	reads	NA	ENCSR398JTO	Control ChIP-seq	EFO:0002784	GM12878	cell line	Homo sapiens							NA	NA	NA	NA	DNA	NA	NA	NA		NA	2014-07-07	ENCODE	NA	NA	NA	1	1_1	100	NA	paired-ended	1	ENCFF002EFQ	NA	3701841167	Michael Snyder, Stanford	28940a09b95177389c86e0baf05964ad	SRA:SRR5111557	https://www.encodeproject.org/files/ENCFF002EFT/@@download/ENCFF002EFT.fastq.gz	NA	Illumina HiSeq 2000	NA	released
ENCFF002EFU	fastq	fastq	NA	reads	NA	ENCSR398JTO	Control ChIP-seq	EFO:0002784	GM12878	cell line	Homo sapiens							NA	NA	NA	NA	DNA	NA	NA	NA		NA	2014-07-07	ENCODE	NA	NA	NA	2	2_1	100	NA	paired-ended	1	ENCFF002EFS	NA	3542843697	Michael Snyder, Stanford	ac70ec5b2e248f3e919f2355663170cb	SRA:SRR5111556	https://www.encodeproject.org/files/ENCFF002EFU/@@download/ENCFF002EFU.fastq.gz	NA	Illumina HiSeq 2000	NA	released
ENCFF000ARK	fastq	fastq	NA	reads	NA	ENCSR000AKJ	Control ChIP-seq	EFO:0002784	GM12878	cell line	Homo sapiens							NA	NA	NA	NA	DNA	NA	NA	NA		NA	2011-02-10	ENCODE	NA	NA	NA	1	1_1	51	NA	single-ended	NA		NA	502826550	Bradley Bernstein, Broad	c2b1d57d1098e17090b87c8256f3fe6c		https://www.encodeproject.org/files/ENCFF000ARK/@@download/ENCFF000ARK.fastq.gz	NA	Illumina Genome Analyzer IIe	NA	released
ENCFF000ARO	fastq	fastq	NA	reads	NA	ENCSR000AKJ	Control ChIP-seq	EFO:0002784	GM12878	cell line	Homo sapiens							NA	NA	NA	NA	DNA	NA	NA	NA		NA	2011-02-10	ENCODE	NA	NA	NA	2	2_1	51	NA	single-ended	NA		NA	430346297	Bradley Bernstein, Broad	fa502fe5b31dd84d607e04411bab8f75		https://www.encodeproject.org/files/ENCFF000ARO/@@download/ENCFF000ARO.fastq.gz	NA	Illumina Genome Analyzer IIe	NA	released
ENCFF660RGN	fastq	fastq	NA	reads	NA	ENCSR356PFJ	Control ChIP-seq	EFO:0002784	GM12878	cell line	Homo sapiens							NA	NA	NA	NA	DNA	NA	NA	NA		NA	2016-06-28	ENCODE	NA	NA	NA	1	1_1	33	NA	single-ended	NA		NA	291548368	Vishwanath Iyer, UTA	891b59f4e7c8d6d4df248ed162db2155		https://www.encodeproject.org/files/ENCFF660RGN/@@download/ENCFF660RGN.fastq.gz	NA	Illumina Genome Analyzer	NA	released
ENCFF586VHJ	fastq	fastq	NA	reads	NA	ENCSR356PFJ	Control ChIP-seq	EFO:0002784	GM12878	cell line	Homo sapiens							NA	NA	NA	NA	DNA	NA	NA	NA		NA	2016-06-28	ENCODE	NA	NA	NA	1	1_2	33	NA	single-ended	NA		NA	271938977	Vishwanath Iyer, UTA	c5f3e18b6da643f837fc4b2478b04745		https://www.encodeproject.org/files/ENCFF586VHJ/@@download/ENCFF586VHJ.fastq.gz	NA	Illumina Genome Analyzer	NA	released
ENCFF202OMW	fastq	fastq	NA	reads	NA	ENCSR956WYO	Control ChIP-seq	EFO:0002784	GM12878	cell line	Homo sapiens							NA	NA	NA	NA	DNA	NA	NA	NA		NA	2016-09-20	ENCODE	NA	NA	NA	1	1_1	100	NA	paired-ended	1	ENCFF349FFX	NA	3699735987	Michael Snyder, Stanford	949ee3e83e255f015c4c48af3d06edb7	SRA:SRR5112308	https://www.encodeproject.org/files/ENCFF202OMW/@@download/ENCFF202OMW.fastq.gz	NA	Illumina HiSeq 4000	NA	released
ENCFF349FFX	fastq	fastq	NA	reads	NA	ENCSR956WYO	Control ChIP-seq	EFO:0002784	GM12878	cell line	Homo sapiens							NA	NA	NA	NA	DNA	NA	NA	NA		NA	2016-09-20	ENCODE	NA	NA	NA	1	1_1	100	NA	paired-ended	2	ENCFF202OMW	NA	3978869505	Michael Snyder, Stanford	eb310c4fee7deeebc9f172c88f8962a9	SRA:SRR5112308	https://www.encodeproject.org/files/ENCFF349FFX/@@download/ENCFF349FFX.fastq.gz	NA	Illumina HiSeq 4000	NA	released
ENCFF829GAK	fastq	fastq	NA	reads	NA	ENCSR956WYO	Control ChIP-seq	EFO:0002784	GM12878	cell line	Homo sapiens							NA	NA	NA	NA	DNA	NA	NA	NA		NA	2016-09-20	ENCODE	NA	NA	NA	2	2_1	100	NA	paired-ended	1	ENCFF647DBV	NA	4385566989	Michael Snyder, Stanford	a201976b5424cc5f45c5235298c16e86	SRA:SRR5112307	https://www.encodeproject.org/files/ENCFF829GAK/@@download/ENCFF829GAK.fastq.gz	NA	Illumina HiSeq 4000	NA	released
ENCFF647DBV	fastq	fastq	NA	reads	NA	ENCSR956WYO	Control ChIP-seq	EFO:0002784	GM12878	cell line	Homo sapiens							NA	NA	NA	NA	DNA	NA	NA	NA		NA	2016-09-20	ENCODE	NA	NA	NA	2	2_1	100	NA	paired-ended	2	ENCFF829GAK	NA	4730021034	Michael Snyder, Stanford	589125f85ba0cb00cf95d6d7949cc115	SRA:SRR5112307	https://www.encodeproject.org/files/ENCFF647DBV/@@download/ENCFF647DBV.fastq.gz	NA	Illumina HiSeq 4000	NA	released
ENCFF000VXG	fastq	fastq	NA	reads	NA	ENCSR000DZH	Control ChIP-seq	EFO:0002784	GM12878	cell line	Homo sapiens	tumor necrosis factor	25 ng/mL	6 hour				NA	NA	NA	NA	DNA	NA	NA	NA		NA	2011-10-29	ENCODE	NA	NA	NA	2	2_1	27	NA	single-ended	NA		NA	534826321	Michael Snyder, Stanford	159ce5b35ee875412cc28effbed92ad6		https://www.encodeproject.org/files/ENCFF000VXG/@@download/ENCFF000VXG.fastq.gz	NA	Illumina Genome Analyzer	NA	released
ENCFF000VXH	fastq	fastq	NA	reads	NA	ENCSR000DZH	Control ChIP-seq	EFO:0002784	GM12878	cell line	Homo sapiens	tumor necrosis factor	25 ng/mL	6 hour				NA	NA	NA	NA	DNA	NA	NA	NA		NA	2011-10-29	ENCODE	NA	NA	NA	1	1_1	27	NA	single-ended	NA		NA	803363775	Michael Snyder, Stanford	03191d6703d75c18d0a7b9f7d3f6e5c0		https://www.encodeproject.org/files/ENCFF000VXH/@@download/ENCFF000VXH.fastq.gz	NA	Illumina Genome Analyzer	NA	released
ENCFF643EHE	fastq	fastq	NA	reads	NA	ENCSR142REC	Control ChIP-seq	EFO:0002784	GM12878	cell line	Homo sapiens							NA	NA	NA	NA	DNA	NA	NA	NA		NA	2016-10-27	ENCODE	NA	NA	NA	1	1_1	76	NA	single-ended	NA		NA	1547399890	Bradley Bernstein, Broad	b0271418c624988fffc5d2275b1da2d9	SRA:SRR5331311	https://www.encodeproject.org/files/ENCFF643EHE/@@download/ENCFF643EHE.fastq.gz	NA	Illumina HiSeq 2500	NA	released
ENCFF451IDT	fastq	fastq	NA	reads	NA	ENCSR142REC	Control ChIP-seq	EFO:0002784	GM12878	cell line	Homo sapiens							NA	NA	NA	NA	DNA	NA	NA	NA		NA	2016-10-27	ENCODE	NA	NA	NA	1	1_2	76	NA	single-ended	NA		NA	1589124423	Bradley Bernstein, Broad	963fea92ea6f8218194a193288e5d4ef	SRA:SRR5331307	https://www.encodeproject.org/files/ENCFF451IDT/@@download/ENCFF451IDT.fastq.gz	NA	Illumina HiSeq 2500	NA	released
ENCFF015ZEK	fastq	fastq	NA	reads	NA	ENCSR142REC	Control ChIP-seq	EFO:0002784	GM12878	cell line	Homo sapiens							NA	NA	NA	NA	DNA	NA	NA	NA		NA	2016-10-27	ENCODE	NA	NA	NA	2	2_1	76	NA	single-ended	NA		NA	1711956611	Bradley Bernstein, Broad	dc1148dde83c9f228d00a8da81f83a75	SRA:SRR5331310	https://www.encodeproject.org/files/ENCFF015ZEK/@@download/ENCFF015ZEK.fastq.gz	NA	Illumina HiSeq 2500	NA	released
ENCFF621LOE	fastq	fastq	NA	reads	NA	ENCSR142REC	Control ChIP-seq	EFO:0002784	GM12878	cell line	Homo sapiens							NA	NA	NA	NA	DNA	NA	NA	NA		NA	2016-10-27	ENCODE	NA	NA	NA	4	4_1	76	NA	single-ended	NA		NA	751623333	Bradley Bernstein, Broad	cb4916a71750f29543c7504a0bc6cd78	SRA:SRR5331308	https://www.encodeproject.org/files/ENCFF621LOE/@@download/ENCFF621LOE.fastq.gz	NA	Illumina HiSeq 2500	NA	released
ENCFF904LCW	fastq	fastq	NA	reads	NA	ENCSR142REC	Control ChIP-seq	EFO:0002784	GM12878	cell line	Homo sapiens							NA	NA	NA	NA	DNA	NA	NA	NA		NA	2016-10-27	ENCODE	NA	NA	NA	4	4_1	76	NA	single-ended	NA		NA	825179714	Bradley Bernstein, Broad	6c65a0cd3a0797e628e20450fa616e4f	SRA:SRR5331309	https://www.encodeproject.org/files/ENCFF904LCW/@@download/ENCFF904LCW.fastq.gz	NA	Illumina HiSeq 2500	NA	released
ENCFF206LDI	fastq	fastq	NA	reads	NA	ENCSR142REC	Control ChIP-seq	EFO:0002784	GM12878	cell line	Homo sapiens							NA	NA	NA	NA	DNA	NA	NA	NA		NA	2016-10-27	ENCODE	NA	NA	NA	3	3_2	76	NA	single-ended	NA		NA	591867654	Bradley Bernstein, Broad	aff92d4faba9894af6c9be50df505785	SRA:SRR5331316	https://www.encodeproject.org/files/ENCFF206LDI/@@download/ENCFF206LDI.fastq.gz	NA	Illumina HiSeq 2500	NA	released
ENCFF277ALN	fastq	fastq	NA	reads	NA	ENCSR142REC	Control ChIP-seq	EFO:0002784	GM12878	cell line	Homo sapiens							NA	NA	NA	NA	DNA	NA	NA	NA		NA	2016-10-27	ENCODE	NA	NA	NA	3	3_2	76	NA	single-ended	NA		NA	550782532	Bradley Bernstein, Broad	ba852068a31bd1e8ce8a1ce4e670571b	SRA:SRR5331317	https://www.encodeproject.org/files/ENCFF277ALN/@@download/ENCFF277ALN.fastq.gz	NA	Illumina HiSeq 2500	NA	released
ENCFF397HVL	fastq	fastq	NA	reads	NA	ENCSR142REC	Control ChIP-seq	EFO:0002784	GM12878	cell line	Homo sapiens							NA	NA	NA	NA	DNA	NA	NA	NA		NA	2016-10-27	ENCODE	NA	NA	NA	4	4_2	76	NA	single-ended	NA		NA	931550601	Bradley Bernstein, Broad	a44322b30eb337695da6aadf9c8cfd38	SRA:SRR5331314	https://www.encodeproject.org/files/ENCFF397HVL/@@download/ENCFF397HVL.fastq.gz	NA	Illumina HiSeq 2500	NA	released
ENCFF778USH	fastq	fastq	NA	reads	NA	ENCSR142REC	Control ChIP-seq	EFO:0002784	GM12878	cell line	Homo sapiens							NA	NA	NA	NA	DNA	NA	NA	NA		NA	2016-10-27	ENCODE	NA	NA	NA	3	3_1	76	NA	single-ended	NA		NA	708320193	Bradley Bernstein, Broad	a240599a659e3ff943494f3765d687fe	SRA:SRR5331312	https://www.encodeproject.org/files/ENCFF778USH/@@download/ENCFF778USH.fastq.gz	NA	Illumina HiSeq 2500	NA	released
ENCFF424MMP	fastq	fastq	NA	reads	NA	ENCSR142REC	Control ChIP-seq	EFO:0002784	GM12878	cell line	Homo sapiens							NA	NA	NA	NA	DNA	NA	NA	NA		NA	2016-10-27	ENCODE	NA	NA	NA	4	4_2	76	NA	single-ended	NA		NA	914735595	Bradley Bernstein, Broad	93f82f0ce1e4293979f18240a00cbd57	SRA:SRR5331315	https://www.encodeproject.org/files/ENCFF424MMP/@@download/ENCFF424MMP.fastq.gz	NA	Illumina HiSeq 2500	NA	released
ENCFF594FBL	fastq	fastq	NA	reads	NA	ENCSR142REC	Control ChIP-seq	EFO:0002784	GM12878	cell line	Homo sapiens							NA	NA	NA	NA	DNA	NA	NA	NA		NA	2016-10-27	ENCODE	NA	NA	NA	3	3_1	76	NA	single-ended	NA		NA	797798774	Bradley Bernstein, Broad	5fa3b282f67de8f48df144ab1c23ec46	SRA:SRR5331313	https://www.encodeproject.org/files/ENCFF594FBL/@@download/ENCFF594FBL.fastq.gz	NA	Illumina HiSeq 2500	NA	released
ENCFF090NGH	fastq	fastq	NA	reads	NA	ENCSR785WMC	Control ChIP-seq	EFO:0002784	GM12878	cell line	Homo sapiens							NA	NA	NA	NA	DNA	NA	NA	NA		NA	2016-01-14	ENCODE	NA	NA	NA	1	1_1	50	NA	single-ended	NA		NA	1327777298	Richard Myers, HAIB	512f399dc74ff9e9df87f0d16e79a815	SRA:SRR5339304	https://www.encodeproject.org/files/ENCFF090NGH/@@download/ENCFF090NGH.fastq.gz	NA	Illumina HiSeq 2000	NA	released
ENCFF612CZJ	fastq	fastq	NA	reads	NA	ENCSR804IOE	TF ChIP-seq	EFO:0002784	GM12878	cell line	Homo sapiens	NA	NA	NA	CRISPR	insertion	/targets/ZBTB17-human/	NA	NA	NA	ZBTB17-human	DNA	NA	NA	NA	formaldehyde	NA	2020-08-03	ENCODE	NA	NA	NA	1	1_1	101	NA	paired-ended	1	ENCFF579FGR	NA	2122437243	Michael Snyder, Stanford	ef1d3e387db849a862ac1c7593daa1c6		https://www.encodeproject.org/files/ENCFF612CZJ/@@download/ENCFF612CZJ.fastq.gz	NA	Illumina HiSeq 4000	/files/ENCFF622QAG/	released
ENCFF455ZJL	fastq	fastq	NA	reads	NA	ENCSR804IOE	TF ChIP-seq	EFO:0002784	GM12878	cell line	Homo sapiens	NA	NA	NA	CRISPR	insertion	/targets/ZBTB17-human/	NA	NA	NA	ZBTB17-human	DNA	NA	NA	NA	formaldehyde	NA	2020-08-03	ENCODE	NA	NA	NA	2	2_1	101	NA	paired-ended	2	ENCFF477WJX	NA	2575405694	Michael Snyder, Stanford	759a6f56d423ca58da483c7369ad36ee		https://www.encodeproject.org/files/ENCFF455ZJL/@@download/ENCFF455ZJL.fastq.gz	NA	Illumina HiSeq 4000	/files/ENCFF981NOD/	released
ENCFF579FGR	fastq	fastq	NA	reads	NA	ENCSR804IOE	TF ChIP-seq	EFO:0002784	GM12878	cell line	Homo sapiens	NA	NA	NA	CRISPR	insertion	/targets/ZBTB17-human/	NA	NA	NA	ZBTB17-human	DNA	NA	NA	NA	formaldehyde	NA	2020-08-03	ENCODE	NA	NA	NA	1	1_1	101	NA	paired-ended	2	ENCFF612CZJ	NA	2370863796	Michael Snyder, Stanford	33d6e1dce1a4fd92367f2c2639b91f70		https://www.encodeproject.org/files/ENCFF579FGR/@@download/ENCFF579FGR.fastq.gz	NA	Illumina HiSeq 4000	/files/ENCFF981NOD/	released
ENCFF477WJX	fastq	fastq	NA	reads	NA	ENCSR804IOE	TF ChIP-seq	EFO:0002784	GM12878	cell line	Homo sapiens	NA	NA	NA	CRISPR	insertion	/targets/ZBTB17-human/	NA	NA	NA	ZBTB17-human	DNA	NA	NA	NA	formaldehyde	NA	2020-08-03	ENCODE	NA	NA	NA	2	2_1	101	NA	paired-ended	1	ENCFF455ZJL	NA	2323437813	Michael Snyder, Stanford	cf6c2c48082a894787650525a661348e		https://www.encodeproject.org/files/ENCFF477WJX/@@download/ENCFF477WJX.fastq.gz	NA	Illumina HiSeq 4000	/files/ENCFF622QAG/	released
ENCFF858PHT	fastq	fastq	NA	reads	NA	ENCSR903MVU	TF ChIP-seq	EFO:0002784	GM12878	cell line	Homo sapiens	NA	NA	NA	CRISPR	insertion	/targets/MAZ-human/	NA	NA	NA	MAZ-human	DNA	NA	NA	NA	formaldehyde	NA	2020-08-03	ENCODE	NA	NA	NA	1	1_1	101	NA	paired-ended	1	ENCFF341AQX	NA	2524786406	Michael Snyder, Stanford	42b9a5929acde3a5453c7e8dc5c5637d		https://www.encodeproject.org/files/ENCFF858PHT/@@download/ENCFF858PHT.fastq.gz	NA	Illumina HiSeq 4000	/files/ENCFF857KIG/	released
ENCFF341AQX	fastq	fastq	NA	reads	NA	ENCSR903MVU	TF ChIP-seq	EFO:0002784	GM12878	cell line	Homo sapiens	NA	NA	NA	CRISPR	insertion	/targets/MAZ-human/	NA	NA	NA	MAZ-human	DNA	NA	NA	NA	formaldehyde	NA	2020-08-03	ENCODE	NA	NA	NA	1	1_1	101	NA	paired-ended	2	ENCFF858PHT	NA	2938092433	Michael Snyder, Stanford	8e6e53d119d96636348c5094de209bfd		https://www.encodeproject.org/files/ENCFF341AQX/@@download/ENCFF341AQX.fastq.gz	NA	Illumina HiSeq 4000	/files/ENCFF968WIS/	released
ENCFF989PAV	fastq	fastq	NA	reads	NA	ENCSR903MVU	TF ChIP-seq	EFO:0002784	GM12878	cell line	Homo sapiens	NA	NA	NA	CRISPR	insertion	/targets/MAZ-human/	NA	NA	NA	MAZ-human	DNA	NA	NA	NA	formaldehyde	NA	2020-08-03	ENCODE	NA	NA	NA	2	2_1	101	NA	paired-ended	1	ENCFF714PVU	NA	2592486371	Michael Snyder, Stanford	ba972d97c6d9f359a216ecadbd36a5da		https://www.encodeproject.org/files/ENCFF989PAV/@@download/ENCFF989PAV.fastq.gz	NA	Illumina HiSeq 4000	/files/ENCFF857KIG/	released
ENCFF714PVU	fastq	fastq	NA	reads	NA	ENCSR903MVU	TF ChIP-seq	EFO:0002784	GM12878	cell line	Homo sapiens	NA	NA	NA	CRISPR	insertion	/targets/MAZ-human/	NA	NA	NA	MAZ-human	DNA	NA	NA	NA	formaldehyde	NA	2020-08-03	ENCODE	NA	NA	NA	2	2_1	101	NA	paired-ended	2	ENCFF989PAV	NA	2955045653	Michael Snyder, Stanford	3db8a8f4b3eab4f48c766fb320e2179a		https://www.encodeproject.org/files/ENCFF714PVU/@@download/ENCFF714PVU.fastq.gz	NA	Illumina HiSeq 4000	/files/ENCFF968WIS/	released
ENCFF521LDT	fastq	fastq	NA	reads	NA	ENCSR748SQL	TF ChIP-seq	EFO:0002784	GM12878	cell line	Homo sapiens	NA	NA	NA	CRISPR	insertion	/targets/PRDM15-human/	NA	NA	NA	PRDM15-human	DNA	NA	NA	NA	formaldehyde	NA	2020-08-03	ENCODE	NA	NA	NA	1	1_1	101	NA	paired-ended	1	ENCFF387EIE	NA	2400476081	Michael Snyder, Stanford	b8014e23d9ea5783dd5dc44d61759eec		https://www.encodeproject.org/files/ENCFF521LDT/@@download/ENCFF521LDT.fastq.gz	NA	Illumina HiSeq 4000	/files/ENCFF994YJV/	released
ENCFF387EIE	fastq	fastq	NA	reads	NA	ENCSR748SQL	TF ChIP-seq	EFO:0002784	GM12878	cell line	Homo sapiens	NA	NA	NA	CRISPR	insertion	/targets/PRDM15-human/	NA	NA	NA	PRDM15-human	DNA	NA	NA	NA	formaldehyde	NA	2020-08-03	ENCODE	NA	NA	NA	1	1_1	101	NA	paired-ended	2	ENCFF521LDT	NA	2486569407	Michael Snyder, Stanford	9b2f1a42afefd7072f4a80de415bed4e		https://www.encodeproject.org/files/ENCFF387EIE/@@download/ENCFF387EIE.fastq.gz	NA	Illumina HiSeq 4000	/files/ENCFF788PJT/	released
ENCFF422RCF	fastq	fastq	NA	reads	NA	ENCSR748SQL	TF ChIP-seq	EFO:0002784	GM12878	cell line	Homo sapiens	NA	NA	NA	CRISPR	insertion	/targets/PRDM15-human/	NA	NA	NA	PRDM15-human	DNA	NA	NA	NA	formaldehyde	NA	2020-08-03	ENCODE	NA	NA	NA	2	2_1	101	NA	paired-ended	1	ENCFF022DVC	NA	2885109280	Michael Snyder, Stanford	04610a9a4e5ed22eda2dbdb712987230		https://www.encodeproject.org/files/ENCFF422RCF/@@download/ENCFF422RCF.fastq.gz	NA	Illumina HiSeq 4000	/files/ENCFF994YJV/	released
ENCFF022DVC	fastq	fastq	NA	reads	NA	ENCSR748SQL	TF ChIP-seq	EFO:0002784	GM12878	cell line	Homo sapiens	NA	NA	NA	CRISPR	insertion	/targets/PRDM15-human/	NA	NA	NA	PRDM15-human	DNA	NA	NA	NA	formaldehyde	NA	2020-08-03	ENCODE	NA	NA	NA	2	2_1	101	NA	paired-ended	2	ENCFF422RCF	NA	3253164279	Michael Snyder, Stanford	7cd6773555b5006029bdc55b0b61921d		https://www.encodeproject.org/files/ENCFF022DVC/@@download/ENCFF022DVC.fastq.gz	NA	Illumina HiSeq 4000	/files/ENCFF788PJT/	released
ENCFF900RHA	fastq	fastq	NA	reads	NA	ENCSR778UBR	TF ChIP-seq	EFO:0002784	GM12878	cell line	Homo sapiens	NA	NA	NA				NA	NA	NA	ARID3A-human	DNA	NA	NA	NA		NA	2017-01-31	ENCODE	NA	NA	NA	6	6_1	100	NA	paired-ended	1	ENCFF993KAU	NA	2231560793	Michael Snyder, Stanford	36b431deb58a3204f7e7b2614dc5d1d4	SRA:SRR6214362	https://www.encodeproject.org/files/ENCFF900RHA/@@download/ENCFF900RHA.fastq.gz	NA	Illumina HiSeq 4000	/files/ENCFF829GAK/	released
ENCFF993KAU	fastq	fastq	NA	reads	NA	ENCSR778UBR	TF ChIP-seq	EFO:0002784	GM12878	cell line	Homo sapiens	NA	NA	NA				NA	NA	NA	ARID3A-human	DNA	NA	NA	NA		NA	2017-01-31	ENCODE	NA	NA	NA	6	6_1	100	NA	paired-ended	2	ENCFF900RHA	NA	2678085414	Michael Snyder, Stanford	886dce0c3c7fc67bded5e2b98a9d9a40	SRA:SRR6214362	https://www.encodeproject.org/files/ENCFF993KAU/@@download/ENCFF993KAU.fastq.gz	NA	Illumina HiSeq 4000	/files/ENCFF647DBV/	released
ENCFF294EUQ	fastq	fastq	NA	reads	NA	ENCSR778UBR	TF ChIP-seq	EFO:0002784	GM12878	cell line	Homo sapiens	NA	NA	NA				NA	NA	NA	ARID3A-human	DNA	NA	NA	NA		NA	2017-01-31	ENCODE	NA	NA	NA	5	5_1	100	NA	paired-ended	1	ENCFF742VZZ	NA	2228543605	Michael Snyder, Stanford	12da2b5a0ccea78ca868da36aaf12435	SRA:SRR6214361	https://www.encodeproject.org/files/ENCFF294EUQ/@@download/ENCFF294EUQ.fastq.gz	NA	Illumina HiSeq 4000	/files/ENCFF202OMW/	released
ENCFF742VZZ	fastq	fastq	NA	reads	NA	ENCSR778UBR	TF ChIP-seq	EFO:0002784	GM12878	cell line	Homo sapiens	NA	NA	NA				NA	NA	NA	ARID3A-human	DNA	NA	NA	NA		NA	2017-01-31	ENCODE	NA	NA	NA	5	5_1	100	NA	paired-ended	2	ENCFF294EUQ	NA	2432836497	Michael Snyder, Stanford	9d9c83f7401d44a5022dabe6bc106574	SRA:SRR6214361	https://www.encodeproject.org/files/ENCFF742VZZ/@@download/ENCFF742VZZ.fastq.gz	NA	Illumina HiSeq 4000	/files/ENCFF349FFX/	released
ENCFF266USZ	fastq	fastq	NA	reads	NA	ENCSR657PEW	TF ChIP-seq	EFO:0002784	GM12878	cell line	Homo sapiens	NA	NA	NA				NA	NA	NA	LARP7-human	DNA	NA	NA	NA		NA	2017-05-17	ENCODE	NA	NA	NA	1	1_1	100	NA	paired-ended	2	ENCFF704JSZ	NA	4184946187	Michael Snyder, Stanford	ce373d4bbe7654e0203538987c517524	SRA:SRR6213506	https://www.encodeproject.org/files/ENCFF266USZ/@@download/ENCFF266USZ.fastq.gz	NA	Illumina HiSeq 4000	/files/ENCFF349FFX/	released
ENCFF704JSZ	fastq	fastq	NA	reads	NA	ENCSR657PEW	TF ChIP-seq	EFO:0002784	GM12878	cell line	Homo sapiens	NA	NA	NA				NA	NA	NA	LARP7-human	DNA	NA	NA	NA		NA	2017-05-17	ENCODE	NA	NA	NA	1	1_1	100	NA	paired-ended	1	ENCFF266USZ	NA	3415652349	Michael Snyder, Stanford	77a4b3cac26596f76a6e2e1e83cf21a9	SRA:SRR6213506	https://www.encodeproject.org/files/ENCFF704JSZ/@@download/ENCFF704JSZ.fastq.gz	NA	Illumina HiSeq 4000	/files/ENCFF202OMW/	released
ENCFF897TLH	fastq	fastq	NA	reads	NA	ENCSR657PEW	TF ChIP-seq	EFO:0002784	GM12878	cell line	Homo sapiens	NA	NA	NA				NA	NA	NA	LARP7-human	DNA	NA	NA	NA		NA	2017-05-17	ENCODE	NA	NA	NA	2	2_1	100	NA	paired-ended	1	ENCFF352LST	NA	2937067589	Michael Snyder, Stanford	85d051e576239dfb13751575444de941	SRA:SRR6213507	https://www.encodeproject.org/files/ENCFF897TLH/@@download/ENCFF897TLH.fastq.gz	NA	Illumina HiSeq 4000	/files/ENCFF829GAK/	released
ENCFF352LST	fastq	fastq	NA	reads	NA	ENCSR657PEW	TF ChIP-seq	EFO:0002784	GM12878	cell line	Homo sapiens	NA	NA	NA				NA	NA	NA	LARP7-human	DNA	NA	NA	NA		NA	2017-05-17	ENCODE	NA	NA	NA	2	2_1	100	NA	paired-ended	2	ENCFF897TLH	NA	3576117308	Michael Snyder, Stanford	5c42217dc30525babd68851bb962e09f	SRA:SRR6213507	https://www.encodeproject.org/files/ENCFF352LST/@@download/ENCFF352LST.fastq.gz	NA	Illumina HiSeq 4000	/files/ENCFF647DBV/	released
ENCFF636DBM	fastq	fastq	NA	reads	NA	ENCSR961PPA	TF ChIP-seq	EFO:0002784	GM12878	cell line	Homo sapiens	NA	NA	NA				NA	NA	NA	ATF2-human	DNA	NA	NA	NA		NA	2016-10-26	ENCODE	NA	NA	NA	1	1_1	100	NA	paired-ended	1	ENCFF803PGO	NA	4464399940	Michael Snyder, Stanford	07381f30febeb97ce1848901978a85ac	SRA:SRR8660374	https://www.encodeproject.org/files/ENCFF636DBM/@@download/ENCFF636DBM.fastq.gz	NA	Illumina HiSeq 4000	/files/ENCFF829GAK/	released
ENCFF812RLF	fastq	fastq	NA	reads	NA	ENCSR961PPA	TF ChIP-seq	EFO:0002784	GM12878	cell line	Homo sapiens	NA	NA	NA				NA	NA	NA	ATF2-human	DNA	NA	NA	NA		NA	2016-10-26	ENCODE	NA	NA	NA	2	2_1	100	NA	paired-ended	1	ENCFF599YET	NA	3212323284	Michael Snyder, Stanford	4a28589057f528b262c9ec00f3af7453	SRA:SRR8660375	https://www.encodeproject.org/files/ENCFF812RLF/@@download/ENCFF812RLF.fastq.gz	NA	Illumina HiSeq 4000	/files/ENCFF202OMW/	released
ENCFF803PGO	fastq	fastq	NA	reads	NA	ENCSR961PPA	TF ChIP-seq	EFO:0002784	GM12878	cell line	Homo sapiens	NA	NA	NA				NA	NA	NA	ATF2-human	DNA	NA	NA	NA		NA	2016-10-26	ENCODE	NA	NA	NA	1	1_1	100	NA	paired-ended	2	ENCFF636DBM	NA	5023430013	Michael Snyder, Stanford	371976c4e4d78f95214f537056c0eac4	SRA:SRR8660374	https://www.encodeproject.org/files/ENCFF803PGO/@@download/ENCFF803PGO.fastq.gz	NA	Illumina HiSeq 4000	/files/ENCFF647DBV/	released
ENCFF599YET	fastq	fastq	NA	reads	NA	ENCSR961PPA	TF ChIP-seq	EFO:0002784	GM12878	cell line	Homo sapiens	NA	NA	NA				NA	NA	NA	ATF2-human	DNA	NA	NA	NA		NA	2016-10-26	ENCODE	NA	NA	NA	2	2_1	100	NA	paired-ended	2	ENCFF812RLF	NA	3587899556	Michael Snyder, Stanford	34be5a5579254114510e401f602efe30	SRA:SRR8660375	https://www.encodeproject.org/files/ENCFF599YET/@@download/ENCFF599YET.fastq.gz	NA	Illumina HiSeq 4000	/files/ENCFF349FFX/	released
ENCFF002EKI	fastq	fastq	NA	reads	NA	ENCSR974OFJ	TF ChIP-seq	EFO:0002784	GM12878	cell line	Homo sapiens	NA	NA	NA				NA	NA	NA	KLF5-human	DNA	NA	NA	NA		NA	2014-07-07	ENCODE	NA	NA	NA	1	1_1	100	NA	paired-ended	1	ENCFF002EKM	NA	2325920028	Michael Snyder, Stanford	f3e499b93e9f4d64df9604928817d30f	SRA:SRR8660380	https://www.encodeproject.org/files/ENCFF002EKI/@@download/ENCFF002EKI.fastq.gz	NA	Illumina HiSeq 2000	/files/ENCFF002EFT/	released
ENCFF002EKJ	fastq	fastq	NA	reads	NA	ENCSR974OFJ	TF ChIP-seq	EFO:0002784	GM12878	cell line	Homo sapiens	NA	NA	NA				NA	NA	NA	KLF5-human	DNA	NA	NA	NA		NA	2014-07-07	ENCODE	NA	NA	NA	2	2_1	100	NA	paired-ended	1	ENCFF002EKT	NA	2198116554	Michael Snyder, Stanford	f1a9c555135528d749e94904b4e3f391	SRA:SRR8660381	https://www.encodeproject.org/files/ENCFF002EKJ/@@download/ENCFF002EKJ.fastq.gz	NA	Illumina HiSeq 2000	/files/ENCFF002EFU/	released
ENCFF002EKM	fastq	fastq	NA	reads	NA	ENCSR974OFJ	TF ChIP-seq	EFO:0002784	GM12878	cell line	Homo sapiens	NA	NA	NA				NA	NA	NA	KLF5-human	DNA	NA	NA	NA		NA	2014-07-07	ENCODE	NA	NA	NA	1	1_1	100	NA	paired-ended	2	ENCFF002EKI	NA	2366611655	Michael Snyder, Stanford	3a8a4bac3e2f8c156a35c1e84deb8536	SRA:SRR8660380	https://www.encodeproject.org/files/ENCFF002EKM/@@download/ENCFF002EKM.fastq.gz	NA	Illumina HiSeq 2000	/files/ENCFF002EFQ/	released
ENCFF002EKT	fastq	fastq	NA	reads	NA	ENCSR974OFJ	TF ChIP-seq	EFO:0002784	GM12878	cell line	Homo sapiens	NA	NA	NA				NA	NA	NA	KLF5-human	DNA	NA	NA	NA		NA	2014-07-07	ENCODE	NA	NA	NA	2	2_1	100	NA	paired-ended	2	ENCFF002EKJ	NA	2242835483	Michael Snyder, Stanford	9faf15c5f8f689bc8e9be537bf0411f3	SRA:SRR8660381	https://www.encodeproject.org/files/ENCFF002EKT/@@download/ENCFF002EKT.fastq.gz	NA	Illumina HiSeq 2000	/files/ENCFF002EFS/	released
ENCFF907HHY	fastq	fastq	NA	reads	NA	ENCSR764CZW	TF ChIP-seq	EFO:0002784	GM12878	cell line	Homo sapiens	NA	NA	NA				NA	NA	NA	ZNF217-human	DNA	NA	NA	NA		NA	2017-06-07	ENCODE	NA	NA	NA	2	2_1	100	NA	paired-ended	1	ENCFF237EAI	NA	2873329450	Michael Snyder, Stanford	16fcec22af4a0f5323a367d552dbe47b	SRA:SRR6214306	https://www.encodeproject.org/files/ENCFF907HHY/@@download/ENCFF907HHY.fastq.gz	NA	Illumina HiSeq 4000	/files/ENCFF829GAK/	released
ENCFF237EAI	fastq	fastq	NA	reads	NA	ENCSR764CZW	TF ChIP-seq	EFO:0002784	GM12878	cell line	Homo sapiens	NA	NA	NA				NA	NA	NA	ZNF217-human	DNA	NA	NA	NA		NA	2017-06-07	ENCODE	NA	NA	NA	2	2_1	100	NA	paired-ended	2	ENCFF907HHY	NA	3310216178	Michael Snyder, Stanford	9b1083ac60834a1c347b2d448b9eb834	SRA:SRR6214306	https://www.encodeproject.org/files/ENCFF237EAI/@@download/ENCFF237EAI.fastq.gz	NA	Illumina HiSeq 4000	/files/ENCFF647DBV/	released
ENCFF608RBJ	fastq	fastq	NA	reads	NA	ENCSR764CZW	TF ChIP-seq	EFO:0002784	GM12878	cell line	Homo sapiens	NA	NA	NA				NA	NA	NA	ZNF217-human	DNA	NA	NA	NA		NA	2017-06-07	ENCODE	NA	NA	NA	1	1_1	100	NA	paired-ended	1	ENCFF870NUU	NA	2697256746	Michael Snyder, Stanford	580b9fa1a4e5c392bb039dc75ebb4b04	SRA:SRR6214307	https://www.encodeproject.org/files/ENCFF608RBJ/@@download/ENCFF608RBJ.fastq.gz	NA	Illumina HiSeq 4000	/files/ENCFF202OMW/	released
ENCFF870NUU	fastq	fastq	NA	reads	NA	ENCSR764CZW	TF ChIP-seq	EFO:0002784	GM12878	cell line	Homo sapiens	NA	NA	NA				NA	NA	NA	ZNF217-human	DNA	NA	NA	NA		NA	2017-06-07	ENCODE	NA	NA	NA	1	1_1	100	NA	paired-ended	2	ENCFF608RBJ	NA	2721533371	Michael Snyder, Stanford	16ec96f41be4dec5430b56cfcfdce3d7	SRA:SRR6214307	https://www.encodeproject.org/files/ENCFF870NUU/@@download/ENCFF870NUU.fastq.gz	NA	Illumina HiSeq 4000	/files/ENCFF349FFX/	released
ENCFF452DGQ	fastq	fastq	NA	reads	NA	ENCSR859FDL	TF ChIP-seq	EFO:0002784	GM12878	cell line	Homo sapiens	NA	NA	NA				NA	NA	NA	ZNF687-human	DNA	NA	NA	NA		NA	2017-06-26	ENCODE	NA	NA	NA	2	2_1	100	NA	paired-ended	1	ENCFF271IUJ	NA	2635818350	Michael Snyder, Stanford	714fdf6063356e3be5c7c8a1d495ab32	SRA:SRR6214305	https://www.encodeproject.org/files/ENCFF452DGQ/@@download/ENCFF452DGQ.fastq.gz	NA	Illumina HiSeq 4000	/files/ENCFF829GAK/	released
ENCFF271IUJ	fastq	fastq	NA	reads	NA	ENCSR859FDL	TF ChIP-seq	EFO:0002784	GM12878	cell line	Homo sapiens	NA	NA	NA				NA	NA	NA	ZNF687-human	DNA	NA	NA	NA		NA	2017-06-26	ENCODE	NA	NA	NA	2	2_1	100	NA	paired-ended	2	ENCFF452DGQ	NA	3062951401	Michael Snyder, Stanford	87487dcfb90c5ba77b8e76b7b80a7624	SRA:SRR6214305	https://www.encodeproject.org/files/ENCFF271IUJ/@@download/ENCFF271IUJ.fastq.gz	NA	Illumina HiSeq 4000	/files/ENCFF647DBV/	released
ENCFF814CFQ	fastq	fastq	NA	reads	NA	ENCSR859FDL	TF ChIP-seq	EFO:0002784	GM12878	cell line	Homo sapiens	NA	NA	NA				NA	NA	NA	ZNF687-human	DNA	NA	NA	NA		NA	2017-06-26	ENCODE	NA	NA	NA	1	1_1	100	NA	paired-ended	1	ENCFF253VDT	NA	2685563272	Michael Snyder, Stanford	4d3b2ecf9026e258225d882b5627e6f9	SRA:SRR6214304	https://www.encodeproject.org/files/ENCFF814CFQ/@@download/ENCFF814CFQ.fastq.gz	NA	Illumina HiSeq 4000	/files/ENCFF202OMW/	released
ENCFF253VDT	fastq	fastq	NA	reads	NA	ENCSR859FDL	TF ChIP-seq	EFO:0002784	GM12878	cell line	Homo sapiens	NA	NA	NA				NA	NA	NA	ZNF687-human	DNA	NA	NA	NA		NA	2017-06-26	ENCODE	NA	NA	NA	1	1_1	100	NA	paired-ended	2	ENCFF814CFQ	NA	3182067184	Michael Snyder, Stanford	fb68ffbefd48206948d194296e619a42	SRA:SRR6214304	https://www.encodeproject.org/files/ENCFF253VDT/@@download/ENCFF253VDT.fastq.gz	NA	Illumina HiSeq 4000	/files/ENCFF349FFX/	released
ENCFF587OVW	fastq	fastq	NA	reads	NA	ENCSR514VYD	TF ChIP-seq	EFO:0002784	GM12878	cell line	Homo sapiens	NA	NA	NA				NA	NA	NA	NR2F1-human	DNA	NA	NA	NA		NA	2017-04-14	ENCODE	NA	NA	NA	1	1_1	100	NA	paired-ended	2	ENCFF340SQP	NA	3389939928	Michael Snyder, Stanford	174dbe84a997e3cf69a41fd80067c7ca	SRA:SRR6213516	https://www.encodeproject.org/files/ENCFF587OVW/@@download/ENCFF587OVW.fastq.gz	NA	Illumina HiSeq 4000	/files/ENCFF349FFX/	released
ENCFF264WMA	fastq	fastq	NA	reads	NA	ENCSR514VYD	TF ChIP-seq	EFO:0002784	GM12878	cell line	Homo sapiens	NA	NA	NA				NA	NA	NA	NR2F1-human	DNA	NA	NA	NA		NA	2017-04-14	ENCODE	NA	NA	NA	2	2_1	100	NA	paired-ended	1	ENCFF155GMC	NA	1895006839	Michael Snyder, Stanford	9940e67521ed46c80a5d2f1748f34668	SRA:SRR6213517	https://www.encodeproject.org/files/ENCFF264WMA/@@download/ENCFF264WMA.fastq.gz	NA	Illumina HiSeq 4000	/files/ENCFF829GAK/	released
ENCFF155GMC	fastq	fastq	NA	reads	NA	ENCSR514VYD	TF ChIP-seq	EFO:0002784	GM12878	cell line	Homo sapiens	NA	NA	NA				NA	NA	NA	NR2F1-human	DNA	NA	NA	NA		NA	2017-04-14	ENCODE	NA	NA	NA	2	2_1	100	NA	paired-ended	2	ENCFF264WMA	NA	2340139486	Michael Snyder, Stanford	4fcf45af80e1f3786aada82f5a2c26c8	SRA:SRR6213517	https://www.encodeproject.org/files/ENCFF155GMC/@@download/ENCFF155GMC.fastq.gz	NA	Illumina HiSeq 4000	/files/ENCFF647DBV/	released
ENCFF340SQP	fastq	fastq	NA	reads	NA	ENCSR514VYD	TF ChIP-seq	EFO:0002784	GM12878	cell line	Homo sapiens	NA	NA	NA				NA	NA	NA	NR2F1-human	DNA	NA	NA	NA		NA	2017-04-14	ENCODE	NA	NA	NA	1	1_1	100	NA	paired-ended	1	ENCFF587OVW	NA	2841718954	Michael Snyder, Stanford	061b52b2c88751d3393a93b99bc06558	SRA:SRR6213516	https://www.encodeproject.org/files/ENCFF340SQP/@@download/ENCFF340SQP.fastq.gz	NA	Illumina HiSeq 4000	/files/ENCFF202OMW/	released
ENCFF783FYL	fastq	fastq	NA	reads	NA	ENCSR861JUQ	TF ChIP-seq	EFO:0002784	GM12878	cell line	Homo sapiens	NA	NA	NA				NA	NA	NA	FOXK2-human	DNA	NA	NA	NA		NA	2017-01-27	ENCODE	NA	NA	NA	2	2_1	100	NA	paired-ended	1	ENCFF923XLP	NA	5363253018	Michael Snyder, Stanford	c2504194462ca7a4705348ab627ee673	SRA:SRR6214328	https://www.encodeproject.org/files/ENCFF783FYL/@@download/ENCFF783FYL.fastq.gz	NA	Illumina HiSeq 4000	/files/ENCFF202OMW/	released
ENCFF108FHI	fastq	fastq	NA	reads	NA	ENCSR861JUQ	TF ChIP-seq	EFO:0002784	GM12878	cell line	Homo sapiens	NA	NA	NA				NA	NA	NA	FOXK2-human	DNA	NA	NA	NA		NA	2017-01-27	ENCODE	NA	NA	NA	1	1_1	100	NA	paired-ended	1	ENCFF863MQV	NA	5864015771	Michael Snyder, Stanford	9e160c0931368a06be39c467fe512de0	SRA:SRR6214327	https://www.encodeproject.org/files/ENCFF108FHI/@@download/ENCFF108FHI.fastq.gz	NA	Illumina HiSeq 4000	/files/ENCFF829GAK/	released
ENCFF923XLP	fastq	fastq	NA	reads	NA	ENCSR861JUQ	TF ChIP-seq	EFO:0002784	GM12878	cell line	Homo sapiens	NA	NA	NA				NA	NA	NA	FOXK2-human	DNA	NA	NA	NA		NA	2017-01-27	ENCODE	NA	NA	NA	2	2_1	100	NA	paired-ended	2	ENCFF783FYL	NA	6012552866	Michael Snyder, Stanford	ff00523913aeefd4254eb363670b5955	SRA:SRR6214328	https://www.encodeproject.org/files/ENCFF923XLP/@@download/ENCFF923XLP.fastq.gz	NA	Illumina HiSeq 4000	/files/ENCFF349FFX/	released
ENCFF863MQV	fastq	fastq	NA	reads	NA	ENCSR861JUQ	TF ChIP-seq	EFO:0002784	GM12878	cell line	Homo sapiens	NA	NA	NA				NA	NA	NA	FOXK2-human	DNA	NA	NA	NA		NA	2017-01-27	ENCODE	NA	NA	NA	1	1_1	100	NA	paired-ended	2	ENCFF108FHI	NA	5994809923	Michael Snyder, Stanford	ff89492f3616a87c2ff763e7162ad947	SRA:SRR6214327	https://www.encodeproject.org/files/ENCFF863MQV/@@download/ENCFF863MQV.fastq.gz	NA	Illumina HiSeq 4000	/files/ENCFF647DBV/	released
ENCFF133HXA	fastq	fastq	NA	reads	NA	ENCSR072PWP	TF ChIP-seq	EFO:0002784	GM12878	cell line	Homo sapiens	NA	NA	NA				NA	NA	NA	ZNF24-human	DNA	NA	NA	NA		NA	2017-06-26	ENCODE	NA	NA	NA	2	2_1	100	NA	paired-ended	1	ENCFF791JGC	NA	2660160611	Michael Snyder, Stanford	437755a0857e24b69721016c1e109224	SRA:SRR6212610	https://www.encodeproject.org/files/ENCFF133HXA/@@download/ENCFF133HXA.fastq.gz	NA	Illumina HiSeq 4000	/files/ENCFF829GAK/	released
ENCFF791JGC	fastq	fastq	NA	reads	NA	ENCSR072PWP	TF ChIP-seq	EFO:0002784	GM12878	cell line	Homo sapiens	NA	NA	NA				NA	NA	NA	ZNF24-human	DNA	NA	NA	NA		NA	2017-06-26	ENCODE	NA	NA	NA	2	2_1	100	NA	paired-ended	2	ENCFF133HXA	NA	3101535133	Michael Snyder, Stanford	36fbccffc46d7c8d5e269e6e99699b2a	SRA:SRR6212610	https://www.encodeproject.org/files/ENCFF791JGC/@@download/ENCFF791JGC.fastq.gz	NA	Illumina HiSeq 4000	/files/ENCFF647DBV/	released
ENCFF899BUS	fastq	fastq	NA	reads	NA	ENCSR072PWP	TF ChIP-seq	EFO:0002784	GM12878	cell line	Homo sapiens	NA	NA	NA				NA	NA	NA	ZNF24-human	DNA	NA	NA	NA		NA	2017-06-26	ENCODE	NA	NA	NA	1	1_1	100	NA	paired-ended	2	ENCFF659EDD	NA	3007520628	Michael Snyder, Stanford	f9dc74f947c66eb72800ec5428375f5b	SRA:SRR6212609	https://www.encodeproject.org/files/ENCFF899BUS/@@download/ENCFF899BUS.fastq.gz	NA	Illumina HiSeq 4000	/files/ENCFF349FFX/	released
ENCFF659EDD	fastq	fastq	NA	reads	NA	ENCSR072PWP	TF ChIP-seq	EFO:0002784	GM12878	cell line	Homo sapiens	NA	NA	NA				NA	NA	NA	ZNF24-human	DNA	NA	NA	NA		NA	2017-06-26	ENCODE	NA	NA	NA	1	1_1	100	NA	paired-ended	1	ENCFF899BUS	NA	2564853133	Michael Snyder, Stanford	18c1072811b5d0fefa68f88f2a61ce38	SRA:SRR6212609	https://www.encodeproject.org/files/ENCFF659EDD/@@download/ENCFF659EDD.fastq.gz	NA	Illumina HiSeq 4000	/files/ENCFF202OMW/	released
ENCFF367BMZ	fastq	fastq	NA	reads	NA	ENCSR680UQE	TF ChIP-seq	EFO:0002784	GM12878	cell line	Homo sapiens	NA	NA	NA				NA	NA	NA	IKZF2-human	DNA	NA	NA	NA		NA	2017-02-21	ENCODE	NA	NA	NA	2	2_1	100	NA	paired-ended	2	ENCFF697JWX	NA	4361484076	Michael Snyder, Stanford	8275532161dd016b3f0b2ebcb52d6e80	SRA:SRR6213641	https://www.encodeproject.org/files/ENCFF367BMZ/@@download/ENCFF367BMZ.fastq.gz	NA	Illumina HiSeq 4000	/files/ENCFF647DBV/	released
ENCFF952VLJ	fastq	fastq	NA	reads	NA	ENCSR680UQE	TF ChIP-seq	EFO:0002784	GM12878	cell line	Homo sapiens	NA	NA	NA				NA	NA	NA	IKZF2-human	DNA	NA	NA	NA		NA	2017-02-21	ENCODE	NA	NA	NA	1	1_1	100	NA	paired-ended	1	ENCFF230ILN	NA	2260725117	Michael Snyder, Stanford	c8749ddf78e896ded7d2be5bbea75f7f	SRA:SRR6213642	https://www.encodeproject.org/files/ENCFF952VLJ/@@download/ENCFF952VLJ.fastq.gz	NA	Illumina HiSeq 4000	/files/ENCFF202OMW/	released
ENCFF697JWX	fastq	fastq	NA	reads	NA	ENCSR680UQE	TF ChIP-seq	EFO:0002784	GM12878	cell line	Homo sapiens	NA	NA	NA				NA	NA	NA	IKZF2-human	DNA	NA	NA	NA		NA	2017-02-21	ENCODE	NA	NA	NA	2	2_1	100	NA	paired-ended	1	ENCFF367BMZ	NA	4099856088	Michael Snyder, Stanford	5e0ba57f16ea9b309fd463a171987be8	SRA:SRR6213641	https://www.encodeproject.org/files/ENCFF697JWX/@@download/ENCFF697JWX.fastq.gz	NA	Illumina HiSeq 4000	/files/ENCFF829GAK/	released
ENCFF230ILN	fastq	fastq	NA	reads	NA	ENCSR680UQE	TF ChIP-seq	EFO:0002784	GM12878	cell line	Homo sapiens	NA	NA	NA				NA	NA	NA	IKZF2-human	DNA	NA	NA	NA		NA	2017-02-21	ENCODE	NA	NA	NA	1	1_1	100	NA	paired-ended	2	ENCFF952VLJ	NA	2502409073	Michael Snyder, Stanford	674828bdcb2d458ce41de059e6e5d56d	SRA:SRR6213642	https://www.encodeproject.org/files/ENCFF230ILN/@@download/ENCFF230ILN.fastq.gz	NA	Illumina HiSeq 4000	/files/ENCFF349FFX/	released
ENCFF445LTV	fastq	fastq	NA	reads	NA	ENCSR636MKU	TF ChIP-seq	EFO:0002784	GM12878	cell line	Homo sapiens	NA	NA	NA				NA	NA	NA	BACH1-human	DNA	NA	NA	NA		NA	2017-01-31	ENCODE	NA	NA	NA	3	3_1	100	NA	paired-ended	1	ENCFF159UKF	NA	2038515729	Michael Snyder, Stanford	6cc153eada88b46a0d44af9bef93a141	SRA:SRR6213398	https://www.encodeproject.org/files/ENCFF445LTV/@@download/ENCFF445LTV.fastq.gz	NA	Illumina HiSeq 4000	/files/ENCFF829GAK/	released
ENCFF159UKF	fastq	fastq	NA	reads	NA	ENCSR636MKU	TF ChIP-seq	EFO:0002784	GM12878	cell line	Homo sapiens	NA	NA	NA				NA	NA	NA	BACH1-human	DNA	NA	NA	NA		NA	2017-01-31	ENCODE	NA	NA	NA	3	3_1	100	NA	paired-ended	2	ENCFF445LTV	NA	2476289480	Michael Snyder, Stanford	f952cc540fbd3616bf47f7077d9f8abe	SRA:SRR6213398	https://www.encodeproject.org/files/ENCFF159UKF/@@download/ENCFF159UKF.fastq.gz	NA	Illumina HiSeq 4000	/files/ENCFF647DBV/	released
ENCFF540RXL	fastq	fastq	NA	reads	NA	ENCSR636MKU	TF ChIP-seq	EFO:0002784	GM12878	cell line	Homo sapiens	NA	NA	NA				NA	NA	NA	BACH1-human	DNA	NA	NA	NA		NA	2017-01-31	ENCODE	NA	NA	NA	4	4_1	100	NA	paired-ended	1	ENCFF907SBN	NA	1645076999	Michael Snyder, Stanford	5cfd003dea8bdd05c8a56736c50405de	SRA:SRR6213399	https://www.encodeproject.org/files/ENCFF540RXL/@@download/ENCFF540RXL.fastq.gz	NA	Illumina HiSeq 4000	/files/ENCFF202OMW/	released
ENCFF907SBN	fastq	fastq	NA	reads	NA	ENCSR636MKU	TF ChIP-seq	EFO:0002784	GM12878	cell line	Homo sapiens	NA	NA	NA				NA	NA	NA	BACH1-human	DNA	NA	NA	NA		NA	2017-01-31	ENCODE	NA	NA	NA	4	4_1	100	NA	paired-ended	2	ENCFF540RXL	NA	1936116544	Michael Snyder, Stanford	7bf82dc37142d3476377dec6af1ae225	SRA:SRR6213399	https://www.encodeproject.org/files/ENCFF907SBN/@@download/ENCFF907SBN.fastq.gz	NA	Illumina HiSeq 4000	/files/ENCFF349FFX/	released
ENCFF746BEA	fastq	fastq	NA	reads	NA	ENCSR041XML	TF ChIP-seq	EFO:0002784	GM12878	cell line	Homo sapiens	NA	NA	NA				NA	NA	NA	SRF-human	DNA	NA	NA	NA		NA	2018-01-26	ENCODE	NA	NA	NA	2	2_1	100	NA	paired-ended	2	ENCFF096BNX	NA	5668882188	Michael Snyder, Stanford	fd2e04e291512b864560ea066a7f3711	SRA:SRR8659997	https://www.encodeproject.org/files/ENCFF746BEA/@@download/ENCFF746BEA.fastq.gz	NA	Illumina HiSeq 4000	/files/ENCFF349FFX/	released
ENCFF096BNX	fastq	fastq	NA	reads	NA	ENCSR041XML	TF ChIP-seq	EFO:0002784	GM12878	cell line	Homo sapiens	NA	NA	NA				NA	NA	NA	SRF-human	DNA	NA	NA	NA		NA	2018-01-26	ENCODE	NA	NA	NA	2	2_1	100	NA	paired-ended	1	ENCFF746BEA	NA	5121257734	Michael Snyder, Stanford	3d4469bb4337e82ebaa7953cbb069b98	SRA:SRR8659997	https://www.encodeproject.org/files/ENCFF096BNX/@@download/ENCFF096BNX.fastq.gz	NA	Illumina HiSeq 4000	/files/ENCFF202OMW/	released
ENCFF423CLL	fastq	fastq	NA	reads	NA	ENCSR041XML	TF ChIP-seq	EFO:0002784	GM12878	cell line	Homo sapiens	NA	NA	NA				NA	NA	NA	SRF-human	DNA	NA	NA	NA		NA	2018-01-26	ENCODE	NA	NA	NA	1	1_1	100	NA	paired-ended	1	ENCFF920YLL	NA	4604696312	Michael Snyder, Stanford	7832d9aef024b0e28d9915b0204d0831	SRA:SRR8659996	https://www.encodeproject.org/files/ENCFF423CLL/@@download/ENCFF423CLL.fastq.gz	NA	Illumina HiSeq 4000	/files/ENCFF829GAK/	released
ENCFF920YLL	fastq	fastq	NA	reads	NA	ENCSR041XML	TF ChIP-seq	EFO:0002784	GM12878	cell line	Homo sapiens	NA	NA	NA				NA	NA	NA	SRF-human	DNA	NA	NA	NA		NA	2018-01-26	ENCODE	NA	NA	NA	1	1_1	100	NA	paired-ended	2	ENCFF423CLL	NA	4623870042	Michael Snyder, Stanford	80061463c2b4187ef78faa4d1ab68a45	SRA:SRR8659996	https://www.encodeproject.org/files/ENCFF920YLL/@@download/ENCFF920YLL.fastq.gz	NA	Illumina HiSeq 4000	/files/ENCFF647DBV/	released
ENCFF304NDL	fastq	fastq	NA	reads	NA	ENCSR469WII	TF ChIP-seq	EFO:0002784	GM12878	cell line	Homo sapiens	NA	NA	NA				NA	NA	NA	BMI1-human	DNA	NA	NA	NA		NA	2016-11-18	ENCODE	NA	NA	NA	2	2_1	100	NA	paired-ended	1	ENCFF340BKZ	NA	3564248745	Michael Snyder, Stanford	28e8df7f1f317070a45465da2b486826	SRA:SRR5111639	https://www.encodeproject.org/files/ENCFF304NDL/@@download/ENCFF304NDL.fastq.gz	NA	Illumina HiSeq 4000	/files/ENCFF829GAK/	released
ENCFF340BKZ	fastq	fastq	NA	reads	NA	ENCSR469WII	TF ChIP-seq	EFO:0002784	GM12878	cell line	Homo sapiens	NA	NA	NA				NA	NA	NA	BMI1-human	DNA	NA	NA	NA		NA	2016-11-18	ENCODE	NA	NA	NA	2	2_1	100	NA	paired-ended	2	ENCFF304NDL	NA	3746946044	Michael Snyder, Stanford	c95eb750b72e88def16ba6a52ad2e0e2	SRA:SRR5111639	https://www.encodeproject.org/files/ENCFF340BKZ/@@download/ENCFF340BKZ.fastq.gz	NA	Illumina HiSeq 4000	/files/ENCFF647DBV/	released
ENCFF422BBZ	fastq	fastq	NA	reads	NA	ENCSR469WII	TF ChIP-seq	EFO:0002784	GM12878	cell line	Homo sapiens	NA	NA	NA				NA	NA	NA	BMI1-human	DNA	NA	NA	NA		NA	2016-11-18	ENCODE	NA	NA	NA	1	1_1	100	NA	paired-ended	1	ENCFF580NZZ	NA	2732596467	Michael Snyder, Stanford	cb1bd9b49b47a50aa1246629f87d6522	SRA:SRR5111640	https://www.encodeproject.org/files/ENCFF422BBZ/@@download/ENCFF422BBZ.fastq.gz	NA	Illumina HiSeq 4000	/files/ENCFF202OMW/	released
ENCFF580NZZ	fastq	fastq	NA	reads	NA	ENCSR469WII	TF ChIP-seq	EFO:0002784	GM12878	cell line	Homo sapiens	NA	NA	NA				NA	NA	NA	BMI1-human	DNA	NA	NA	NA		NA	2016-11-18	ENCODE	NA	NA	NA	1	1_1	100	NA	paired-ended	2	ENCFF422BBZ	NA	2877124263	Michael Snyder, Stanford	34420731f45b0adbbc5776461f1f7497	SRA:SRR5111640	https://www.encodeproject.org/files/ENCFF580NZZ/@@download/ENCFF580NZZ.fastq.gz	NA	Illumina HiSeq 4000	/files/ENCFF349FFX/	released
ENCFF066RUQ	fastq	fastq	NA	reads	NA	ENCSR212YKD	TF ChIP-seq	EFO:0002784	GM12878	cell line	Homo sapiens	NA	NA	NA				NA	NA	NA	SKIL-human	DNA	NA	NA	NA		NA	2017-07-24	ENCODE	NA	NA	NA	1	1_1	100	NA	paired-ended	1	ENCFF964VCI	NA	3275391801	Michael Snyder, Stanford	b4f26ce62c7b8bd62012b1470c825434	SRA:SRR8660182	https://www.encodeproject.org/files/ENCFF066RUQ/@@download/ENCFF066RUQ.fastq.gz	NA	Illumina HiSeq 4000	/files/ENCFF202OMW/	released
ENCFF964VCI	fastq	fastq	NA	reads	NA	ENCSR212YKD	TF ChIP-seq	EFO:0002784	GM12878	cell line	Homo sapiens	NA	NA	NA				NA	NA	NA	SKIL-human	DNA	NA	NA	NA		NA	2017-07-24	ENCODE	NA	NA	NA	1	1_1	100	NA	paired-ended	2	ENCFF066RUQ	NA	3720049244	Michael Snyder, Stanford	8ef7103ea3cc92884404954e24b68196	SRA:SRR8660182	https://www.encodeproject.org/files/ENCFF964VCI/@@download/ENCFF964VCI.fastq.gz	NA	Illumina HiSeq 4000	/files/ENCFF349FFX/	released
ENCFF487QUS	fastq	fastq	NA	reads	NA	ENCSR212YKD	TF ChIP-seq	EFO:0002784	GM12878	cell line	Homo sapiens	NA	NA	NA				NA	NA	NA	SKIL-human	DNA	NA	NA	NA		NA	2017-07-24	ENCODE	NA	NA	NA	2	2_1	100	NA	paired-ended	2	ENCFF156SNY	NA	5593989595	Michael Snyder, Stanford	9624e7a6b5a01068d8b8ec1b345b3a4c	SRA:SRR8660183	https://www.encodeproject.org/files/ENCFF487QUS/@@download/ENCFF487QUS.fastq.gz	NA	Illumina HiSeq 4000	/files/ENCFF647DBV/	released
ENCFF156SNY	fastq	fastq	NA	reads	NA	ENCSR212YKD	TF ChIP-seq	EFO:0002784	GM12878	cell line	Homo sapiens	NA	NA	NA				NA	NA	NA	SKIL-human	DNA	NA	NA	NA		NA	2017-07-24	ENCODE	NA	NA	NA	2	2_1	100	NA	paired-ended	1	ENCFF487QUS	NA	5015233046	Michael Snyder, Stanford	0f6048bf30cbe1a67c84d3caa362d1b8	SRA:SRR8660183	https://www.encodeproject.org/files/ENCFF156SNY/@@download/ENCFF156SNY.fastq.gz	NA	Illumina HiSeq 4000	/files/ENCFF829GAK/	released
ENCFF023QAR	fastq	fastq	NA	reads	NA	ENCSR828NCB	TF ChIP-seq	EFO:0002784	GM12878	cell line	Homo sapiens	NA	NA	NA				NA	NA	NA	GATAD2B-human	DNA	NA	NA	NA		NA	2017-05-17	ENCODE	NA	NA	NA	1	1_1	100	NA	paired-ended	2	ENCFF785LRF	NA	3707078511	Michael Snyder, Stanford	9284868ca2401b3d850d14d2006c9559	SRA:SRR6214030	https://www.encodeproject.org/files/ENCFF023QAR/@@download/ENCFF023QAR.fastq.gz	NA	Illumina HiSeq 4000	/files/ENCFF349FFX/	released
ENCFF263DDP	fastq	fastq	NA	reads	NA	ENCSR828NCB	TF ChIP-seq	EFO:0002784	GM12878	cell line	Homo sapiens	NA	NA	NA				NA	NA	NA	GATAD2B-human	DNA	NA	NA	NA		NA	2017-05-17	ENCODE	NA	NA	NA	2	2_1	100	NA	paired-ended	1	ENCFF861XUI	NA	2077219288	Michael Snyder, Stanford	0021e434d06314005cbebded4f9c0273	SRA:SRR6214029	https://www.encodeproject.org/files/ENCFF263DDP/@@download/ENCFF263DDP.fastq.gz	NA	Illumina HiSeq 4000	/files/ENCFF829GAK/	released
ENCFF785LRF	fastq	fastq	NA	reads	NA	ENCSR828NCB	TF ChIP-seq	EFO:0002784	GM12878	cell line	Homo sapiens	NA	NA	NA				NA	NA	NA	GATAD2B-human	DNA	NA	NA	NA		NA	2017-05-17	ENCODE	NA	NA	NA	1	1_1	100	NA	paired-ended	1	ENCFF023QAR	NA	3095909210	Michael Snyder, Stanford	be4ad2be42e67718bca432d089f77dbf	SRA:SRR6214030	https://www.encodeproject.org/files/ENCFF785LRF/@@download/ENCFF785LRF.fastq.gz	NA	Illumina HiSeq 4000	/files/ENCFF202OMW/	released
ENCFF861XUI	fastq	fastq	NA	reads	NA	ENCSR828NCB	TF ChIP-seq	EFO:0002784	GM12878	cell line	Homo sapiens	NA	NA	NA				NA	NA	NA	GATAD2B-human	DNA	NA	NA	NA		NA	2017-05-17	ENCODE	NA	NA	NA	2	2_1	100	NA	paired-ended	2	ENCFF263DDP	NA	2498555758	Michael Snyder, Stanford	64603ce7eb38ef61cafaa71fd752cc6d	SRA:SRR6214029	https://www.encodeproject.org/files/ENCFF861XUI/@@download/ENCFF861XUI.fastq.gz	NA	Illumina HiSeq 4000	/files/ENCFF647DBV/	released
ENCFF027BOY	fastq	fastq	NA	reads	NA	ENCSR342THD	TF ChIP-seq	EFO:0002784	GM12878	cell line	Homo sapiens	NA	NA	NA				NA	NA	NA	BCLAF1-human	DNA	NA	NA	NA		NA	2017-04-14	ENCODE	NA	NA	NA	1	1_1	100	NA	paired-ended	1	ENCFF661STW	NA	2468564863	Michael Snyder, Stanford	e3051987ca006d1352c986aca8d26ca1	SRA:SRR6213381	https://www.encodeproject.org/files/ENCFF027BOY/@@download/ENCFF027BOY.fastq.gz	NA	Illumina HiSeq 4000	/files/ENCFF202OMW/	released
ENCFF661STW	fastq	fastq	NA	reads	NA	ENCSR342THD	TF ChIP-seq	EFO:0002784	GM12878	cell line	Homo sapiens	NA	NA	NA				NA	NA	NA	BCLAF1-human	DNA	NA	NA	NA		NA	2017-04-14	ENCODE	NA	NA	NA	1	1_1	100	NA	paired-ended	2	ENCFF027BOY	NA	3074211222	Michael Snyder, Stanford	55d5762a369b53f0d7d571bfb8d0b587	SRA:SRR6213381	https://www.encodeproject.org/files/ENCFF661STW/@@download/ENCFF661STW.fastq.gz	NA	Illumina HiSeq 4000	/files/ENCFF349FFX/	released
ENCFF257GIX	fastq	fastq	NA	reads	NA	ENCSR342THD	TF ChIP-seq	EFO:0002784	GM12878	cell line	Homo sapiens	NA	NA	NA				NA	NA	NA	BCLAF1-human	DNA	NA	NA	NA		NA	2017-04-14	ENCODE	NA	NA	NA	2	2_1	100	NA	paired-ended	2	ENCFF296PDU	NA	3822066826	Michael Snyder, Stanford	b16c3749b313b5d978cc2f092f4dd964	SRA:SRR6213382	https://www.encodeproject.org/files/ENCFF257GIX/@@download/ENCFF257GIX.fastq.gz	NA	Illumina HiSeq 4000	/files/ENCFF647DBV/	released
ENCFF296PDU	fastq	fastq	NA	reads	NA	ENCSR342THD	TF ChIP-seq	EFO:0002784	GM12878	cell line	Homo sapiens	NA	NA	NA				NA	NA	NA	BCLAF1-human	DNA	NA	NA	NA		NA	2017-04-14	ENCODE	NA	NA	NA	2	2_1	100	NA	paired-ended	1	ENCFF257GIX	NA	3183953691	Michael Snyder, Stanford	602e88e89d438e125d2ffc9f101bb225	SRA:SRR6213382	https://www.encodeproject.org/files/ENCFF296PDU/@@download/ENCFF296PDU.fastq.gz	NA	Illumina HiSeq 4000	/files/ENCFF829GAK/	released
ENCFF002EKK	fastq	fastq	NA	reads	NA	ENCSR408JQO	TF ChIP-seq	EFO:0002784	GM12878	cell line	Homo sapiens	NA	NA	NA				NA	NA	NA	IRF3-human	DNA	NA	NA	NA		NA	2014-07-07	ENCODE	NA	NA	NA	1	1_1	100	NA	paired-ended	1	ENCFF002EKO	NA	2411503282	Michael Snyder, Stanford	0f0fd8ea5fb9948458b4f2efaa74f6c6	SRA:SRR5111548	https://www.encodeproject.org/files/ENCFF002EKK/@@download/ENCFF002EKK.fastq.gz	NA	Illumina HiSeq 2000	/files/ENCFF002EFT/	released
ENCFF002EKL	fastq	fastq	NA	reads	NA	ENCSR408JQO	TF ChIP-seq	EFO:0002784	GM12878	cell line	Homo sapiens	NA	NA	NA				NA	NA	NA	IRF3-human	DNA	NA	NA	NA		NA	2014-07-07	ENCODE	NA	NA	NA	2	2_1	100	NA	paired-ended	1	ENCFF002EKR	NA	2414375376	Michael Snyder, Stanford	adc58dbcc628d6dfcc07e99bc2c539fb	SRA:SRR5111549	https://www.encodeproject.org/files/ENCFF002EKL/@@download/ENCFF002EKL.fastq.gz	NA	Illumina HiSeq 2000	/files/ENCFF002EFU/	released
ENCFF002EKO	fastq	fastq	NA	reads	NA	ENCSR408JQO	TF ChIP-seq	EFO:0002784	GM12878	cell line	Homo sapiens	NA	NA	NA				NA	NA	NA	IRF3-human	DNA	NA	NA	NA		NA	2014-07-07	ENCODE	NA	NA	NA	1	1_1	100	NA	paired-ended	2	ENCFF002EKK	NA	2486125262	Michael Snyder, Stanford	73c95123cfb212d062265f7c2f5c9af8	SRA:SRR5111548	https://www.encodeproject.org/files/ENCFF002EKO/@@download/ENCFF002EKO.fastq.gz	NA	Illumina HiSeq 2000	/files/ENCFF002EFQ/	released
ENCFF002EKR	fastq	fastq	NA	reads	NA	ENCSR408JQO	TF ChIP-seq	EFO:0002784	GM12878	cell line	Homo sapiens	NA	NA	NA				NA	NA	NA	IRF3-human	DNA	NA	NA	NA		NA	2014-07-07	ENCODE	NA	NA	NA	2	2_1	100	NA	paired-ended	2	ENCFF002EKL	NA	2477722525	Michael Snyder, Stanford	26eee5026107bdbaabafecdf4d3e2c85	SRA:SRR5111549	https://www.encodeproject.org/files/ENCFF002EKR/@@download/ENCFF002EKR.fastq.gz	NA	Illumina HiSeq 2000	/files/ENCFF002EFS/	released
ENCFF239SIO	fastq	fastq	NA	reads	NA	ENCSR192AFN	TF ChIP-seq	EFO:0002784	GM12878	cell line	Homo sapiens	NA	NA	NA				NA	NA	NA	PAX8-human	DNA	NA	NA	NA		NA	2017-11-30	ENCODE	NA	NA	NA	1	1_1	100	NA	paired-ended	1	ENCFF871KIO	NA	3674751206	Michael Snyder, Stanford	c973c1c18c2c47607c9ce271e374924e	SRA:SRR8660165	https://www.encodeproject.org/files/ENCFF239SIO/@@download/ENCFF239SIO.fastq.gz	NA	Illumina HiSeq 4000	/files/ENCFF829GAK/	released
ENCFF871KIO	fastq	fastq	NA	reads	NA	ENCSR192AFN	TF ChIP-seq	EFO:0002784	GM12878	cell line	Homo sapiens	NA	NA	NA				NA	NA	NA	PAX8-human	DNA	NA	NA	NA		NA	2017-11-30	ENCODE	NA	NA	NA	1	1_1	100	NA	paired-ended	2	ENCFF239SIO	NA	4089009941	Michael Snyder, Stanford	c4c77679d4b1353b57efc2d3e47791f9	SRA:SRR8660165	https://www.encodeproject.org/files/ENCFF871KIO/@@download/ENCFF871KIO.fastq.gz	NA	Illumina HiSeq 4000	/files/ENCFF647DBV/	released
ENCFF928EJZ	fastq	fastq	NA	reads	NA	ENCSR192AFN	TF ChIP-seq	EFO:0002784	GM12878	cell line	Homo sapiens	NA	NA	NA				NA	NA	NA	PAX8-human	DNA	NA	NA	NA		NA	2017-11-30	ENCODE	NA	NA	NA	2	2_1	100	NA	paired-ended	2	ENCFF545WZD	NA	4311410526	Michael Snyder, Stanford	dc78490b0bf2a518b2765f4dd9275f8e	SRA:SRR8660166	https://www.encodeproject.org/files/ENCFF928EJZ/@@download/ENCFF928EJZ.fastq.gz	NA	Illumina HiSeq 4000	/files/ENCFF349FFX/	released
ENCFF545WZD	fastq	fastq	NA	reads	NA	ENCSR192AFN	TF ChIP-seq	EFO:0002784	GM12878	cell line	Homo sapiens	NA	NA	NA				NA	NA	NA	PAX8-human	DNA	NA	NA	NA		NA	2017-11-30	ENCODE	NA	NA	NA	2	2_1	100	NA	paired-ended	1	ENCFF928EJZ	NA	3873116306	Michael Snyder, Stanford	314ed65fdfd0ce912fc9e82a2061660f	SRA:SRR8660166	https://www.encodeproject.org/files/ENCFF545WZD/@@download/ENCFF545WZD.fastq.gz	NA	Illumina HiSeq 4000	/files/ENCFF202OMW/	released
ENCFF238XIH	fastq	fastq	NA	reads	NA	ENCSR725VFL	TF ChIP-seq	EFO:0002784	GM12878	cell line	Homo sapiens	NA	NA	NA				NA	NA	NA	TCF12-human	DNA	NA	NA	NA		NA	2017-06-07	ENCODE	NA	NA	NA	1	1_1	100	NA	paired-ended	1	ENCFF183QAJ	NA	2491540327	Michael Snyder, Stanford	9358ab6230fe616f1492e15c4df63ecb	SRA:SRR6214035	https://www.encodeproject.org/files/ENCFF238XIH/@@download/ENCFF238XIH.fastq.gz	NA	Illumina HiSeq 4000	/files/ENCFF202OMW/	released
ENCFF183QAJ	fastq	fastq	NA	reads	NA	ENCSR725VFL	TF ChIP-seq	EFO:0002784	GM12878	cell line	Homo sapiens	NA	NA	NA				NA	NA	NA	TCF12-human	DNA	NA	NA	NA		NA	2017-06-07	ENCODE	NA	NA	NA	1	1_1	100	NA	paired-ended	2	ENCFF238XIH	NA	2498152327	Michael Snyder, Stanford	53c09f9aad4c9798ca4c19ed32a06990	SRA:SRR6214035	https://www.encodeproject.org/files/ENCFF183QAJ/@@download/ENCFF183QAJ.fastq.gz	NA	Illumina HiSeq 4000	/files/ENCFF349FFX/	released
ENCFF431UPR	fastq	fastq	NA	reads	NA	ENCSR725VFL	TF ChIP-seq	EFO:0002784	GM12878	cell line	Homo sapiens	NA	NA	NA				NA	NA	NA	TCF12-human	DNA	NA	NA	NA		NA	2017-06-07	ENCODE	NA	NA	NA	2	2_1	100	NA	paired-ended	2	ENCFF530OLZ	NA	3319197958	Michael Snyder, Stanford	1f4749b1ca0d7008bd7bd101058cce0f	SRA:SRR6214034	https://www.encodeproject.org/files/ENCFF431UPR/@@download/ENCFF431UPR.fastq.gz	NA	Illumina HiSeq 4000	/files/ENCFF647DBV/	released
ENCFF530OLZ	fastq	fastq	NA	reads	NA	ENCSR725VFL	TF ChIP-seq	EFO:0002784	GM12878	cell line	Homo sapiens	NA	NA	NA				NA	NA	NA	TCF12-human	DNA	NA	NA	NA		NA	2017-06-07	ENCODE	NA	NA	NA	2	2_1	100	NA	paired-ended	1	ENCFF431UPR	NA	2917698023	Michael Snyder, Stanford	2c63339c9f1d5af5b0de393265e27eee	SRA:SRR6214034	https://www.encodeproject.org/files/ENCFF530OLZ/@@download/ENCFF530OLZ.fastq.gz	NA	Illumina HiSeq 4000	/files/ENCFF829GAK/	released
ENCFF814SDG	fastq	fastq	NA	reads	NA	ENCSR841NDX	TF ChIP-seq	EFO:0002784	GM12878	cell line	Homo sapiens	NA	NA	NA				NA	NA	NA	ELF1-human	DNA	NA	NA	NA		NA	2017-06-26	ENCODE	NA	NA	NA	2	2_1	100	NA	paired-ended	2	ENCFF862VDD	NA	3787857076	Michael Snyder, Stanford	7c50ba44b4d550937c80ea761796cf07	SRA:SRR6214113	https://www.encodeproject.org/files/ENCFF814SDG/@@download/ENCFF814SDG.fastq.gz	NA	Illumina HiSeq 4000	/files/ENCFF647DBV/	released
ENCFF164VNM	fastq	fastq	NA	reads	NA	ENCSR841NDX	TF ChIP-seq	EFO:0002784	GM12878	cell line	Homo sapiens	NA	NA	NA				NA	NA	NA	ELF1-human	DNA	NA	NA	NA		NA	2017-06-26	ENCODE	NA	NA	NA	1	1_1	100	NA	paired-ended	1	ENCFF825EGN	NA	2779990075	Michael Snyder, Stanford	546024629db1c6f1a6b3df803780c06b	SRA:SRR6214114	https://www.encodeproject.org/files/ENCFF164VNM/@@download/ENCFF164VNM.fastq.gz	NA	Illumina HiSeq 4000	/files/ENCFF202OMW/	released
ENCFF825EGN	fastq	fastq	NA	reads	NA	ENCSR841NDX	TF ChIP-seq	EFO:0002784	GM12878	cell line	Homo sapiens	NA	NA	NA				NA	NA	NA	ELF1-human	DNA	NA	NA	NA		NA	2017-06-26	ENCODE	NA	NA	NA	1	1_1	100	NA	paired-ended	2	ENCFF164VNM	NA	3240476924	Michael Snyder, Stanford	5319b3159249aa2d434e110871989b72	SRA:SRR6214114	https://www.encodeproject.org/files/ENCFF825EGN/@@download/ENCFF825EGN.fastq.gz	NA	Illumina HiSeq 4000	/files/ENCFF349FFX/	released
ENCFF862VDD	fastq	fastq	NA	reads	NA	ENCSR841NDX	TF ChIP-seq	EFO:0002784	GM12878	cell line	Homo sapiens	NA	NA	NA				NA	NA	NA	ELF1-human	DNA	NA	NA	NA		NA	2017-06-26	ENCODE	NA	NA	NA	2	2_1	100	NA	paired-ended	1	ENCFF814SDG	NA	3289215053	Michael Snyder, Stanford	e0f4fa24473906614cf4a21cdd4daf85	SRA:SRR6214113	https://www.encodeproject.org/files/ENCFF862VDD/@@download/ENCFF862VDD.fastq.gz	NA	Illumina HiSeq 4000	/files/ENCFF829GAK/	released
ENCFF317DLF	fastq	fastq	NA	reads	NA	ENCSR437GBJ	TF ChIP-seq	EFO:0002784	GM12878	cell line	Homo sapiens	NA	NA	NA				NA	NA	NA	NFATC3-human	DNA	NA	NA	NA		NA	2018-01-26	ENCODE	NA	NA	NA	2	2_1	100	NA	paired-ended	2	ENCFF176UXT	NA	4478270480	Michael Snyder, Stanford	93b47f4de242ec1a526204f2f387d3dd	SRA:SRR8660384	https://www.encodeproject.org/files/ENCFF317DLF/@@download/ENCFF317DLF.fastq.gz	NA	Illumina HiSeq 4000	/files/ENCFF647DBV/	released
ENCFF989GZO	fastq	fastq	NA	reads	NA	ENCSR437GBJ	TF ChIP-seq	EFO:0002784	GM12878	cell line	Homo sapiens	NA	NA	NA				NA	NA	NA	NFATC3-human	DNA	NA	NA	NA		NA	2018-01-26	ENCODE	NA	NA	NA	1	1_1	100	NA	paired-ended	2	ENCFF428IIQ	NA	4125016520	Michael Snyder, Stanford	24fe8841951fc76e235ae93e2aab5714	SRA:SRR8660383	https://www.encodeproject.org/files/ENCFF989GZO/@@download/ENCFF989GZO.fastq.gz	NA	Illumina HiSeq 4000	/files/ENCFF349FFX/	released
ENCFF176UXT	fastq	fastq	NA	reads	NA	ENCSR437GBJ	TF ChIP-seq	EFO:0002784	GM12878	cell line	Homo sapiens	NA	NA	NA				NA	NA	NA	NFATC3-human	DNA	NA	NA	NA		NA	2018-01-26	ENCODE	NA	NA	NA	2	2_1	100	NA	paired-ended	1	ENCFF317DLF	NA	4213714419	Michael Snyder, Stanford	85ac3380b3daf2c4ef75021b68485eb2	SRA:SRR8660384	https://www.encodeproject.org/files/ENCFF176UXT/@@download/ENCFF176UXT.fastq.gz	NA	Illumina HiSeq 4000	/files/ENCFF829GAK/	released
ENCFF428IIQ	fastq	fastq	NA	reads	NA	ENCSR437GBJ	TF ChIP-seq	EFO:0002784	GM12878	cell line	Homo sapiens	NA	NA	NA				NA	NA	NA	NFATC3-human	DNA	NA	NA	NA		NA	2018-01-26	ENCODE	NA	NA	NA	1	1_1	100	NA	paired-ended	1	ENCFF989GZO	NA	3678205402	Michael Snyder, Stanford	44e8ad1f760c697bdd019fa815f2e2a4	SRA:SRR8660383	https://www.encodeproject.org/files/ENCFF428IIQ/@@download/ENCFF428IIQ.fastq.gz	NA	Illumina HiSeq 4000	/files/ENCFF202OMW/	released
ENCFF864GSN	fastq	fastq	NA	reads	NA	ENCSR173ZVL	TF ChIP-seq	EFO:0002784	GM12878	cell line	Homo sapiens	NA	NA	NA				NA	NA	NA	ZNF592-human	DNA	NA	NA	NA		NA	2017-06-26	ENCODE	NA	NA	NA	1	1_1	100	NA	paired-ended	2	ENCFF773RRJ	NA	2781366484	Michael Snyder, Stanford	259a451d30e38a97c23e7b79cd3499b7	SRA:SRR6212899	https://www.encodeproject.org/files/ENCFF864GSN/@@download/ENCFF864GSN.fastq.gz	NA	Illumina HiSeq 4000	/files/ENCFF349FFX/	released
ENCFF773RRJ	fastq	fastq	NA	reads	NA	ENCSR173ZVL	TF ChIP-seq	EFO:0002784	GM12878	cell line	Homo sapiens	NA	NA	NA				NA	NA	NA	ZNF592-human	DNA	NA	NA	NA		NA	2017-06-26	ENCODE	NA	NA	NA	1	1_1	100	NA	paired-ended	1	ENCFF864GSN	NA	2772617320	Michael Snyder, Stanford	d4979d1444e688bff8f8221561270a43	SRA:SRR6212899	https://www.encodeproject.org/files/ENCFF773RRJ/@@download/ENCFF773RRJ.fastq.gz	NA	Illumina HiSeq 4000	/files/ENCFF202OMW/	released
ENCFF011RRD	fastq	fastq	NA	reads	NA	ENCSR173ZVL	TF ChIP-seq	EFO:0002784	GM12878	cell line	Homo sapiens	NA	NA	NA				NA	NA	NA	ZNF592-human	DNA	NA	NA	NA		NA	2017-06-26	ENCODE	NA	NA	NA	2	2_1	100	NA	paired-ended	1	ENCFF460XZT	NA	3056793893	Michael Snyder, Stanford	f71fa6f2c1f2880bc909abf48b581c56	SRA:SRR6212900	https://www.encodeproject.org/files/ENCFF011RRD/@@download/ENCFF011RRD.fastq.gz	NA	Illumina HiSeq 4000	/files/ENCFF829GAK/	released
ENCFF460XZT	fastq	fastq	NA	reads	NA	ENCSR173ZVL	TF ChIP-seq	EFO:0002784	GM12878	cell line	Homo sapiens	NA	NA	NA				NA	NA	NA	ZNF592-human	DNA	NA	NA	NA		NA	2017-06-26	ENCODE	NA	NA	NA	2	2_1	100	NA	paired-ended	2	ENCFF011RRD	NA	3574694736	Michael Snyder, Stanford	ac445915f8db72fc0cab665ae70da84f	SRA:SRR6212900	https://www.encodeproject.org/files/ENCFF460XZT/@@download/ENCFF460XZT.fastq.gz	NA	Illumina HiSeq 4000	/files/ENCFF647DBV/	released
ENCFF172ORI	fastq	fastq	NA	reads	NA	ENCSR711XNY	TF ChIP-seq	EFO:0002784	GM12878	cell line	Homo sapiens	NA	NA	NA				NA	NA	NA	PKNOX1-human	DNA	NA	NA	NA		NA	2016-11-17	ENCODE	NA	NA	NA	1	1_1	100	NA	paired-ended	2	ENCFF258XJK	NA	3684043911	Michael Snyder, Stanford	dd2f6af37dfd82512907e04d19ab6c75	SRA:SRR5111987	https://www.encodeproject.org/files/ENCFF172ORI/@@download/ENCFF172ORI.fastq.gz	NA	Illumina HiSeq 2000	/files/ENCFF002EFQ/	released
ENCFF914JSK	fastq	fastq	NA	reads	NA	ENCSR711XNY	TF ChIP-seq	EFO:0002784	GM12878	cell line	Homo sapiens	NA	NA	NA				NA	NA	NA	PKNOX1-human	DNA	NA	NA	NA		NA	2016-11-17	ENCODE	NA	NA	NA	2	2_1	100	NA	paired-ended	1	ENCFF394TEH	NA	2753825174	Michael Snyder, Stanford	22a8049dcb637cb21405b20b5191fd2e	SRA:SRR5111986	https://www.encodeproject.org/files/ENCFF914JSK/@@download/ENCFF914JSK.fastq.gz	NA	Illumina HiSeq 2000	/files/ENCFF002EFU/	released
ENCFF394TEH	fastq	fastq	NA	reads	NA	ENCSR711XNY	TF ChIP-seq	EFO:0002784	GM12878	cell line	Homo sapiens	NA	NA	NA				NA	NA	NA	PKNOX1-human	DNA	NA	NA	NA		NA	2016-11-17	ENCODE	NA	NA	NA	2	2_1	100	NA	paired-ended	2	ENCFF914JSK	NA	2786851730	Michael Snyder, Stanford	12455758b53aa4e0bdff66067bb64d07	SRA:SRR5111986	https://www.encodeproject.org/files/ENCFF394TEH/@@download/ENCFF394TEH.fastq.gz	NA	Illumina HiSeq 2000	/files/ENCFF002EFS/	released
ENCFF258XJK	fastq	fastq	NA	reads	NA	ENCSR711XNY	TF ChIP-seq	EFO:0002784	GM12878	cell line	Homo sapiens	NA	NA	NA				NA	NA	NA	PKNOX1-human	DNA	NA	NA	NA		NA	2016-11-17	ENCODE	NA	NA	NA	1	1_1	100	NA	paired-ended	1	ENCFF172ORI	NA	3633252575	Michael Snyder, Stanford	39f1276053e8a6f2fdabba3b614ce022	SRA:SRR5111987	https://www.encodeproject.org/files/ENCFF258XJK/@@download/ENCFF258XJK.fastq.gz	NA	Illumina HiSeq 2000	/files/ENCFF002EFT/	released
ENCFF639NST	fastq	fastq	NA	reads	NA	ENCSR746XEG	TF ChIP-seq	EFO:0002784	GM12878	cell line	Homo sapiens	NA	NA	NA				NA	NA	NA	NFXL1-human	DNA	NA	NA	NA		NA	2017-05-17	ENCODE	NA	NA	NA	1	1_1	100	NA	paired-ended	2	ENCFF377QZD	NA	3177224776	Michael Snyder, Stanford	37fd949c94b2d5a740550238a4cf5daa	SRA:SRR6214165	https://www.encodeproject.org/files/ENCFF639NST/@@download/ENCFF639NST.fastq.gz	NA	Illumina HiSeq 4000	/files/ENCFF349FFX/	released
ENCFF571OVI	fastq	fastq	NA	reads	NA	ENCSR746XEG	TF ChIP-seq	EFO:0002784	GM12878	cell line	Homo sapiens	NA	NA	NA				NA	NA	NA	NFXL1-human	DNA	NA	NA	NA		NA	2017-05-17	ENCODE	NA	NA	NA	2	2_1	100	NA	paired-ended	1	ENCFF370YRD	NA	2535833905	Michael Snyder, Stanford	7a806918818fb8d2c24fc1f8b084222f	SRA:SRR6214166	https://www.encodeproject.org/files/ENCFF571OVI/@@download/ENCFF571OVI.fastq.gz	NA	Illumina HiSeq 4000	/files/ENCFF829GAK/	released
ENCFF370YRD	fastq	fastq	NA	reads	NA	ENCSR746XEG	TF ChIP-seq	EFO:0002784	GM12878	cell line	Homo sapiens	NA	NA	NA				NA	NA	NA	NFXL1-human	DNA	NA	NA	NA		NA	2017-05-17	ENCODE	NA	NA	NA	2	2_1	100	NA	paired-ended	2	ENCFF571OVI	NA	3050836630	Michael Snyder, Stanford	da5be69acf0214792208a805d81f7c70	SRA:SRR6214166	https://www.encodeproject.org/files/ENCFF370YRD/@@download/ENCFF370YRD.fastq.gz	NA	Illumina HiSeq 4000	/files/ENCFF647DBV/	released
ENCFF377QZD	fastq	fastq	NA	reads	NA	ENCSR746XEG	TF ChIP-seq	EFO:0002784	GM12878	cell line	Homo sapiens	NA	NA	NA				NA	NA	NA	NFXL1-human	DNA	NA	NA	NA		NA	2017-05-17	ENCODE	NA	NA	NA	1	1_1	100	NA	paired-ended	1	ENCFF639NST	NA	2663775495	Michael Snyder, Stanford	8af46243d1b9223a7bc8ed70e2e717a6	SRA:SRR6214165	https://www.encodeproject.org/files/ENCFF377QZD/@@download/ENCFF377QZD.fastq.gz	NA	Illumina HiSeq 4000	/files/ENCFF202OMW/	released
ENCFF416SAW	fastq	fastq	NA	reads	NA	ENCSR706YUH	TF ChIP-seq	EFO:0002784	GM12878	cell line	Homo sapiens	NA	NA	NA				NA	NA	NA	SMARCA5-human	DNA	NA	NA	NA		NA	2017-06-07	ENCODE	NA	NA	NA	2	2_1	100	NA	paired-ended	1	ENCFF058YFW	NA	2826005831	Michael Snyder, Stanford	6284bfc9da4ca21ddd3087754e8a3162	SRA:SRR6213938	https://www.encodeproject.org/files/ENCFF416SAW/@@download/ENCFF416SAW.fastq.gz	NA	Illumina HiSeq 4000	/files/ENCFF829GAK/	released
ENCFF017DPB	fastq	fastq	NA	reads	NA	ENCSR706YUH	TF ChIP-seq	EFO:0002784	GM12878	cell line	Homo sapiens	NA	NA	NA				NA	NA	NA	SMARCA5-human	DNA	NA	NA	NA		NA	2017-06-07	ENCODE	NA	NA	NA	1	1_1	100	NA	paired-ended	2	ENCFF659OJS	NA	2728655362	Michael Snyder, Stanford	adf99a8f9252fa12c681e60def547cfd	SRA:SRR6213939	https://www.encodeproject.org/files/ENCFF017DPB/@@download/ENCFF017DPB.fastq.gz	NA	Illumina HiSeq 4000	/files/ENCFF349FFX/	released
ENCFF058YFW	fastq	fastq	NA	reads	NA	ENCSR706YUH	TF ChIP-seq	EFO:0002784	GM12878	cell line	Homo sapiens	NA	NA	NA				NA	NA	NA	SMARCA5-human	DNA	NA	NA	NA		NA	2017-06-07	ENCODE	NA	NA	NA	2	2_1	100	NA	paired-ended	2	ENCFF416SAW	NA	3416265385	Michael Snyder, Stanford	ee1a23cc2d221d71622978b2f9c00e82	SRA:SRR6213938	https://www.encodeproject.org/files/ENCFF058YFW/@@download/ENCFF058YFW.fastq.gz	NA	Illumina HiSeq 4000	/files/ENCFF647DBV/	released
ENCFF659OJS	fastq	fastq	NA	reads	NA	ENCSR706YUH	TF ChIP-seq	EFO:0002784	GM12878	cell line	Homo sapiens	NA	NA	NA				NA	NA	NA	SMARCA5-human	DNA	NA	NA	NA		NA	2017-06-07	ENCODE	NA	NA	NA	1	1_1	100	NA	paired-ended	1	ENCFF017DPB	NA	2496394180	Michael Snyder, Stanford	f22c84b46e12cc92f1dc2b59a9886df1	SRA:SRR6213939	https://www.encodeproject.org/files/ENCFF659OJS/@@download/ENCFF659OJS.fastq.gz	NA	Illumina HiSeq 4000	/files/ENCFF202OMW/	released
ENCFF836FDG	fastq	fastq	NA	reads	NA	ENCSR793HVL	TF ChIP-seq	EFO:0002784	GM12878	cell line	Homo sapiens	NA	NA	NA				NA	NA	NA	E2F8-human	DNA	NA	NA	NA		NA	2018-01-26	ENCODE	NA	NA	NA	1	1_1	100	NA	paired-ended	1	ENCFF622NJV	NA	1701086995	Michael Snyder, Stanford	3f70a94034b9d27d33236b72f95d804b	SRA:SRR8660220	https://www.encodeproject.org/files/ENCFF836FDG/@@download/ENCFF836FDG.fastq.gz	NA	Illumina HiSeq 2000	/files/ENCFF002EFT/	released
ENCFF207YYY	fastq	fastq	NA	reads	NA	ENCSR793HVL	TF ChIP-seq	EFO:0002784	GM12878	cell line	Homo sapiens	NA	NA	NA				NA	NA	NA	E2F8-human	DNA	NA	NA	NA		NA	2018-01-26	ENCODE	NA	NA	NA	2	2_1	100	NA	paired-ended	2	ENCFF252LIU	NA	1758803943	Michael Snyder, Stanford	3f3b5281faf4e6d4909e7430d389695a	SRA:SRR8660221	https://www.encodeproject.org/files/ENCFF207YYY/@@download/ENCFF207YYY.fastq.gz	NA	Illumina HiSeq 2000	/files/ENCFF002EFS/	released
ENCFF622NJV	fastq	fastq	NA	reads	NA	ENCSR793HVL	TF ChIP-seq	EFO:0002784	GM12878	cell line	Homo sapiens	NA	NA	NA				NA	NA	NA	E2F8-human	DNA	NA	NA	NA		NA	2018-01-26	ENCODE	NA	NA	NA	1	1_1	100	NA	paired-ended	2	ENCFF836FDG	NA	1741156007	Michael Snyder, Stanford	e7f88a55b0235d76bb3bae88053695b7	SRA:SRR8660220	https://www.encodeproject.org/files/ENCFF622NJV/@@download/ENCFF622NJV.fastq.gz	NA	Illumina HiSeq 2000	/files/ENCFF002EFQ/	released
ENCFF252LIU	fastq	fastq	NA	reads	NA	ENCSR793HVL	TF ChIP-seq	EFO:0002784	GM12878	cell line	Homo sapiens	NA	NA	NA				NA	NA	NA	E2F8-human	DNA	NA	NA	NA		NA	2018-01-26	ENCODE	NA	NA	NA	2	2_1	100	NA	paired-ended	1	ENCFF207YYY	NA	1717315885	Michael Snyder, Stanford	8bd245c40160057c067c45579ed233d9	SRA:SRR8660221	https://www.encodeproject.org/files/ENCFF252LIU/@@download/ENCFF252LIU.fastq.gz	NA	Illumina HiSeq 2000	/files/ENCFF002EFU/	released
ENCFF016LTD	fastq	fastq	NA	reads	NA	ENCSR542FLV	TF ChIP-seq	EFO:0002784	GM12878	cell line	Homo sapiens	NA	NA	NA				NA	NA	NA	ZBTB33-human	DNA	NA	NA	NA		NA	2017-11-13	ENCODE	NA	NA	NA	1	1_1	100	NA	paired-ended	2	ENCFF517FFT	NA	3364182196	Michael Snyder, Stanford	d4470fe9670066f18625d9acbdbee48f	SRA:SRR8659955	https://www.encodeproject.org/files/ENCFF016LTD/@@download/ENCFF016LTD.fastq.gz	NA	Illumina HiSeq 2000	/files/ENCFF002EFQ/	released
ENCFF517FFT	fastq	fastq	NA	reads	NA	ENCSR542FLV	TF ChIP-seq	EFO:0002784	GM12878	cell line	Homo sapiens	NA	NA	NA				NA	NA	NA	ZBTB33-human	DNA	NA	NA	NA		NA	2017-11-13	ENCODE	NA	NA	NA	1	1_1	100	NA	paired-ended	1	ENCFF016LTD	NA	3311966435	Michael Snyder, Stanford	6f86c6d88d8940699029433534d724ab	SRA:SRR8659955	https://www.encodeproject.org/files/ENCFF517FFT/@@download/ENCFF517FFT.fastq.gz	NA	Illumina HiSeq 2000	/files/ENCFF002EFT/	released
ENCFF561NID	fastq	fastq	NA	reads	NA	ENCSR542FLV	TF ChIP-seq	EFO:0002784	GM12878	cell line	Homo sapiens	NA	NA	NA				NA	NA	NA	ZBTB33-human	DNA	NA	NA	NA		NA	2017-11-13	ENCODE	NA	NA	NA	4	4_1	101	NA	paired-ended	1	ENCFF222LNP	NA	3264906697	Michael Snyder, Stanford	32f20afdd891fbd5a6dd988519319686	SRA:SRR8659956	https://www.encodeproject.org/files/ENCFF561NID/@@download/ENCFF561NID.fastq.gz	NA	Illumina HiSeq 2000	/files/ENCFF002EFU/	released
ENCFF222LNP	fastq	fastq	NA	reads	NA	ENCSR542FLV	TF ChIP-seq	EFO:0002784	GM12878	cell line	Homo sapiens	NA	NA	NA				NA	NA	NA	ZBTB33-human	DNA	NA	NA	NA		NA	2017-11-13	ENCODE	NA	NA	NA	4	4_1	101	NA	paired-ended	2	ENCFF561NID	NA	3274351538	Michael Snyder, Stanford	ec1e65e8d92e85c0af49852a50cd2dbe	SRA:SRR8659956	https://www.encodeproject.org/files/ENCFF222LNP/@@download/ENCFF222LNP.fastq.gz	NA	Illumina HiSeq 2000	/files/ENCFF002EFS/	released
ENCFF588AQE	fastq	fastq	NA	reads	NA	ENCSR987MTA	TF ChIP-seq	EFO:0002784	GM12878	cell line	Homo sapiens	NA	NA	NA				NA	NA	NA	BHLHE40-human	DNA	NA	NA	NA		NA	2017-01-31	ENCODE	NA	NA	NA	5	5_1	100	NA	paired-ended	2	ENCFF542AWV	NA	2351961594	Michael Snyder, Stanford	47b0206558f9d88ba552e285c181ce96	SRA:SRR6214309	https://www.encodeproject.org/files/ENCFF588AQE/@@download/ENCFF588AQE.fastq.gz	NA	Illumina HiSeq 4000	/files/ENCFF647DBV/	released
ENCFF216ZWY	fastq	fastq	NA	reads	NA	ENCSR987MTA	TF ChIP-seq	EFO:0002784	GM12878	cell line	Homo sapiens	NA	NA	NA				NA	NA	NA	BHLHE40-human	DNA	NA	NA	NA		NA	2017-01-31	ENCODE	NA	NA	NA	4	4_1	100	NA	paired-ended	1	ENCFF438VPJ	NA	1964902618	Michael Snyder, Stanford	f6c7fdcd37d877034a35b7744394c731	SRA:SRR6214308	https://www.encodeproject.org/files/ENCFF216ZWY/@@download/ENCFF216ZWY.fastq.gz	NA	Illumina HiSeq 4000	/files/ENCFF202OMW/	released
ENCFF542AWV	fastq	fastq	NA	reads	NA	ENCSR987MTA	TF ChIP-seq	EFO:0002784	GM12878	cell line	Homo sapiens	NA	NA	NA				NA	NA	NA	BHLHE40-human	DNA	NA	NA	NA		NA	2017-01-31	ENCODE	NA	NA	NA	5	5_1	100	NA	paired-ended	1	ENCFF588AQE	NA	1985639513	Michael Snyder, Stanford	954d6fb62a901f0963c1902082ac64db	SRA:SRR6214309	https://www.encodeproject.org/files/ENCFF542AWV/@@download/ENCFF542AWV.fastq.gz	NA	Illumina HiSeq 4000	/files/ENCFF829GAK/	released
ENCFF438VPJ	fastq	fastq	NA	reads	NA	ENCSR987MTA	TF ChIP-seq	EFO:0002784	GM12878	cell line	Homo sapiens	NA	NA	NA				NA	NA	NA	BHLHE40-human	DNA	NA	NA	NA		NA	2017-01-31	ENCODE	NA	NA	NA	4	4_1	100	NA	paired-ended	2	ENCFF216ZWY	NA	2324079540	Michael Snyder, Stanford	1ed255af01a0f20790814e6e72dab5de	SRA:SRR6214308	https://www.encodeproject.org/files/ENCFF438VPJ/@@download/ENCFF438VPJ.fastq.gz	NA	Illumina HiSeq 4000	/files/ENCFF349FFX/	released
ENCFF365NAQ	fastq	fastq	NA	reads	NA	ENCSR976TBC	TF ChIP-seq	EFO:0002784	GM12878	cell line	Homo sapiens	NA	NA	NA				NA	NA	NA	IRF5-human	DNA	NA	NA	NA		NA	2017-02-21	ENCODE	NA	NA	NA	2	2_1	100	NA	paired-ended	2	ENCFF668ZNC	NA	2098533777	Michael Snyder, Stanford	a1caebb237a1ccf003063ef0f6c9d4bf	SRA:SRR6214229	https://www.encodeproject.org/files/ENCFF365NAQ/@@download/ENCFF365NAQ.fastq.gz	NA	Illumina HiSeq 2000	/files/ENCFF002EFS/	released
ENCFF668ZNC	fastq	fastq	NA	reads	NA	ENCSR976TBC	TF ChIP-seq	EFO:0002784	GM12878	cell line	Homo sapiens	NA	NA	NA				NA	NA	NA	IRF5-human	DNA	NA	NA	NA		NA	2017-02-21	ENCODE	NA	NA	NA	2	2_1	100	NA	paired-ended	1	ENCFF365NAQ	NA	2096105308	Michael Snyder, Stanford	07ba5bee3ae9c0710e86bff39facc65b	SRA:SRR6214229	https://www.encodeproject.org/files/ENCFF668ZNC/@@download/ENCFF668ZNC.fastq.gz	NA	Illumina HiSeq 2000	/files/ENCFF002EFU/	released
ENCFF490CJS	fastq	fastq	NA	reads	NA	ENCSR976TBC	TF ChIP-seq	EFO:0002784	GM12878	cell line	Homo sapiens	NA	NA	NA				NA	NA	NA	IRF5-human	DNA	NA	NA	NA		NA	2017-02-21	ENCODE	NA	NA	NA	1	1_1	100	NA	paired-ended	2	ENCFF086HHP	NA	1984258621	Michael Snyder, Stanford	5965672ad8dd104f507cf5b5671aef0a	SRA:SRR6214230	https://www.encodeproject.org/files/ENCFF490CJS/@@download/ENCFF490CJS.fastq.gz	NA	Illumina HiSeq 2000	/files/ENCFF002EFQ/	released
ENCFF086HHP	fastq	fastq	NA	reads	NA	ENCSR976TBC	TF ChIP-seq	EFO:0002784	GM12878	cell line	Homo sapiens	NA	NA	NA				NA	NA	NA	IRF5-human	DNA	NA	NA	NA		NA	2017-02-21	ENCODE	NA	NA	NA	1	1_1	100	NA	paired-ended	1	ENCFF490CJS	NA	1973592913	Michael Snyder, Stanford	b0e080a47277eb575b292ba58bf1d669	SRA:SRR6214230	https://www.encodeproject.org/files/ENCFF086HHP/@@download/ENCFF086HHP.fastq.gz	NA	Illumina HiSeq 2000	/files/ENCFF002EFT/	released
ENCFF868YNQ	fastq	fastq	NA	reads	NA	ENCSR189YYK	TF ChIP-seq	EFO:0002784	GM12878	cell line	Homo sapiens	NA	NA	NA				NA	NA	NA	ZBTB40-human	DNA	NA	NA	NA		NA	2016-09-20	ENCODE	NA	NA	NA	1	1_1	100	NA	paired-ended	1	ENCFF471LIQ	NA	3809382477	Michael Snyder, Stanford	44f97dc5c095542580129b0fe7cace13	SRA:SRR5111230	https://www.encodeproject.org/files/ENCFF868YNQ/@@download/ENCFF868YNQ.fastq.gz	NA	Illumina HiSeq 4000	/files/ENCFF202OMW/	released
ENCFF471LIQ	fastq	fastq	NA	reads	NA	ENCSR189YYK	TF ChIP-seq	EFO:0002784	GM12878	cell line	Homo sapiens	NA	NA	NA				NA	NA	NA	ZBTB40-human	DNA	NA	NA	NA		NA	2016-09-20	ENCODE	NA	NA	NA	1	1_1	100	NA	paired-ended	2	ENCFF868YNQ	NA	3934254838	Michael Snyder, Stanford	6fb6bcf75cc29e181c697ed0d3866132	SRA:SRR5111230	https://www.encodeproject.org/files/ENCFF471LIQ/@@download/ENCFF471LIQ.fastq.gz	NA	Illumina HiSeq 4000	/files/ENCFF349FFX/	released
ENCFF199JYM	fastq	fastq	NA	reads	NA	ENCSR189YYK	TF ChIP-seq	EFO:0002784	GM12878	cell line	Homo sapiens	NA	NA	NA				NA	NA	NA	ZBTB40-human	DNA	NA	NA	NA		NA	2016-09-20	ENCODE	NA	NA	NA	2	2_1	100	NA	paired-ended	1	ENCFF699UWV	NA	2907531802	Michael Snyder, Stanford	3f79449dacb5a42a97fa8e2dfc04e44d	SRA:SRR5111231	https://www.encodeproject.org/files/ENCFF199JYM/@@download/ENCFF199JYM.fastq.gz	NA	Illumina HiSeq 4000	/files/ENCFF829GAK/	released
ENCFF699UWV	fastq	fastq	NA	reads	NA	ENCSR189YYK	TF ChIP-seq	EFO:0002784	GM12878	cell line	Homo sapiens	NA	NA	NA				NA	NA	NA	ZBTB40-human	DNA	NA	NA	NA		NA	2016-09-20	ENCODE	NA	NA	NA	2	2_1	100	NA	paired-ended	2	ENCFF199JYM	NA	3279571816	Michael Snyder, Stanford	3853bf98fe33171727b14b929c4cd268	SRA:SRR5111231	https://www.encodeproject.org/files/ENCFF699UWV/@@download/ENCFF699UWV.fastq.gz	NA	Illumina HiSeq 4000	/files/ENCFF647DBV/	released
ENCFF592CBD	fastq	fastq	NA	reads	NA	ENCSR874AFU	TF ChIP-seq	EFO:0002784	GM12878	cell line	Homo sapiens	NA	NA	NA				NA	NA	NA	IKZF1-human	DNA	NA	NA	NA		NA	2016-09-20	ENCODE	NA	NA	NA	2	2_1	100	NA	paired-ended	2	ENCFF970GQF	NA	3655788210	Michael Snyder, Stanford	8caa6646b0be7e654fa637f17ad7f033	SRA:SRR5112199	https://www.encodeproject.org/files/ENCFF592CBD/@@download/ENCFF592CBD.fastq.gz	NA	Illumina HiSeq 4000	/files/ENCFF349FFX/	released
ENCFF970GQF	fastq	fastq	NA	reads	NA	ENCSR874AFU	TF ChIP-seq	EFO:0002784	GM12878	cell line	Homo sapiens	NA	NA	NA				NA	NA	NA	IKZF1-human	DNA	NA	NA	NA		NA	2016-09-20	ENCODE	NA	NA	NA	2	2_1	100	NA	paired-ended	1	ENCFF592CBD	NA	3357547323	Michael Snyder, Stanford	266674bafd5c81a6b7babbf0ea4108f4	SRA:SRR5112199	https://www.encodeproject.org/files/ENCFF970GQF/@@download/ENCFF970GQF.fastq.gz	NA	Illumina HiSeq 4000	/files/ENCFF202OMW/	released
ENCFF202EJB	fastq	fastq	NA	reads	NA	ENCSR874AFU	TF ChIP-seq	EFO:0002784	GM12878	cell line	Homo sapiens	NA	NA	NA				NA	NA	NA	IKZF1-human	DNA	NA	NA	NA		NA	2016-09-20	ENCODE	NA	NA	NA	1	1_1	100	NA	paired-ended	1	ENCFF914KKF	NA	3760025522	Michael Snyder, Stanford	8e5720ad6789f78be4ef17c3b8541a56	SRA:SRR5112200	https://www.encodeproject.org/files/ENCFF202EJB/@@download/ENCFF202EJB.fastq.gz	NA	Illumina HiSeq 4000	/files/ENCFF829GAK/	released
ENCFF914KKF	fastq	fastq	NA	reads	NA	ENCSR874AFU	TF ChIP-seq	EFO:0002784	GM12878	cell line	Homo sapiens	NA	NA	NA				NA	NA	NA	IKZF1-human	DNA	NA	NA	NA		NA	2016-09-20	ENCODE	NA	NA	NA	1	1_1	100	NA	paired-ended	2	ENCFF202EJB	NA	4178942090	Michael Snyder, Stanford	a86416c22ec93435336431b1016e2c7e	SRA:SRR5112200	https://www.encodeproject.org/files/ENCFF914KKF/@@download/ENCFF914KKF.fastq.gz	NA	Illumina HiSeq 4000	/files/ENCFF647DBV/	released
ENCFF441EMM	fastq	fastq	NA	reads	NA	ENCSR177VFS	TF ChIP-seq	EFO:0002784	GM12878	cell line	Homo sapiens	NA	NA	NA				NA	NA	NA	MEF2B-human	DNA	NA	NA	NA		NA	2018-02-13	ENCODE	NA	NA	NA	1	1_1	100	NA	paired-ended	1	ENCFF239WHZ	NA	11315624661	Michael Snyder, Stanford	8065bc43668dd15742b2f00e745fe190	SRA:SRR8660147	https://www.encodeproject.org/files/ENCFF441EMM/@@download/ENCFF441EMM.fastq.gz	NA	Illumina HiSeq 4000	/files/ENCFF202OMW/	released
ENCFF239WHZ	fastq	fastq	NA	reads	NA	ENCSR177VFS	TF ChIP-seq	EFO:0002784	GM12878	cell line	Homo sapiens	NA	NA	NA				NA	NA	NA	MEF2B-human	DNA	NA	NA	NA		NA	2018-02-13	ENCODE	NA	NA	NA	1	1_1	100	NA	paired-ended	2	ENCFF441EMM	NA	11719318502	Michael Snyder, Stanford	c7477950e610260f08dbb36316a5d590	SRA:SRR8660147	https://www.encodeproject.org/files/ENCFF239WHZ/@@download/ENCFF239WHZ.fastq.gz	NA	Illumina HiSeq 4000	/files/ENCFF349FFX/	released
ENCFF277DLT	fastq	fastq	NA	reads	NA	ENCSR177VFS	TF ChIP-seq	EFO:0002784	GM12878	cell line	Homo sapiens	NA	NA	NA				NA	NA	NA	MEF2B-human	DNA	NA	NA	NA		NA	2018-02-13	ENCODE	NA	NA	NA	2	2_1	100	NA	paired-ended	1	ENCFF245NVS	NA	3202330665	Michael Snyder, Stanford	81f2701fc881ac7a4a9d96bbb22a4dde	SRA:SRR8660148	https://www.encodeproject.org/files/ENCFF277DLT/@@download/ENCFF277DLT.fastq.gz	NA	Illumina HiSeq 4000	/files/ENCFF829GAK/	released
ENCFF245NVS	fastq	fastq	NA	reads	NA	ENCSR177VFS	TF ChIP-seq	EFO:0002784	GM12878	cell line	Homo sapiens	NA	NA	NA				NA	NA	NA	MEF2B-human	DNA	NA	NA	NA		NA	2018-02-13	ENCODE	NA	NA	NA	2	2_1	100	NA	paired-ended	2	ENCFF277DLT	NA	3600069170	Michael Snyder, Stanford	d86c414ee1d27bc0f5e92a668a112fd6	SRA:SRR8660148	https://www.encodeproject.org/files/ENCFF245NVS/@@download/ENCFF245NVS.fastq.gz	NA	Illumina HiSeq 4000	/files/ENCFF647DBV/	released
ENCFF276DXN	fastq	fastq	NA	reads	NA	ENCSR813DCK	TF ChIP-seq	EFO:0002784	GM12878	cell line	Homo sapiens	NA	NA	NA				NA	NA	NA	SMAD1-human	DNA	NA	NA	NA		NA	2018-01-26	ENCODE	NA	NA	NA	2	2_1	100	NA	paired-ended	2	ENCFF659XQW	NA	2602768069	Michael Snyder, Stanford	36791fc7711e9a0374f489503ee9a5fe	SRA:SRR8660235	https://www.encodeproject.org/files/ENCFF276DXN/@@download/ENCFF276DXN.fastq.gz	NA	Illumina HiSeq 2000	/files/ENCFF002EFS/	released
ENCFF060AFD	fastq	fastq	NA	reads	NA	ENCSR813DCK	TF ChIP-seq	EFO:0002784	GM12878	cell line	Homo sapiens	NA	NA	NA				NA	NA	NA	SMAD1-human	DNA	NA	NA	NA		NA	2018-01-26	ENCODE	NA	NA	NA	1	1_1	100	NA	paired-ended	1	ENCFF099MWU	NA	2124592226	Michael Snyder, Stanford	dbe86124a9af4e33860c7df49fdb28f4	SRA:SRR8660236	https://www.encodeproject.org/files/ENCFF060AFD/@@download/ENCFF060AFD.fastq.gz	NA	Illumina HiSeq 2000	/files/ENCFF002EFT/	released
ENCFF099MWU	fastq	fastq	NA	reads	NA	ENCSR813DCK	TF ChIP-seq	EFO:0002784	GM12878	cell line	Homo sapiens	NA	NA	NA				NA	NA	NA	SMAD1-human	DNA	NA	NA	NA		NA	2018-01-26	ENCODE	NA	NA	NA	1	1_1	100	NA	paired-ended	2	ENCFF060AFD	NA	2153666542	Michael Snyder, Stanford	893e9df649030a2109a406ce9a3e546d	SRA:SRR8660236	https://www.encodeproject.org/files/ENCFF099MWU/@@download/ENCFF099MWU.fastq.gz	NA	Illumina HiSeq 2000	/files/ENCFF002EFQ/	released
ENCFF659XQW	fastq	fastq	NA	reads	NA	ENCSR813DCK	TF ChIP-seq	EFO:0002784	GM12878	cell line	Homo sapiens	NA	NA	NA				NA	NA	NA	SMAD1-human	DNA	NA	NA	NA		NA	2018-01-26	ENCODE	NA	NA	NA	2	2_1	100	NA	paired-ended	1	ENCFF276DXN	NA	2566307516	Michael Snyder, Stanford	87925945ac463479d167a1d0891c475b	SRA:SRR8660235	https://www.encodeproject.org/files/ENCFF659XQW/@@download/ENCFF659XQW.fastq.gz	NA	Illumina HiSeq 2000	/files/ENCFF002EFU/	released
ENCFF138BLI	fastq	fastq	NA	reads	NA	ENCSR439WAF	TF ChIP-seq	EFO:0002784	GM12878	cell line	Homo sapiens	NA	NA	NA				NA	NA	NA	E4F1-human	DNA	NA	NA	NA		NA	2018-01-26	ENCODE	NA	NA	NA	2	2_1	100	NA	paired-ended	1	ENCFF866JOT	NA	2267118801	Michael Snyder, Stanford	a5fcaa49aaa5ef956d97b79a31796fb4	SRA:SRR8660394	https://www.encodeproject.org/files/ENCFF138BLI/@@download/ENCFF138BLI.fastq.gz	NA	Illumina HiSeq 2000	/files/ENCFF002EFU/	released
ENCFF863JNZ	fastq	fastq	NA	reads	NA	ENCSR439WAF	TF ChIP-seq	EFO:0002784	GM12878	cell line	Homo sapiens	NA	NA	NA				NA	NA	NA	E4F1-human	DNA	NA	NA	NA		NA	2018-01-26	ENCODE	NA	NA	NA	1	1_1	100	NA	paired-ended	1	ENCFF367FUJ	NA	2060027303	Michael Snyder, Stanford	30aeec7ba9fb3a72e59e34bf9d4f5c84	SRA:SRR8660393	https://www.encodeproject.org/files/ENCFF863JNZ/@@download/ENCFF863JNZ.fastq.gz	NA	Illumina HiSeq 2000	/files/ENCFF002EFT/	released
ENCFF367FUJ	fastq	fastq	NA	reads	NA	ENCSR439WAF	TF ChIP-seq	EFO:0002784	GM12878	cell line	Homo sapiens	NA	NA	NA				NA	NA	NA	E4F1-human	DNA	NA	NA	NA		NA	2018-01-26	ENCODE	NA	NA	NA	1	1_1	100	NA	paired-ended	2	ENCFF863JNZ	NA	2116943047	Michael Snyder, Stanford	c17f697ecad755234a8bee508d77c41c	SRA:SRR8660393	https://www.encodeproject.org/files/ENCFF367FUJ/@@download/ENCFF367FUJ.fastq.gz	NA	Illumina HiSeq 2000	/files/ENCFF002EFQ/	released
ENCFF866JOT	fastq	fastq	NA	reads	NA	ENCSR439WAF	TF ChIP-seq	EFO:0002784	GM12878	cell line	Homo sapiens	NA	NA	NA				NA	NA	NA	E4F1-human	DNA	NA	NA	NA		NA	2018-01-26	ENCODE	NA	NA	NA	2	2_1	100	NA	paired-ended	2	ENCFF138BLI	NA	2338438281	Michael Snyder, Stanford	27bc8d31916e8ab932f671c4b6aa5a20	SRA:SRR8660394	https://www.encodeproject.org/files/ENCFF866JOT/@@download/ENCFF866JOT.fastq.gz	NA	Illumina HiSeq 2000	/files/ENCFF002EFS/	released
ENCFF393JDU	fastq	fastq	NA	reads	NA	ENCSR482TWQ	TF ChIP-seq	EFO:0002784	GM12878	cell line	Homo sapiens	NA	NA	NA				NA	NA	NA	RAD51-human	DNA	NA	NA	NA		NA	2016-11-17	ENCODE	NA	NA	NA	1	1_1	100	NA	paired-ended	2	ENCFF758PBW	NA	2893834765	Michael Snyder, Stanford	3cc639f61a3942ddab96d0fc8e098315	SRA:SRR6213716	https://www.encodeproject.org/files/ENCFF393JDU/@@download/ENCFF393JDU.fastq.gz	NA	Illumina HiSeq 4000	/files/ENCFF349FFX/	released
ENCFF522PJZ	fastq	fastq	NA	reads	NA	ENCSR482TWQ	TF ChIP-seq	EFO:0002784	GM12878	cell line	Homo sapiens	NA	NA	NA				NA	NA	NA	RAD51-human	DNA	NA	NA	NA		NA	2016-11-17	ENCODE	NA	NA	NA	2	2_1	100	NA	paired-ended	2	ENCFF219PKK	NA	4951681045	Michael Snyder, Stanford	03c608d86ef7654d4f8196ed6f3c2962	SRA:SRR6213717	https://www.encodeproject.org/files/ENCFF522PJZ/@@download/ENCFF522PJZ.fastq.gz	NA	Illumina HiSeq 4000	/files/ENCFF647DBV/	released
ENCFF219PKK	fastq	fastq	NA	reads	NA	ENCSR482TWQ	TF ChIP-seq	EFO:0002784	GM12878	cell line	Homo sapiens	NA	NA	NA				NA	NA	NA	RAD51-human	DNA	NA	NA	NA		NA	2016-11-17	ENCODE	NA	NA	NA	2	2_1	100	NA	paired-ended	1	ENCFF522PJZ	NA	4662412169	Michael Snyder, Stanford	a6c31658ad21ae0538d3149b3a718db0	SRA:SRR6213717	https://www.encodeproject.org/files/ENCFF219PKK/@@download/ENCFF219PKK.fastq.gz	NA	Illumina HiSeq 4000	/files/ENCFF829GAK/	released
ENCFF758PBW	fastq	fastq	NA	reads	NA	ENCSR482TWQ	TF ChIP-seq	EFO:0002784	GM12878	cell line	Homo sapiens	NA	NA	NA				NA	NA	NA	RAD51-human	DNA	NA	NA	NA		NA	2016-11-17	ENCODE	NA	NA	NA	1	1_1	100	NA	paired-ended	1	ENCFF393JDU	NA	2753112219	Michael Snyder, Stanford	6d7b24f245d87d3ef9dfc59412afae6e	SRA:SRR6213716	https://www.encodeproject.org/files/ENCFF758PBW/@@download/ENCFF758PBW.fastq.gz	NA	Illumina HiSeq 4000	/files/ENCFF202OMW/	released
ENCFF574HXK	fastq	fastq	NA	reads	NA	ENCSR822AHX	TF ChIP-seq	EFO:0002784	GM12878	cell line	Homo sapiens	NA	NA	NA				NA	NA	NA	IKZF2-human	DNA	NA	NA	NA		NA	2017-06-23	ENCODE	NA	NA	NA	1	1_1	100	NA	paired-ended	2	ENCFF997CNG	NA	2966153565	Michael Snyder, Stanford	6a06f7c5cd2a3d007281bc651582a7ab	SRA:SRR6214004	https://www.encodeproject.org/files/ENCFF574HXK/@@download/ENCFF574HXK.fastq.gz	NA	Illumina HiSeq 4000	/files/ENCFF349FFX/	released
ENCFF393WEP	fastq	fastq	NA	reads	NA	ENCSR822AHX	TF ChIP-seq	EFO:0002784	GM12878	cell line	Homo sapiens	NA	NA	NA				NA	NA	NA	IKZF2-human	DNA	NA	NA	NA		NA	2017-06-23	ENCODE	NA	NA	NA	2	2_1	100	NA	paired-ended	2	ENCFF364TAC	NA	10703684588	Michael Snyder, Stanford	00c8ead9796cfc312093f272beb8c3ab	SRA:SRR6214003	https://www.encodeproject.org/files/ENCFF393WEP/@@download/ENCFF393WEP.fastq.gz	NA	Illumina HiSeq 4000	/files/ENCFF647DBV/	released
ENCFF364TAC	fastq	fastq	NA	reads	NA	ENCSR822AHX	TF ChIP-seq	EFO:0002784	GM12878	cell line	Homo sapiens	NA	NA	NA				NA	NA	NA	IKZF2-human	DNA	NA	NA	NA		NA	2017-06-23	ENCODE	NA	NA	NA	2	2_1	100	NA	paired-ended	1	ENCFF393WEP	NA	9706621516	Michael Snyder, Stanford	ba535bdf91fc237d0fd588b16436b8ad	SRA:SRR6214003	https://www.encodeproject.org/files/ENCFF364TAC/@@download/ENCFF364TAC.fastq.gz	NA	Illumina HiSeq 4000	/files/ENCFF829GAK/	released
ENCFF997CNG	fastq	fastq	NA	reads	NA	ENCSR822AHX	TF ChIP-seq	EFO:0002784	GM12878	cell line	Homo sapiens	NA	NA	NA				NA	NA	NA	IKZF2-human	DNA	NA	NA	NA		NA	2017-06-23	ENCODE	NA	NA	NA	1	1_1	100	NA	paired-ended	1	ENCFF574HXK	NA	2770651140	Michael Snyder, Stanford	521a0238c23a7e57cf63a0d58362c1f0	SRA:SRR6214004	https://www.encodeproject.org/files/ENCFF997CNG/@@download/ENCFF997CNG.fastq.gz	NA	Illumina HiSeq 4000	/files/ENCFF202OMW/	released
ENCFF441MWI	fastq	fastq	NA	reads	NA	ENCSR785OKZ	TF ChIP-seq	EFO:0002784	GM12878	cell line	Homo sapiens	NA	NA	NA				NA	NA	NA	RB1-human	DNA	NA	NA	NA	formaldehyde	NA	2017-06-07	ENCODE	NA	NA	NA	4	4_1	101	NA	paired-ended	2	ENCFF212KHQ	NA	4226377854	Michael Snyder, Stanford	cebcb895cfe0e86b82ffe1a9e64010bc	SRA:SRR6214382	https://www.encodeproject.org/files/ENCFF441MWI/@@download/ENCFF441MWI.fastq.gz	NA	Illumina HiSeq 2000	/files/ENCFF002EFS/	released
ENCFF002ELC	fastq	fastq	NA	reads	NA	ENCSR785OKZ	TF ChIP-seq	EFO:0002784	GM12878	cell line	Homo sapiens	NA	NA	NA				NA	NA	NA	RB1-human	DNA	NA	NA	NA	formaldehyde	NA	2017-06-07	ENCODE	NA	NA	NA	3	3_1	100	NA	paired-ended	1	ENCFF002EKY	NA	2540683078	Michael Snyder, Stanford	1882eefc2da684f4e1ea638b40304229	SRA:SRR6214383	https://www.encodeproject.org/files/ENCFF002ELC/@@download/ENCFF002ELC.fastq.gz	NA	Illumina HiSeq 2000	/files/ENCFF002EFT/	released
ENCFF002EKY	fastq	fastq	NA	reads	NA	ENCSR785OKZ	TF ChIP-seq	EFO:0002784	GM12878	cell line	Homo sapiens	NA	NA	NA				NA	NA	NA	RB1-human	DNA	NA	NA	NA	formaldehyde	NA	2017-06-07	ENCODE	NA	NA	NA	3	3_1	100	NA	paired-ended	2	ENCFF002ELC	NA	2534760216	Michael Snyder, Stanford	b574002e1edac78bdbf66a6b8eead62a	SRA:SRR6214383	https://www.encodeproject.org/files/ENCFF002EKY/@@download/ENCFF002EKY.fastq.gz	NA	Illumina HiSeq 2000	/files/ENCFF002EFQ/	released
ENCFF212KHQ	fastq	fastq	NA	reads	NA	ENCSR785OKZ	TF ChIP-seq	EFO:0002784	GM12878	cell line	Homo sapiens	NA	NA	NA				NA	NA	NA	RB1-human	DNA	NA	NA	NA	formaldehyde	NA	2017-06-07	ENCODE	NA	NA	NA	4	4_1	101	NA	paired-ended	1	ENCFF441MWI	NA	4243944032	Michael Snyder, Stanford	667cbfe76ad9534b410e934334d89302	SRA:SRR6214382	https://www.encodeproject.org/files/ENCFF212KHQ/@@download/ENCFF212KHQ.fastq.gz	NA	Illumina HiSeq 2000	/files/ENCFF002EFU/	released
ENCFF741BVE	fastq	fastq	NA	reads	NA	ENCSR014YCR	TF ChIP-seq	EFO:0002784	GM12878	cell line	Homo sapiens	NA	NA	NA				NA	NA	NA	ATF7-human	DNA	NA	NA	NA		NA	2016-07-08	ENCODE	NA	NA	NA	2	2_1	100	NA	paired-ended	2	ENCFF317NXG	NA	1680062999	Michael Snyder, Stanford	d936273f84807bbb8060f43fd52b369d	SRA:SRR6213000	https://www.encodeproject.org/files/ENCFF741BVE/@@download/ENCFF741BVE.fastq.gz	NA	Illumina HiSeq 2000	/files/ENCFF002EFS/	released
ENCFF531UQG	fastq	fastq	NA	reads	NA	ENCSR014YCR	TF ChIP-seq	EFO:0002784	GM12878	cell line	Homo sapiens	NA	NA	NA				NA	NA	NA	ATF7-human	DNA	NA	NA	NA		NA	2016-07-08	ENCODE	NA	NA	NA	1	1_1	100	NA	paired-ended	2	ENCFF044LTS	NA	1826452886	Michael Snyder, Stanford	a39cfaa96adaab3f25c37e25bb2c3601	SRA:SRR6212999	https://www.encodeproject.org/files/ENCFF531UQG/@@download/ENCFF531UQG.fastq.gz	NA	Illumina HiSeq 2000	/files/ENCFF002EFQ/	released
ENCFF317NXG	fastq	fastq	NA	reads	NA	ENCSR014YCR	TF ChIP-seq	EFO:0002784	GM12878	cell line	Homo sapiens	NA	NA	NA				NA	NA	NA	ATF7-human	DNA	NA	NA	NA		NA	2016-07-08	ENCODE	NA	NA	NA	2	2_1	100	NA	paired-ended	1	ENCFF741BVE	NA	1616468313	Michael Snyder, Stanford	f0a2aef25000f14514ffa0371d16952e	SRA:SRR6213000	https://www.encodeproject.org/files/ENCFF317NXG/@@download/ENCFF317NXG.fastq.gz	NA	Illumina HiSeq 2000	/files/ENCFF002EFU/	released
ENCFF044LTS	fastq	fastq	NA	reads	NA	ENCSR014YCR	TF ChIP-seq	EFO:0002784	GM12878	cell line	Homo sapiens	NA	NA	NA				NA	NA	NA	ATF7-human	DNA	NA	NA	NA		NA	2016-07-08	ENCODE	NA	NA	NA	1	1_1	100	NA	paired-ended	1	ENCFF531UQG	NA	1759562116	Michael Snyder, Stanford	52c43eaeb8f9831239bcb48fcfc4c47c	SRA:SRR6212999	https://www.encodeproject.org/files/ENCFF044LTS/@@download/ENCFF044LTS.fastq.gz	NA	Illumina HiSeq 2000	/files/ENCFF002EFT/	released
ENCFF156KWQ	fastq	fastq	NA	reads	NA	ENCSR387QUV	TF ChIP-seq	EFO:0002784	GM12878	cell line	Homo sapiens	NA	NA	NA				NA	NA	NA	RELB-human	DNA	NA	NA	NA		NA	2017-02-21	ENCODE	NA	NA	NA	2	2_1	100	NA	paired-ended	2	ENCFF385BNN	NA	2100546608	Michael Snyder, Stanford	b0a7c0357f54a8fa55a0e3d5218d3a59	SRA:SRR6213569	https://www.encodeproject.org/files/ENCFF156KWQ/@@download/ENCFF156KWQ.fastq.gz	NA	Illumina HiSeq 2000	/files/ENCFF002EFS/	released
ENCFF385BNN	fastq	fastq	NA	reads	NA	ENCSR387QUV	TF ChIP-seq	EFO:0002784	GM12878	cell line	Homo sapiens	NA	NA	NA				NA	NA	NA	RELB-human	DNA	NA	NA	NA		NA	2017-02-21	ENCODE	NA	NA	NA	2	2_1	100	NA	paired-ended	1	ENCFF156KWQ	NA	2077437853	Michael Snyder, Stanford	903f9ac13a6ce846549703be657a760a	SRA:SRR6213569	https://www.encodeproject.org/files/ENCFF385BNN/@@download/ENCFF385BNN.fastq.gz	NA	Illumina HiSeq 2000	/files/ENCFF002EFU/	released
ENCFF009PBB	fastq	fastq	NA	reads	NA	ENCSR387QUV	TF ChIP-seq	EFO:0002784	GM12878	cell line	Homo sapiens	NA	NA	NA				NA	NA	NA	RELB-human	DNA	NA	NA	NA		NA	2017-02-21	ENCODE	NA	NA	NA	1	1_1	100	NA	paired-ended	1	ENCFF713GZG	NA	2051102198	Michael Snyder, Stanford	4da6e98ac41c8d12166bc4530dddbdcf	SRA:SRR6213570	https://www.encodeproject.org/files/ENCFF009PBB/@@download/ENCFF009PBB.fastq.gz	NA	Illumina HiSeq 2000	/files/ENCFF002EFT/	released
ENCFF713GZG	fastq	fastq	NA	reads	NA	ENCSR387QUV	TF ChIP-seq	EFO:0002784	GM12878	cell line	Homo sapiens	NA	NA	NA				NA	NA	NA	RELB-human	DNA	NA	NA	NA		NA	2017-02-21	ENCODE	NA	NA	NA	1	1_1	100	NA	paired-ended	2	ENCFF009PBB	NA	2070188554	Michael Snyder, Stanford	23402ba114682f46adeb235b9ca2d3fa	SRA:SRR6213570	https://www.encodeproject.org/files/ENCFF713GZG/@@download/ENCFF713GZG.fastq.gz	NA	Illumina HiSeq 2000	/files/ENCFF002EFQ/	released
ENCFF410XYU	fastq	fastq	NA	reads	NA	ENCSR412YGM	TF ChIP-seq	EFO:0002784	GM12878	cell line	Homo sapiens	NA	NA	NA				NA	NA	NA	ZSCAN29-human	DNA	NA	NA	NA		NA	2017-05-17	ENCODE	NA	NA	NA	1	1_1	100	NA	paired-ended	1	ENCFF509XFH	NA	2816738853	Michael Snyder, Stanford	168131b75c2e5a1b9e77fe9968cb16e3	SRA:SRR6213088	https://www.encodeproject.org/files/ENCFF410XYU/@@download/ENCFF410XYU.fastq.gz	NA	Illumina HiSeq 4000	/files/ENCFF202OMW/	released
ENCFF509XFH	fastq	fastq	NA	reads	NA	ENCSR412YGM	TF ChIP-seq	EFO:0002784	GM12878	cell line	Homo sapiens	NA	NA	NA				NA	NA	NA	ZSCAN29-human	DNA	NA	NA	NA		NA	2017-05-17	ENCODE	NA	NA	NA	1	1_1	100	NA	paired-ended	2	ENCFF410XYU	NA	3009802033	Michael Snyder, Stanford	fa2f5f3daeef95d1eeccdd60e36ebfce	SRA:SRR6213088	https://www.encodeproject.org/files/ENCFF509XFH/@@download/ENCFF509XFH.fastq.gz	NA	Illumina HiSeq 4000	/files/ENCFF349FFX/	released
ENCFF294ZQW	fastq	fastq	NA	reads	NA	ENCSR412YGM	TF ChIP-seq	EFO:0002784	GM12878	cell line	Homo sapiens	NA	NA	NA				NA	NA	NA	ZSCAN29-human	DNA	NA	NA	NA		NA	2017-05-17	ENCODE	NA	NA	NA	2	2_1	100	NA	paired-ended	1	ENCFF110RBD	NA	2362481885	Michael Snyder, Stanford	62d399163599c249a6b2aa4ae0108d90	SRA:SRR6213087	https://www.encodeproject.org/files/ENCFF294ZQW/@@download/ENCFF294ZQW.fastq.gz	NA	Illumina HiSeq 4000	/files/ENCFF829GAK/	released
ENCFF110RBD	fastq	fastq	NA	reads	NA	ENCSR412YGM	TF ChIP-seq	EFO:0002784	GM12878	cell line	Homo sapiens	NA	NA	NA				NA	NA	NA	ZSCAN29-human	DNA	NA	NA	NA		NA	2017-05-17	ENCODE	NA	NA	NA	2	2_1	100	NA	paired-ended	2	ENCFF294ZQW	NA	2825906258	Michael Snyder, Stanford	898170160be0141ffca7b961dc8bd2d2	SRA:SRR6213087	https://www.encodeproject.org/files/ENCFF110RBD/@@download/ENCFF110RBD.fastq.gz	NA	Illumina HiSeq 4000	/files/ENCFF647DBV/	released
ENCFF017QRM	fastq	fastq	NA	reads	NA	ENCSR784VIQ	TF ChIP-seq	EFO:0002784	GM12878	cell line	Homo sapiens	NA	NA	NA				NA	NA	NA	NR2C1-human	DNA	NA	NA	NA		NA	2017-06-07	ENCODE	NA	NA	NA	1	1_1	100	NA	paired-ended	1	ENCFF805JBH	NA	2808257050	Michael Snyder, Stanford	c87ed8b81c8e18e43e851d8eef02ca18	SRA:SRR6214376	https://www.encodeproject.org/files/ENCFF017QRM/@@download/ENCFF017QRM.fastq.gz	NA	Illumina HiSeq 4000	/files/ENCFF202OMW/	released
ENCFF805JBH	fastq	fastq	NA	reads	NA	ENCSR784VIQ	TF ChIP-seq	EFO:0002784	GM12878	cell line	Homo sapiens	NA	NA	NA				NA	NA	NA	NR2C1-human	DNA	NA	NA	NA		NA	2017-06-07	ENCODE	NA	NA	NA	1	1_1	100	NA	paired-ended	2	ENCFF017QRM	NA	3191734554	Michael Snyder, Stanford	8b163f7dd77a878045861d0c12739dd2	SRA:SRR6214376	https://www.encodeproject.org/files/ENCFF805JBH/@@download/ENCFF805JBH.fastq.gz	NA	Illumina HiSeq 4000	/files/ENCFF349FFX/	released
ENCFF194BDT	fastq	fastq	NA	reads	NA	ENCSR784VIQ	TF ChIP-seq	EFO:0002784	GM12878	cell line	Homo sapiens	NA	NA	NA				NA	NA	NA	NR2C1-human	DNA	NA	NA	NA		NA	2017-06-07	ENCODE	NA	NA	NA	2	2_1	100	NA	paired-ended	1	ENCFF209IJT	NA	2828404865	Michael Snyder, Stanford	18e78b74d8a8363b5a147ea5277d92a7	SRA:SRR6214377	https://www.encodeproject.org/files/ENCFF194BDT/@@download/ENCFF194BDT.fastq.gz	NA	Illumina HiSeq 4000	/files/ENCFF829GAK/	released
ENCFF209IJT	fastq	fastq	NA	reads	NA	ENCSR784VIQ	TF ChIP-seq	EFO:0002784	GM12878	cell line	Homo sapiens	NA	NA	NA				NA	NA	NA	NR2C1-human	DNA	NA	NA	NA		NA	2017-06-07	ENCODE	NA	NA	NA	2	2_1	100	NA	paired-ended	2	ENCFF194BDT	NA	3148028088	Michael Snyder, Stanford	b4f36949c2b53309b7f35b86a4183c9e	SRA:SRR6214377	https://www.encodeproject.org/files/ENCFF209IJT/@@download/ENCFF209IJT.fastq.gz	NA	Illumina HiSeq 4000	/files/ENCFF647DBV/	released
ENCFF305XXH	fastq	fastq	NA	reads	NA	ENCSR509FWH	TF ChIP-seq	EFO:0002784	GM12878	cell line	Homo sapiens	NA	NA	NA				NA	NA	NA	DPF2-human	DNA	NA	NA	NA		NA	2017-05-17	ENCODE	NA	NA	NA	2	2_1	100	NA	paired-ended	1	ENCFF433QIM	NA	2616853626	Michael Snyder, Stanford	c7b34648d7155dd3074bba633da68ba0	SRA:SRR6213408	https://www.encodeproject.org/files/ENCFF305XXH/@@download/ENCFF305XXH.fastq.gz	NA	Illumina HiSeq 4000	/files/ENCFF829GAK/	released
ENCFF845GWE	fastq	fastq	NA	reads	NA	ENCSR509FWH	TF ChIP-seq	EFO:0002784	GM12878	cell line	Homo sapiens	NA	NA	NA				NA	NA	NA	DPF2-human	DNA	NA	NA	NA		NA	2017-05-17	ENCODE	NA	NA	NA	1	1_1	100	NA	paired-ended	1	ENCFF442RZV	NA	2844853456	Michael Snyder, Stanford	c597e6104f303302f33267adebd0e9d9	SRA:SRR6213407	https://www.encodeproject.org/files/ENCFF845GWE/@@download/ENCFF845GWE.fastq.gz	NA	Illumina HiSeq 4000	/files/ENCFF202OMW/	released
ENCFF442RZV	fastq	fastq	NA	reads	NA	ENCSR509FWH	TF ChIP-seq	EFO:0002784	GM12878	cell line	Homo sapiens	NA	NA	NA				NA	NA	NA	DPF2-human	DNA	NA	NA	NA		NA	2017-05-17	ENCODE	NA	NA	NA	1	1_1	100	NA	paired-ended	2	ENCFF845GWE	NA	3425590554	Michael Snyder, Stanford	a7c82827b7beb049f0e6e3c1295cbae4	SRA:SRR6213407	https://www.encodeproject.org/files/ENCFF442RZV/@@download/ENCFF442RZV.fastq.gz	NA	Illumina HiSeq 4000	/files/ENCFF349FFX/	released
ENCFF433QIM	fastq	fastq	NA	reads	NA	ENCSR509FWH	TF ChIP-seq	EFO:0002784	GM12878	cell line	Homo sapiens	NA	NA	NA				NA	NA	NA	DPF2-human	DNA	NA	NA	NA		NA	2017-05-17	ENCODE	NA	NA	NA	2	2_1	100	NA	paired-ended	2	ENCFF305XXH	NA	3121335821	Michael Snyder, Stanford	9750d798f7b165fb2bce21efc67d4290	SRA:SRR6213408	https://www.encodeproject.org/files/ENCFF433QIM/@@download/ENCFF433QIM.fastq.gz	NA	Illumina HiSeq 4000	/files/ENCFF647DBV/	released
ENCFF877IEW	fastq	fastq	NA	reads	NA	ENCSR732PJX	TF ChIP-seq	EFO:0002784	GM12878	cell line	Homo sapiens	NA	NA	NA				NA	NA	NA	NKRF-human	DNA	NA	NA	NA		NA	2017-05-17	ENCODE	NA	NA	NA	1	1_1	100	NA	paired-ended	1	ENCFF188COD	NA	2567408550	Michael Snyder, Stanford	1e3b1eea74db74f9b7aba00f4186413b	SRA:SRR6214070	https://www.encodeproject.org/files/ENCFF877IEW/@@download/ENCFF877IEW.fastq.gz	NA	Illumina HiSeq 4000	/files/ENCFF202OMW/	released
ENCFF369GUT	fastq	fastq	NA	reads	NA	ENCSR732PJX	TF ChIP-seq	EFO:0002784	GM12878	cell line	Homo sapiens	NA	NA	NA				NA	NA	NA	NKRF-human	DNA	NA	NA	NA		NA	2017-05-17	ENCODE	NA	NA	NA	2	2_1	100	NA	paired-ended	1	ENCFF530QYJ	NA	2740618892	Michael Snyder, Stanford	441a370cf4e53427005ae77c62f8e7d5	SRA:SRR6214071	https://www.encodeproject.org/files/ENCFF369GUT/@@download/ENCFF369GUT.fastq.gz	NA	Illumina HiSeq 4000	/files/ENCFF829GAK/	released
ENCFF188COD	fastq	fastq	NA	reads	NA	ENCSR732PJX	TF ChIP-seq	EFO:0002784	GM12878	cell line	Homo sapiens	NA	NA	NA				NA	NA	NA	NKRF-human	DNA	NA	NA	NA		NA	2017-05-17	ENCODE	NA	NA	NA	1	1_1	100	NA	paired-ended	2	ENCFF877IEW	NA	2920576975	Michael Snyder, Stanford	77de01c0e2ca357aadcf4c67c5de5324	SRA:SRR6214070	https://www.encodeproject.org/files/ENCFF188COD/@@download/ENCFF188COD.fastq.gz	NA	Illumina HiSeq 4000	/files/ENCFF349FFX/	released
ENCFF530QYJ	fastq	fastq	NA	reads	NA	ENCSR732PJX	TF ChIP-seq	EFO:0002784	GM12878	cell line	Homo sapiens	NA	NA	NA				NA	NA	NA	NKRF-human	DNA	NA	NA	NA		NA	2017-05-17	ENCODE	NA	NA	NA	2	2_1	100	NA	paired-ended	2	ENCFF369GUT	NA	3135938773	Michael Snyder, Stanford	514d182bb42ac75c8819b0b8289e1659	SRA:SRR6214071	https://www.encodeproject.org/files/ENCFF530QYJ/@@download/ENCFF530QYJ.fastq.gz	NA	Illumina HiSeq 4000	/files/ENCFF647DBV/	released
ENCFF046BNP	fastq	fastq	NA	reads	NA	ENCSR590KEQ	TF ChIP-seq	EFO:0002784	GM12878	cell line	Homo sapiens	NA	NA	NA				NA	NA	NA	ARNT-human	DNA	NA	NA	NA		NA	2017-11-14	ENCODE	NA	NA	NA	2	2_1	100	NA	paired-ended	2	ENCFF673POI	NA	2537206957	Michael Snyder, Stanford	7fcaaafe97019a0e0a9d18b0c390ef83	SRA:SRR8660017	https://www.encodeproject.org/files/ENCFF046BNP/@@download/ENCFF046BNP.fastq.gz	NA	Illumina HiSeq 4000	/files/ENCFF647DBV/	released
ENCFF673POI	fastq	fastq	NA	reads	NA	ENCSR590KEQ	TF ChIP-seq	EFO:0002784	GM12878	cell line	Homo sapiens	NA	NA	NA				NA	NA	NA	ARNT-human	DNA	NA	NA	NA		NA	2017-11-14	ENCODE	NA	NA	NA	2	2_1	100	NA	paired-ended	1	ENCFF046BNP	NA	2271496038	Michael Snyder, Stanford	e48679d1959bae02cebbc2439d4fdf19	SRA:SRR8660017	https://www.encodeproject.org/files/ENCFF673POI/@@download/ENCFF673POI.fastq.gz	NA	Illumina HiSeq 4000	/files/ENCFF829GAK/	released
ENCFF061LQH	fastq	fastq	NA	reads	NA	ENCSR590KEQ	TF ChIP-seq	EFO:0002784	GM12878	cell line	Homo sapiens	NA	NA	NA				NA	NA	NA	ARNT-human	DNA	NA	NA	NA		NA	2017-11-14	ENCODE	NA	NA	NA	3	3_1	101	NA	paired-ended	2	ENCFF294AIF	NA	3621012703	Michael Snyder, Stanford	78a7e485f66888dd9c98404b85e20889	SRA:SRR8660016	https://www.encodeproject.org/files/ENCFF061LQH/@@download/ENCFF061LQH.fastq.gz	NA	Illumina HiSeq 4000	/files/ENCFF349FFX/	released
ENCFF294AIF	fastq	fastq	NA	reads	NA	ENCSR590KEQ	TF ChIP-seq	EFO:0002784	GM12878	cell line	Homo sapiens	NA	NA	NA				NA	NA	NA	ARNT-human	DNA	NA	NA	NA		NA	2017-11-14	ENCODE	NA	NA	NA	3	3_1	101	NA	paired-ended	1	ENCFF061LQH	NA	2970314825	Michael Snyder, Stanford	562e1b2b82e65e44b2bb7c0bc8a4bd77	SRA:SRR8660016	https://www.encodeproject.org/files/ENCFF294AIF/@@download/ENCFF294AIF.fastq.gz	NA	Illumina HiSeq 4000	/files/ENCFF202OMW/	released
ENCFF455PUN	fastq	fastq	NA	reads	NA	ENCSR441VHN	TF ChIP-seq	EFO:0002784	GM12878	cell line	Homo sapiens	NA	NA	NA				NA	NA	NA	IKZF1-human	DNA	NA	NA	NA		NA	2017-05-17	ENCODE	NA	NA	NA	1	1_1	100	NA	paired-ended	1	ENCFF788SAX	NA	3246283457	Michael Snyder, Stanford	0f159e1335217605ac4bfe68744100e0	SRA:SRR6213525	https://www.encodeproject.org/files/ENCFF455PUN/@@download/ENCFF455PUN.fastq.gz	NA	Illumina HiSeq 4000	/files/ENCFF202OMW/	released
ENCFF801ZZV	fastq	fastq	NA	reads	NA	ENCSR441VHN	TF ChIP-seq	EFO:0002784	GM12878	cell line	Homo sapiens	NA	NA	NA				NA	NA	NA	IKZF1-human	DNA	NA	NA	NA		NA	2017-05-17	ENCODE	NA	NA	NA	2	2_1	100	NA	paired-ended	2	ENCFF249RTD	NA	4288142530	Michael Snyder, Stanford	9cd89801da1fc6e6c806622291ffe020	SRA:SRR6213526	https://www.encodeproject.org/files/ENCFF801ZZV/@@download/ENCFF801ZZV.fastq.gz	NA	Illumina HiSeq 4000	/files/ENCFF647DBV/	released
ENCFF249RTD	fastq	fastq	NA	reads	NA	ENCSR441VHN	TF ChIP-seq	EFO:0002784	GM12878	cell line	Homo sapiens	NA	NA	NA				NA	NA	NA	IKZF1-human	DNA	NA	NA	NA		NA	2017-05-17	ENCODE	NA	NA	NA	2	2_1	100	NA	paired-ended	1	ENCFF801ZZV	NA	3540937411	Michael Snyder, Stanford	2451c40de9cc40f6823921903f89493d	SRA:SRR6213526	https://www.encodeproject.org/files/ENCFF249RTD/@@download/ENCFF249RTD.fastq.gz	NA	Illumina HiSeq 4000	/files/ENCFF829GAK/	released
ENCFF788SAX	fastq	fastq	NA	reads	NA	ENCSR441VHN	TF ChIP-seq	EFO:0002784	GM12878	cell line	Homo sapiens	NA	NA	NA				NA	NA	NA	IKZF1-human	DNA	NA	NA	NA		NA	2017-05-17	ENCODE	NA	NA	NA	1	1_1	100	NA	paired-ended	2	ENCFF455PUN	NA	3982561971	Michael Snyder, Stanford	bc3a91f2425c493102142c7fcd040eee	SRA:SRR6213525	https://www.encodeproject.org/files/ENCFF788SAX/@@download/ENCFF788SAX.fastq.gz	NA	Illumina HiSeq 4000	/files/ENCFF349FFX/	released
ENCFF181GHZ	fastq	fastq	NA	reads	NA	ENCSR075FNZ	TF ChIP-seq	EFO:0002784	GM12878	cell line	Homo sapiens	NA	NA	NA				NA	NA	NA	ZNF622-human	DNA	NA	NA	NA		NA	2017-11-13	ENCODE	NA	NA	NA	1	1_1	100	NA	paired-ended	1	ENCFF421JAE	NA	3067221392	Michael Snyder, Stanford	f7d076800fe8d14e83c53023d06f3372	SRA:SRR8660026	https://www.encodeproject.org/files/ENCFF181GHZ/@@download/ENCFF181GHZ.fastq.gz	NA	Illumina HiSeq 4000	/files/ENCFF202OMW/	released
ENCFF421JAE	fastq	fastq	NA	reads	NA	ENCSR075FNZ	TF ChIP-seq	EFO:0002784	GM12878	cell line	Homo sapiens	NA	NA	NA				NA	NA	NA	ZNF622-human	DNA	NA	NA	NA		NA	2017-11-13	ENCODE	NA	NA	NA	1	1_1	100	NA	paired-ended	2	ENCFF181GHZ	NA	3572500908	Michael Snyder, Stanford	e9f7510edc25411886ccb63050873dd7	SRA:SRR8660026	https://www.encodeproject.org/files/ENCFF421JAE/@@download/ENCFF421JAE.fastq.gz	NA	Illumina HiSeq 4000	/files/ENCFF349FFX/	released
ENCFF308STS	fastq	fastq	NA	reads	NA	ENCSR075FNZ	TF ChIP-seq	EFO:0002784	GM12878	cell line	Homo sapiens	NA	NA	NA				NA	NA	NA	ZNF622-human	DNA	NA	NA	NA		NA	2017-11-13	ENCODE	NA	NA	NA	3	3_1	101	NA	paired-ended	1	ENCFF312YAG	NA	2724184530	Michael Snyder, Stanford	56c04ef39d0a619759a5b8e094866150	SRA:SRR8660025	https://www.encodeproject.org/files/ENCFF308STS/@@download/ENCFF308STS.fastq.gz	NA	Illumina HiSeq 4000	/files/ENCFF829GAK/	released
ENCFF312YAG	fastq	fastq	NA	reads	NA	ENCSR075FNZ	TF ChIP-seq	EFO:0002784	GM12878	cell line	Homo sapiens	NA	NA	NA				NA	NA	NA	ZNF622-human	DNA	NA	NA	NA		NA	2017-11-13	ENCODE	NA	NA	NA	3	3_1	101	NA	paired-ended	2	ENCFF308STS	NA	2955286650	Michael Snyder, Stanford	99862e48bf5193c3cab6e2fa306ee0c3	SRA:SRR8660025	https://www.encodeproject.org/files/ENCFF312YAG/@@download/ENCFF312YAG.fastq.gz	NA	Illumina HiSeq 4000	/files/ENCFF647DBV/	released
ENCFF002DOM	fastq	fastq	NA	reads	NA	ENCSR117KWH	TF ChIP-seq	EFO:0002784	GM12878	cell line	Homo sapiens	NA	NA	NA				NA	NA	NA	ZNF207-human	DNA	NA	NA	NA		NA	2014-07-07	ENCODE	NA	NA	NA	1	1_1	100	NA	paired-ended	1	ENCFF002EHO	NA	3639528371	Michael Snyder, Stanford	5275f9997915a36a672a90a21c47d459	SRA:SRR5111144	https://www.encodeproject.org/files/ENCFF002DOM/@@download/ENCFF002DOM.fastq.gz	NA	Illumina HiSeq 2000	/files/ENCFF002EFT/	released
ENCFF002DOQ	fastq	fastq	NA	reads	NA	ENCSR117KWH	TF ChIP-seq	EFO:0002784	GM12878	cell line	Homo sapiens	NA	NA	NA				NA	NA	NA	ZNF207-human	DNA	NA	NA	NA		NA	2014-07-07	ENCODE	NA	NA	NA	2	2_1	100	NA	paired-ended	2	ENCFF002EHP	NA	3794926700	Michael Snyder, Stanford	045ed16a9a8b11d09261cc1a31d0cce4	SRA:SRR5111145	https://www.encodeproject.org/files/ENCFF002DOQ/@@download/ENCFF002DOQ.fastq.gz	NA	Illumina HiSeq 2000	/files/ENCFF002EFS/	released
ENCFF002EHO	fastq	fastq	NA	reads	NA	ENCSR117KWH	TF ChIP-seq	EFO:0002784	GM12878	cell line	Homo sapiens	NA	NA	NA				NA	NA	NA	ZNF207-human	DNA	NA	NA	NA		NA	2014-07-07	ENCODE	NA	NA	NA	1	1_1	100	NA	paired-ended	2	ENCFF002DOM	NA	3672693055	Michael Snyder, Stanford	30b356df62555bfc0e66187158bbdc59	SRA:SRR5111144	https://www.encodeproject.org/files/ENCFF002EHO/@@download/ENCFF002EHO.fastq.gz	NA	Illumina HiSeq 2000	/files/ENCFF002EFQ/	released
ENCFF002EHP	fastq	fastq	NA	reads	NA	ENCSR117KWH	TF ChIP-seq	EFO:0002784	GM12878	cell line	Homo sapiens	NA	NA	NA				NA	NA	NA	ZNF207-human	DNA	NA	NA	NA		NA	2014-07-07	ENCODE	NA	NA	NA	2	2_1	100	NA	paired-ended	1	ENCFF002DOQ	NA	3778113984	Michael Snyder, Stanford	33c0a0a8f310b5a44f32d56b0f94841b	SRA:SRR5111145	https://www.encodeproject.org/files/ENCFF002EHP/@@download/ENCFF002EHP.fastq.gz	NA	Illumina HiSeq 2000	/files/ENCFF002EFU/	released
ENCFF021DVV	fastq	fastq	NA	reads	NA	ENCSR552XSN	TF ChIP-seq	EFO:0002784	GM12878	cell line	Homo sapiens	NA	NA	NA				NA	NA	NA	MLLT1-human	DNA	NA	NA	NA		NA	2016-08-24	ENCODE	NA	NA	NA	1	1_1	100	NA	paired-ended	1	ENCFF804QYW	NA	2974814577	Michael Snyder, Stanford	acdb9d21d06cd2797e6658cc40855f63	SRA:SRR5111759	https://www.encodeproject.org/files/ENCFF021DVV/@@download/ENCFF021DVV.fastq.gz	NA	Illumina HiSeq 2000	/files/ENCFF002EFT/	released
ENCFF804QYW	fastq	fastq	NA	reads	NA	ENCSR552XSN	TF ChIP-seq	EFO:0002784	GM12878	cell line	Homo sapiens	NA	NA	NA				NA	NA	NA	MLLT1-human	DNA	NA	NA	NA		NA	2016-08-24	ENCODE	NA	NA	NA	1	1_1	100	NA	paired-ended	2	ENCFF021DVV	NA	3060076536	Michael Snyder, Stanford	d0f917270f189b54cea0dbd8e189d89b	SRA:SRR5111759	https://www.encodeproject.org/files/ENCFF804QYW/@@download/ENCFF804QYW.fastq.gz	NA	Illumina HiSeq 2000	/files/ENCFF002EFQ/	released
ENCFF203MXC	fastq	fastq	NA	reads	NA	ENCSR552XSN	TF ChIP-seq	EFO:0002784	GM12878	cell line	Homo sapiens	NA	NA	NA				NA	NA	NA	MLLT1-human	DNA	NA	NA	NA		NA	2016-08-24	ENCODE	NA	NA	NA	2	2_1	100	NA	paired-ended	1	ENCFF454FRC	NA	2676622899	Michael Snyder, Stanford	4e1e3bfe0cf0d8f407eb3a94c5c7d260	SRA:SRR5111758	https://www.encodeproject.org/files/ENCFF203MXC/@@download/ENCFF203MXC.fastq.gz	NA	Illumina HiSeq 2000	/files/ENCFF002EFT/	released
ENCFF454FRC	fastq	fastq	NA	reads	NA	ENCSR552XSN	TF ChIP-seq	EFO:0002784	GM12878	cell line	Homo sapiens	NA	NA	NA				NA	NA	NA	MLLT1-human	DNA	NA	NA	NA		NA	2016-08-24	ENCODE	NA	NA	NA	2	2_1	100	NA	paired-ended	2	ENCFF203MXC	NA	2761437683	Michael Snyder, Stanford	8d61ef1e66603af5c6b4654936670895	SRA:SRR5111758	https://www.encodeproject.org/files/ENCFF454FRC/@@download/ENCFF454FRC.fastq.gz	NA	Illumina HiSeq 2000	/files/ENCFF002EFQ/	released
ENCFF002EJZ	fastq	fastq	NA	reads	NA	ENCSR597VGC	TF ChIP-seq	EFO:0002784	GM12878	cell line	Homo sapiens	NA	NA	NA				NA	NA	NA	ETV6-human	DNA	NA	NA	NA		NA	2014-07-07	ENCODE	NA	NA	NA	2	2_1	100	NA	paired-ended	1	ENCFF002EKA	NA	2245813254	Michael Snyder, Stanford	5f79e3eb85359fcdc814870275211eb1	SRA:SRR5111859	https://www.encodeproject.org/files/ENCFF002EJZ/@@download/ENCFF002EJZ.fastq.gz	NA	Illumina HiSeq 2000	/files/ENCFF002EFU/	released
ENCFF002EKA	fastq	fastq	NA	reads	NA	ENCSR597VGC	TF ChIP-seq	EFO:0002784	GM12878	cell line	Homo sapiens	NA	NA	NA				NA	NA	NA	ETV6-human	DNA	NA	NA	NA		NA	2014-07-07	ENCODE	NA	NA	NA	2	2_1	100	NA	paired-ended	2	ENCFF002EJZ	NA	2238446186	Michael Snyder, Stanford	1c169d29917a14cc7018cc36629623fd	SRA:SRR5111859	https://www.encodeproject.org/files/ENCFF002EKA/@@download/ENCFF002EKA.fastq.gz	NA	Illumina HiSeq 2000	/files/ENCFF002EFS/	released
ENCFF002EKB	fastq	fastq	NA	reads	NA	ENCSR597VGC	TF ChIP-seq	EFO:0002784	GM12878	cell line	Homo sapiens	NA	NA	NA				NA	NA	NA	ETV6-human	DNA	NA	NA	NA		NA	2014-07-07	ENCODE	NA	NA	NA	1	1_1	100	NA	paired-ended	1	ENCFF002EKC	NA	2099836661	Michael Snyder, Stanford	5d2e6f0b8f1713391fb62f644625058d	SRA:SRR5111860	https://www.encodeproject.org/files/ENCFF002EKB/@@download/ENCFF002EKB.fastq.gz	NA	Illumina HiSeq 2000	/files/ENCFF002EFT/	released
ENCFF002EKC	fastq	fastq	NA	reads	NA	ENCSR597VGC	TF ChIP-seq	EFO:0002784	GM12878	cell line	Homo sapiens	NA	NA	NA				NA	NA	NA	ETV6-human	DNA	NA	NA	NA		NA	2014-07-07	ENCODE	NA	NA	NA	1	1_1	100	NA	paired-ended	2	ENCFF002EKB	NA	2098946509	Michael Snyder, Stanford	ce5468ac8c61efc4d2ab4cf5ec6efb2b	SRA:SRR5111860	https://www.encodeproject.org/files/ENCFF002EKC/@@download/ENCFF002EKC.fastq.gz	NA	Illumina HiSeq 2000	/files/ENCFF002EFQ/	released
ENCFF616WSS	fastq	fastq	NA	reads	NA	ENCSR936XTK	TF ChIP-seq	EFO:0002784	GM12878	cell line	Homo sapiens	NA	NA	NA				NA	NA	NA	ZNF143-human	DNA	NA	NA	NA		NA	2016-07-28	ENCODE	NA	NA	NA	3	3_1	100	NA	paired-ended	2	ENCFF246DIP	NA	3323876691	Michael Snyder, Stanford	ad6fcc5a605abc786693425351c1f378	SRA:SRR5112300	https://www.encodeproject.org/files/ENCFF616WSS/@@download/ENCFF616WSS.fastq.gz	NA	Illumina HiSeq 2000	/files/ENCFF002EFQ/	released
ENCFF246DIP	fastq	fastq	NA	reads	NA	ENCSR936XTK	TF ChIP-seq	EFO:0002784	GM12878	cell line	Homo sapiens	NA	NA	NA				NA	NA	NA	ZNF143-human	DNA	NA	NA	NA		NA	2016-07-28	ENCODE	NA	NA	NA	3	3_1	100	NA	paired-ended	1	ENCFF616WSS	NA	3237799633	Michael Snyder, Stanford	3d88191afecaf9c7320798fe6297bf94	SRA:SRR5112300	https://www.encodeproject.org/files/ENCFF246DIP/@@download/ENCFF246DIP.fastq.gz	NA	Illumina HiSeq 2000	/files/ENCFF002EFT/	released
ENCFF960TNP	fastq	fastq	NA	reads	NA	ENCSR936XTK	TF ChIP-seq	EFO:0002784	GM12878	cell line	Homo sapiens	NA	NA	NA				NA	NA	NA	ZNF143-human	DNA	NA	NA	NA		NA	2016-07-28	ENCODE	NA	NA	NA	2	2_1	100	NA	paired-ended	1	ENCFF640CBP	NA	2609862548	Michael Snyder, Stanford	bfcbdc80080af70cee6bf7101c67b1b0	SRA:SRR5112299	https://www.encodeproject.org/files/ENCFF960TNP/@@download/ENCFF960TNP.fastq.gz	NA	Illumina HiSeq 2000	/files/ENCFF002EFU/	released
ENCFF640CBP	fastq	fastq	NA	reads	NA	ENCSR936XTK	TF ChIP-seq	EFO:0002784	GM12878	cell line	Homo sapiens	NA	NA	NA				NA	NA	NA	ZNF143-human	DNA	NA	NA	NA		NA	2016-07-28	ENCODE	NA	NA	NA	2	2_1	100	NA	paired-ended	2	ENCFF960TNP	NA	2729428269	Michael Snyder, Stanford	987bf22c45279959c61795766f1a2e30	SRA:SRR5112299	https://www.encodeproject.org/files/ENCFF640CBP/@@download/ENCFF640CBP.fastq.gz	NA	Illumina HiSeq 2000	/files/ENCFF002EFS/	released
ENCFF881YFO	fastq	fastq	NA	reads	NA	ENCSR739IHN	TF ChIP-seq	EFO:0002784	GM12878	cell line	Homo sapiens	NA	NA	NA				NA	NA	NA	TBX21-human	DNA	NA	NA	NA		NA	2016-06-14	ENCODE	NA	NA	NA	2	2_1	100	NA	paired-ended	2	ENCFF551RMT	NA	1847840534	Michael Snyder, Stanford	1f1c4eea9bf51d28f2dd954b0352a4db	SRA:SRR5112011	https://www.encodeproject.org/files/ENCFF881YFO/@@download/ENCFF881YFO.fastq.gz	NA	Illumina HiSeq 2000	/files/ENCFF002EFS/	released
ENCFF315WXD	fastq	fastq	NA	reads	NA	ENCSR739IHN	TF ChIP-seq	EFO:0002784	GM12878	cell line	Homo sapiens	NA	NA	NA				NA	NA	NA	TBX21-human	DNA	NA	NA	NA		NA	2016-06-14	ENCODE	NA	NA	NA	1	1_1	100	NA	paired-ended	2	ENCFF849OLW	NA	1362406100	Michael Snyder, Stanford	5502bdce04a369622d586363e9ef7598	SRA:SRR5112012	https://www.encodeproject.org/files/ENCFF315WXD/@@download/ENCFF315WXD.fastq.gz	NA	Illumina HiSeq 2000	/files/ENCFF002EFQ/	released
ENCFF551RMT	fastq	fastq	NA	reads	NA	ENCSR739IHN	TF ChIP-seq	EFO:0002784	GM12878	cell line	Homo sapiens	NA	NA	NA				NA	NA	NA	TBX21-human	DNA	NA	NA	NA		NA	2016-06-14	ENCODE	NA	NA	NA	2	2_1	100	NA	paired-ended	1	ENCFF881YFO	NA	1788657333	Michael Snyder, Stanford	9d6d393908bc4942b65666f34222b1a3	SRA:SRR5112011	https://www.encodeproject.org/files/ENCFF551RMT/@@download/ENCFF551RMT.fastq.gz	NA	Illumina HiSeq 2000	/files/ENCFF002EFU/	released
ENCFF849OLW	fastq	fastq	NA	reads	NA	ENCSR739IHN	TF ChIP-seq	EFO:0002784	GM12878	cell line	Homo sapiens	NA	NA	NA				NA	NA	NA	TBX21-human	DNA	NA	NA	NA		NA	2016-06-14	ENCODE	NA	NA	NA	1	1_1	100	NA	paired-ended	1	ENCFF315WXD	NA	1324422299	Michael Snyder, Stanford	b6e54101ffbbad36e436100083ad9f94	SRA:SRR5112012	https://www.encodeproject.org/files/ENCFF849OLW/@@download/ENCFF849OLW.fastq.gz	NA	Illumina HiSeq 2000	/files/ENCFF002EFT/	released
ENCFF050IAW	fastq	fastq	NA	reads	NA	ENCSR835XKS	TF ChIP-seq	EFO:0002784	GM12878	cell line	Homo sapiens	NA	NA	NA				NA	NA	NA	TRIM22-human	DNA	NA	NA	NA		NA	2016-07-28	ENCODE	NA	NA	NA	1	1_1	100	NA	paired-ended	1	ENCFF243YFW	NA	1609046183	Michael Snyder, Stanford	f94a6d17083b79a91a69c244fc25eb17	SRA:SRR5112142	https://www.encodeproject.org/files/ENCFF050IAW/@@download/ENCFF050IAW.fastq.gz	NA	Illumina HiSeq 2000	/files/ENCFF002EFT/	released
ENCFF243YFW	fastq	fastq	NA	reads	NA	ENCSR835XKS	TF ChIP-seq	EFO:0002784	GM12878	cell line	Homo sapiens	NA	NA	NA				NA	NA	NA	TRIM22-human	DNA	NA	NA	NA		NA	2016-07-28	ENCODE	NA	NA	NA	1	1_1	100	NA	paired-ended	2	ENCFF050IAW	NA	1658382673	Michael Snyder, Stanford	ef426a340e8493bbb96539726b398715	SRA:SRR5112142	https://www.encodeproject.org/files/ENCFF243YFW/@@download/ENCFF243YFW.fastq.gz	NA	Illumina HiSeq 2000	/files/ENCFF002EFQ/	released
ENCFF177PDI	fastq	fastq	NA	reads	NA	ENCSR835XKS	TF ChIP-seq	EFO:0002784	GM12878	cell line	Homo sapiens	NA	NA	NA				NA	NA	NA	TRIM22-human	DNA	NA	NA	NA		NA	2016-07-28	ENCODE	NA	NA	NA	2	2_1	100	NA	paired-ended	1	ENCFF061MAR	NA	2060725748	Michael Snyder, Stanford	af86ad9b68ac94849707a8b881faf559	SRA:SRR5112143	https://www.encodeproject.org/files/ENCFF177PDI/@@download/ENCFF177PDI.fastq.gz	NA	Illumina HiSeq 2000	/files/ENCFF002EFU/	released
ENCFF061MAR	fastq	fastq	NA	reads	NA	ENCSR835XKS	TF ChIP-seq	EFO:0002784	GM12878	cell line	Homo sapiens	NA	NA	NA				NA	NA	NA	TRIM22-human	DNA	NA	NA	NA		NA	2016-07-28	ENCODE	NA	NA	NA	2	2_1	100	NA	paired-ended	2	ENCFF177PDI	NA	2127193089	Michael Snyder, Stanford	69b02e62a19deb6c15ce53396dc2ea31	SRA:SRR5112143	https://www.encodeproject.org/files/ENCFF061MAR/@@download/ENCFF061MAR.fastq.gz	NA	Illumina HiSeq 2000	/files/ENCFF002EFS/	released
ENCFF708BOT	fastq	fastq	NA	reads	NA	ENCSR205SKQ	TF ChIP-seq	EFO:0002784	GM12878	cell line	Homo sapiens	NA	NA	NA				NA	NA	NA	YBX1-human	DNA	NA	NA	NA		NA	2016-08-24	ENCODE	NA	NA	NA	2	2_1	100	NA	paired-ended	1	ENCFF025TUY	NA	2433068845	Michael Snyder, Stanford	e6875ce3bd7f8fced540d3f4e24ce65f	SRA:SRR5111256	https://www.encodeproject.org/files/ENCFF708BOT/@@download/ENCFF708BOT.fastq.gz	NA	Illumina HiSeq 2000	/files/ENCFF002EFU/	released
ENCFF025TUY	fastq	fastq	NA	reads	NA	ENCSR205SKQ	TF ChIP-seq	EFO:0002784	GM12878	cell line	Homo sapiens	NA	NA	NA				NA	NA	NA	YBX1-human	DNA	NA	NA	NA		NA	2016-08-24	ENCODE	NA	NA	NA	2	2_1	100	NA	paired-ended	2	ENCFF708BOT	NA	2509245871	Michael Snyder, Stanford	f1c8d42d5635d456c6247c4ab5f91535	SRA:SRR5111256	https://www.encodeproject.org/files/ENCFF025TUY/@@download/ENCFF025TUY.fastq.gz	NA	Illumina HiSeq 2000	/files/ENCFF002EFS/	released
ENCFF379KSR	fastq	fastq	NA	reads	NA	ENCSR205SKQ	TF ChIP-seq	EFO:0002784	GM12878	cell line	Homo sapiens	NA	NA	NA				NA	NA	NA	YBX1-human	DNA	NA	NA	NA		NA	2016-08-24	ENCODE	NA	NA	NA	1	1_1	100	NA	paired-ended	1	ENCFF441WIT	NA	2277843351	Michael Snyder, Stanford	1ea598d3096e981402402be64300095d	SRA:SRR5111255	https://www.encodeproject.org/files/ENCFF379KSR/@@download/ENCFF379KSR.fastq.gz	NA	Illumina HiSeq 2000	/files/ENCFF002EFT/	released
ENCFF441WIT	fastq	fastq	NA	reads	NA	ENCSR205SKQ	TF ChIP-seq	EFO:0002784	GM12878	cell line	Homo sapiens	NA	NA	NA				NA	NA	NA	YBX1-human	DNA	NA	NA	NA		NA	2016-08-24	ENCODE	NA	NA	NA	1	1_1	100	NA	paired-ended	2	ENCFF379KSR	NA	2350310808	Michael Snyder, Stanford	e7a9d936eb5a38ba07c13754e1f02e1a	SRA:SRR5111255	https://www.encodeproject.org/files/ENCFF441WIT/@@download/ENCFF441WIT.fastq.gz	NA	Illumina HiSeq 2000	/files/ENCFF002EFQ/	released
ENCFF863GNT	fastq	fastq	NA	reads	NA	ENCSR278SQL	TF ChIP-seq	EFO:0002784	GM12878	cell line	Homo sapiens	NA	NA	NA				NA	NA	NA	NBN-human	DNA	NA	NA	NA		NA	2016-08-24	ENCODE	NA	NA	NA	2	2_1	100	NA	paired-ended	2	ENCFF724KPM	NA	2639663861	Michael Snyder, Stanford	b4c3f44057f989824c260a2555ee89d9	SRA:SRR5111424	https://www.encodeproject.org/files/ENCFF863GNT/@@download/ENCFF863GNT.fastq.gz	NA	Illumina HiSeq 2000	/files/ENCFF002EFQ/	released
ENCFF724KPM	fastq	fastq	NA	reads	NA	ENCSR278SQL	TF ChIP-seq	EFO:0002784	GM12878	cell line	Homo sapiens	NA	NA	NA				NA	NA	NA	NBN-human	DNA	NA	NA	NA		NA	2016-08-24	ENCODE	NA	NA	NA	2	2_1	100	NA	paired-ended	1	ENCFF863GNT	NA	2569325379	Michael Snyder, Stanford	6501700db6a387d5a8db78d8341d099a	SRA:SRR5111424	https://www.encodeproject.org/files/ENCFF724KPM/@@download/ENCFF724KPM.fastq.gz	NA	Illumina HiSeq 2000	/files/ENCFF002EFT/	released
ENCFF485UKV	fastq	fastq	NA	reads	NA	ENCSR278SQL	TF ChIP-seq	EFO:0002784	GM12878	cell line	Homo sapiens	NA	NA	NA				NA	NA	NA	NBN-human	DNA	NA	NA	NA		NA	2016-08-24	ENCODE	NA	NA	NA	1	1_1	100	NA	paired-ended	1	ENCFF881QTR	NA	3185240813	Michael Snyder, Stanford	3128a3b123cda01cede94b1744be1330	SRA:SRR5111423	https://www.encodeproject.org/files/ENCFF485UKV/@@download/ENCFF485UKV.fastq.gz	NA	Illumina HiSeq 2000	/files/ENCFF002EFT/	released
ENCFF881QTR	fastq	fastq	NA	reads	NA	ENCSR278SQL	TF ChIP-seq	EFO:0002784	GM12878	cell line	Homo sapiens	NA	NA	NA				NA	NA	NA	NBN-human	DNA	NA	NA	NA		NA	2016-08-24	ENCODE	NA	NA	NA	1	1_1	100	NA	paired-ended	2	ENCFF485UKV	NA	3260774220	Michael Snyder, Stanford	c6c0bdf602521d8c9ee519e8d7e43658	SRA:SRR5111423	https://www.encodeproject.org/files/ENCFF881QTR/@@download/ENCFF881QTR.fastq.gz	NA	Illumina HiSeq 2000	/files/ENCFF002EFQ/	released
ENCFF002DOL	fastq	fastq	NA	reads	NA	ENCSR637QAM	TF ChIP-seq	EFO:0002784	GM12878	cell line	Homo sapiens	NA	NA	NA				NA	NA	NA	TRIM22-human	DNA	NA	NA	NA		NA	2014-07-07	ENCODE	NA	NA	NA	1	1_1	100	NA	paired-ended	1	ENCFF002EHS	NA	4173922668	Michael Snyder, Stanford	8c941ca67137baf0ed8d34db395571eb	SRA:SRR5111909	https://www.encodeproject.org/files/ENCFF002DOL/@@download/ENCFF002DOL.fastq.gz	NA	Illumina HiSeq 2000	/files/ENCFF002EFT/	released
ENCFF002DON	fastq	fastq	NA	reads	NA	ENCSR637QAM	TF ChIP-seq	EFO:0002784	GM12878	cell line	Homo sapiens	NA	NA	NA				NA	NA	NA	TRIM22-human	DNA	NA	NA	NA		NA	2014-07-07	ENCODE	NA	NA	NA	2	2_1	100	NA	paired-ended	2	ENCFF002EHQ	NA	3787803202	Michael Snyder, Stanford	32016f7a9248e2a0a89936562d0bb322	SRA:SRR5111910	https://www.encodeproject.org/files/ENCFF002DON/@@download/ENCFF002DON.fastq.gz	NA	Illumina HiSeq 2000	/files/ENCFF002EFS/	released
ENCFF002EHQ	fastq	fastq	NA	reads	NA	ENCSR637QAM	TF ChIP-seq	EFO:0002784	GM12878	cell line	Homo sapiens	NA	NA	NA				NA	NA	NA	TRIM22-human	DNA	NA	NA	NA		NA	2014-07-07	ENCODE	NA	NA	NA	2	2_1	100	NA	paired-ended	1	ENCFF002DON	NA	3759298884	Michael Snyder, Stanford	ee57310724b5225e7d89f76abd0d3db8	SRA:SRR5111910	https://www.encodeproject.org/files/ENCFF002EHQ/@@download/ENCFF002EHQ.fastq.gz	NA	Illumina HiSeq 2000	/files/ENCFF002EFU/	released
ENCFF002EHS	fastq	fastq	NA	reads	NA	ENCSR637QAM	TF ChIP-seq	EFO:0002784	GM12878	cell line	Homo sapiens	NA	NA	NA				NA	NA	NA	TRIM22-human	DNA	NA	NA	NA		NA	2014-07-07	ENCODE	NA	NA	NA	1	1_1	100	NA	paired-ended	2	ENCFF002DOL	NA	4203416462	Michael Snyder, Stanford	8334a61d9bea8cc842545c6a6807b3ee	SRA:SRR5111909	https://www.encodeproject.org/files/ENCFF002EHS/@@download/ENCFF002EHS.fastq.gz	NA	Illumina HiSeq 2000	/files/ENCFF002EFQ/	released
ENCFF002EKZ	fastq	fastq	NA	reads	NA	ENCSR332EYT	TF ChIP-seq	EFO:0002784	GM12878	cell line	Homo sapiens	NA	NA	NA				NA	NA	NA	STAT1-human	DNA	NA	NA	NA		NA	2014-07-07	ENCODE	NA	NA	NA	1	1_1	100	NA	paired-ended	2	ENCFF002ELA	NA	2358283980	Michael Snyder, Stanford	7de0fb8bd07777962a07c5efe4c60928	SRA:SRR5111435	https://www.encodeproject.org/files/ENCFF002EKZ/@@download/ENCFF002EKZ.fastq.gz	NA	Illumina HiSeq 2000	/files/ENCFF002EFQ/	released
ENCFF002ELA	fastq	fastq	NA	reads	NA	ENCSR332EYT	TF ChIP-seq	EFO:0002784	GM12878	cell line	Homo sapiens	NA	NA	NA				NA	NA	NA	STAT1-human	DNA	NA	NA	NA		NA	2014-07-07	ENCODE	NA	NA	NA	1	1_1	100	NA	paired-ended	1	ENCFF002EKZ	NA	2315929041	Michael Snyder, Stanford	7cf1b8150ad689ba3a3b7650042660ed	SRA:SRR5111435	https://www.encodeproject.org/files/ENCFF002ELA/@@download/ENCFF002ELA.fastq.gz	NA	Illumina HiSeq 2000	/files/ENCFF002EFT/	released
ENCFF002ELB	fastq	fastq	NA	reads	NA	ENCSR332EYT	TF ChIP-seq	EFO:0002784	GM12878	cell line	Homo sapiens	NA	NA	NA				NA	NA	NA	STAT1-human	DNA	NA	NA	NA		NA	2014-07-07	ENCODE	NA	NA	NA	2	2_1	100	NA	paired-ended	1	ENCFF002ELE	NA	2315195584	Michael Snyder, Stanford	93ed3156cdd2a7392a7e745ff99e36a1	SRA:SRR5111434	https://www.encodeproject.org/files/ENCFF002ELB/@@download/ENCFF002ELB.fastq.gz	NA	Illumina HiSeq 2000	/files/ENCFF002EFU/	released
ENCFF002ELE	fastq	fastq	NA	reads	NA	ENCSR332EYT	TF ChIP-seq	EFO:0002784	GM12878	cell line	Homo sapiens	NA	NA	NA				NA	NA	NA	STAT1-human	DNA	NA	NA	NA		NA	2014-07-07	ENCODE	NA	NA	NA	2	2_1	100	NA	paired-ended	2	ENCFF002ELB	NA	2355484908	Michael Snyder, Stanford	8b7cb4bfb92d5721d123d9b2ed6e9dd5	SRA:SRR5111434	https://www.encodeproject.org/files/ENCFF002ELE/@@download/ENCFF002ELE.fastq.gz	NA	Illumina HiSeq 2000	/files/ENCFF002EFS/	released
ENCFF481LLT	fastq	fastq	NA	reads	NA	ENCSR412QBS	TF ChIP-seq	EFO:0002784	GM12878	cell line	Homo sapiens	NA	NA	NA				NA	NA	NA	TARDBP-human	DNA	NA	NA	NA		NA	2016-04-22	ENCODE	NA	NA	NA	1	1_1	100	NA	paired-ended	1	ENCFF887YKT	NA	2286535847	Michael Snyder, Stanford	a5be7a6274020ca3e70fd86c6cc24ddd	SRA:SRR5111562	https://www.encodeproject.org/files/ENCFF481LLT/@@download/ENCFF481LLT.fastq.gz	NA	Illumina HiSeq 2000	/files/ENCFF002EFT/	released
ENCFF887YKT	fastq	fastq	NA	reads	NA	ENCSR412QBS	TF ChIP-seq	EFO:0002784	GM12878	cell line	Homo sapiens	NA	NA	NA				NA	NA	NA	TARDBP-human	DNA	NA	NA	NA		NA	2016-04-22	ENCODE	NA	NA	NA	1	1_1	100	NA	paired-ended	2	ENCFF481LLT	NA	2355884652	Michael Snyder, Stanford	54718c62062077810a4464ed770ca98b	SRA:SRR5111562	https://www.encodeproject.org/files/ENCFF887YKT/@@download/ENCFF887YKT.fastq.gz	NA	Illumina HiSeq 2000	/files/ENCFF002EFQ/	released
ENCFF176ERK	fastq	fastq	NA	reads	NA	ENCSR412QBS	TF ChIP-seq	EFO:0002784	GM12878	cell line	Homo sapiens	NA	NA	NA				NA	NA	NA	TARDBP-human	DNA	NA	NA	NA		NA	2016-04-22	ENCODE	NA	NA	NA	2	2_1	100	NA	paired-ended	1	ENCFF178JHO	NA	2542619691	Michael Snyder, Stanford	676aa9eb6cb53a56a278007d33df25cf	SRA:SRR5111563	https://www.encodeproject.org/files/ENCFF176ERK/@@download/ENCFF176ERK.fastq.gz	NA	Illumina HiSeq 2000	/files/ENCFF002EFU/	released
ENCFF178JHO	fastq	fastq	NA	reads	NA	ENCSR412QBS	TF ChIP-seq	EFO:0002784	GM12878	cell line	Homo sapiens	NA	NA	NA				NA	NA	NA	TARDBP-human	DNA	NA	NA	NA		NA	2016-04-22	ENCODE	NA	NA	NA	2	2_1	100	NA	paired-ended	2	ENCFF176ERK	NA	2602493478	Michael Snyder, Stanford	9825820f929d22a767ed1503895f8c33	SRA:SRR5111563	https://www.encodeproject.org/files/ENCFF178JHO/@@download/ENCFF178JHO.fastq.gz	NA	Illumina HiSeq 2000	/files/ENCFF002EFS/	released
ENCFF649MUT	fastq	fastq	NA	reads	NA	ENCSR293QAR	TF ChIP-seq	EFO:0002784	GM12878	cell line	Homo sapiens	NA	NA	NA				NA	NA	NA	MTA2-human	DNA	NA	NA	NA		NA	2016-09-20	ENCODE	NA	NA	NA	1	1_1	100	NA	paired-ended	2	ENCFF079AYE	NA	6857462476	Michael Snyder, Stanford	8fa0a31390261d4a9f8f3c5e964b9dc7	SRA:SRR5111374	https://www.encodeproject.org/files/ENCFF649MUT/@@download/ENCFF649MUT.fastq.gz	NA	Illumina HiSeq 4000	/files/ENCFF349FFX/	released
ENCFF079AYE	fastq	fastq	NA	reads	NA	ENCSR293QAR	TF ChIP-seq	EFO:0002784	GM12878	cell line	Homo sapiens	NA	NA	NA				NA	NA	NA	MTA2-human	DNA	NA	NA	NA		NA	2016-09-20	ENCODE	NA	NA	NA	1	1_1	100	NA	paired-ended	1	ENCFF649MUT	NA	6391789569	Michael Snyder, Stanford	156bba2bf674e8195b4794d3777eecea	SRA:SRR5111374	https://www.encodeproject.org/files/ENCFF079AYE/@@download/ENCFF079AYE.fastq.gz	NA	Illumina HiSeq 4000	/files/ENCFF202OMW/	released
ENCFF973RUL	fastq	fastq	NA	reads	NA	ENCSR293QAR	TF ChIP-seq	EFO:0002784	GM12878	cell line	Homo sapiens	NA	NA	NA				NA	NA	NA	MTA2-human	DNA	NA	NA	NA		NA	2016-09-20	ENCODE	NA	NA	NA	2	2_1	100	NA	paired-ended	2	ENCFF271TDT	NA	1483608175	Michael Snyder, Stanford	ee82e57492989e4f118a8bf848af7daf	SRA:SRR5111373	https://www.encodeproject.org/files/ENCFF973RUL/@@download/ENCFF973RUL.fastq.gz	NA	Illumina HiSeq 4000	/files/ENCFF647DBV/	released
ENCFF271TDT	fastq	fastq	NA	reads	NA	ENCSR293QAR	TF ChIP-seq	EFO:0002784	GM12878	cell line	Homo sapiens	NA	NA	NA				NA	NA	NA	MTA2-human	DNA	NA	NA	NA		NA	2016-09-20	ENCODE	NA	NA	NA	2	2_1	100	NA	paired-ended	1	ENCFF973RUL	NA	1403541887	Michael Snyder, Stanford	58519be378d76b9949efdc79dfbda63b	SRA:SRR5111373	https://www.encodeproject.org/files/ENCFF271TDT/@@download/ENCFF271TDT.fastq.gz	NA	Illumina HiSeq 4000	/files/ENCFF829GAK/	released
ENCFF088UFA	fastq	fastq	NA	reads	NA	ENCSR145XQO	TF ChIP-seq	EFO:0002784	GM12878	cell line	Homo sapiens	NA	NA	NA				NA	NA	NA	HDGF-human	DNA	NA	NA	NA		NA	2016-08-24	ENCODE	NA	NA	NA	1	1_1	100	NA	paired-ended	1	ENCFF918XGV	NA	3229829366	Michael Snyder, Stanford	40109ebbd9954f9ce930b4db0860e61e	SRA:SRR5111189	https://www.encodeproject.org/files/ENCFF088UFA/@@download/ENCFF088UFA.fastq.gz	NA	Illumina HiSeq 2000	/files/ENCFF002EFT/	released
ENCFF690LCG	fastq	fastq	NA	reads	NA	ENCSR145XQO	TF ChIP-seq	EFO:0002784	GM12878	cell line	Homo sapiens	NA	NA	NA				NA	NA	NA	HDGF-human	DNA	NA	NA	NA		NA	2016-08-24	ENCODE	NA	NA	NA	2	2_1	100	NA	paired-ended	1	ENCFF019KRR	NA	3085773474	Michael Snyder, Stanford	d74b0c57041f91d4d2301d9e3cfcfc09	SRA:SRR5111190	https://www.encodeproject.org/files/ENCFF690LCG/@@download/ENCFF690LCG.fastq.gz	NA	Illumina HiSeq 2000	/files/ENCFF002EFU/	released
ENCFF019KRR	fastq	fastq	NA	reads	NA	ENCSR145XQO	TF ChIP-seq	EFO:0002784	GM12878	cell line	Homo sapiens	NA	NA	NA				NA	NA	NA	HDGF-human	DNA	NA	NA	NA		NA	2016-08-24	ENCODE	NA	NA	NA	2	2_1	100	NA	paired-ended	2	ENCFF690LCG	NA	3191244303	Michael Snyder, Stanford	d985f86ce016e794354843c6c885d1bc	SRA:SRR5111190	https://www.encodeproject.org/files/ENCFF019KRR/@@download/ENCFF019KRR.fastq.gz	NA	Illumina HiSeq 2000	/files/ENCFF002EFS/	released
ENCFF918XGV	fastq	fastq	NA	reads	NA	ENCSR145XQO	TF ChIP-seq	EFO:0002784	GM12878	cell line	Homo sapiens	NA	NA	NA				NA	NA	NA	HDGF-human	DNA	NA	NA	NA		NA	2016-08-24	ENCODE	NA	NA	NA	1	1_1	100	NA	paired-ended	2	ENCFF088UFA	NA	3331736328	Michael Snyder, Stanford	f457d4dcbdbc31d2914d1c0a46e8df7c	SRA:SRR5111189	https://www.encodeproject.org/files/ENCFF918XGV/@@download/ENCFF918XGV.fastq.gz	NA	Illumina HiSeq 2000	/files/ENCFF002EFQ/	released
ENCFF000VZN	fastq	fastq	NA	reads	NA	ENCSR000EAG	TF ChIP-seq	EFO:0002784	GM12878	cell line	Homo sapiens	tumor necrosis factor	25 ng/mL	6 hour	NA	NA	NA	NA	NA	NA	RELA-human	DNA	NA	NA	NA	NA	NA	2012-05-14	ENCODE	NA	NA	NA	1	1_1	28	NA	single-ended	NA	NA	NA	237958534	Michael Snyder, Stanford	35029320fbecc6b33fde639a063b2440		https://www.encodeproject.org/files/ENCFF000VZN/@@download/ENCFF000VZN.fastq.gz	NA	Illumina Genome Analyzer	/files/ENCFF000VXH/	released
ENCFF000VZW	fastq	fastq	NA	reads	NA	ENCSR000EAG	TF ChIP-seq	EFO:0002784	GM12878	cell line	Homo sapiens	tumor necrosis factor	25 ng/mL	6 hour	NA	NA	NA	NA	NA	NA	RELA-human	DNA	NA	NA	NA	NA	NA	2012-05-14	ENCODE	NA	NA	NA	2	2_1	28	NA	single-ended	NA	NA	NA	414446290	Michael Snyder, Stanford	b0d934eec790fe6414f07e1a1e9903ff		https://www.encodeproject.org/files/ENCFF000VZW/@@download/ENCFF000VZW.fastq.gz	NA	Illumina Genome Analyzer	/files/ENCFF000VXG/	released
ENCFF000WAK	fastq	fastq	NA	reads	NA	ENCSR000EAG	TF ChIP-seq	EFO:0002784	GM12878	cell line	Homo sapiens	tumor necrosis factor	25 ng/mL	6 hour	NA	NA	NA	NA	NA	NA	RELA-human	DNA	NA	NA	NA	NA	NA	2012-05-14	ENCODE	NA	NA	NA	3	3_1	28	NA	single-ended	NA	NA	NA	593919805	Michael Snyder, Stanford	447b804ba647faea4f99e1243c8bcbf8		https://www.encodeproject.org/files/ENCFF000WAK/@@download/ENCFF000WAK.fastq.gz	NA	Illumina Genome Analyzer		released
ENCFF000WBF	fastq	fastq	NA	reads	NA	ENCSR000EAG	TF ChIP-seq	EFO:0002784	GM12878	cell line	Homo sapiens	tumor necrosis factor	25 ng/mL	6 hour	NA	NA	NA	NA	NA	NA	RELA-human	DNA	NA	NA	NA	NA	NA	2012-05-14	ENCODE	NA	NA	NA	4	4_1	28	NA	single-ended	NA	NA	NA	646360175	Michael Snyder, Stanford	7abf9f9908e538f1438594dd0d89ad37		https://www.encodeproject.org/files/ENCFF000WBF/@@download/ENCFF000WBF.fastq.gz	NA	Illumina Genome Analyzer		released
ENCFF000VWL	fastq	fastq	NA	reads	NA	ENCSR000DNO	TF ChIP-seq	EFO:0002784	GM12878	cell line	Homo sapiens				NA	NA	NA	NA	NA	NA	KAT2A-human	DNA	NA	NA	NA	NA	NA	2011-10-29	ENCODE	NA	NA	NA	1	1_1	36	NA	single-ended	NA	NA	NA	720203003	Kevin Struhl, HMS	88001c9cba175adda2ee73bc2b0700c9		https://www.encodeproject.org/files/ENCFF000VWL/@@download/ENCFF000VWL.fastq.gz	NA	Illumina Genome Analyzer	/files/ENCFF000VWV/	released
ENCFF000VWM	fastq	fastq	NA	reads	NA	ENCSR000DNO	TF ChIP-seq	EFO:0002784	GM12878	cell line	Homo sapiens				NA	NA	NA	NA	NA	NA	KAT2A-human	DNA	NA	NA	NA	NA	NA	2011-10-29	ENCODE	NA	NA	NA	2	2_1	36	NA	single-ended	NA	NA	NA	635782536	Kevin Struhl, HMS	33534079f187ac567299d487f910c9e4		https://www.encodeproject.org/files/ENCFF000VWM/@@download/ENCFF000VWM.fastq.gz	NA	Illumina Genome Analyzer	/files/ENCFF000VWV/	released
ENCFF000NVC	fastq	fastq	NA	reads	NA	ENCSR000BMQ	TF ChIP-seq	EFO:0002784	GM12878	cell line	Homo sapiens				NA	NA	NA	NA	NA	NA	EGR1-human	DNA	NA	NA	NA	NA	NA	2011-07-18	ENCODE	NA	NA	NA	1	1_1	36	NA	single-ended	NA	NA	NA	858516435	Richard Myers, HAIB	fce6b097d4dc31a8ee3cfcfb2d6a6cd0		https://www.encodeproject.org/files/ENCFF000NVC/@@download/ENCFF000NVC.fastq.gz	NA	Illumina Genome Analyzer IIx	/files/ENCFF000ODP/	released
ENCFF000NVF	fastq	fastq	NA	reads	NA	ENCSR000BMQ	TF ChIP-seq	EFO:0002784	GM12878	cell line	Homo sapiens				NA	NA	NA	NA	NA	NA	EGR1-human	DNA	NA	NA	NA	NA	NA	2011-07-18	ENCODE	NA	NA	NA	2	2_1	36	NA	single-ended	NA	NA	NA	1086499988	Richard Myers, HAIB	16caeb6b4178270366514c74dca802b2		https://www.encodeproject.org/files/ENCFF000NVF/@@download/ENCFF000NVF.fastq.gz	NA	Illumina Genome Analyzer IIx	/files/ENCFF000ODP/	released
ENCFF000WEO	fastq	fastq	NA	reads	NA	ENCSR000DNP	TF ChIP-seq	EFO:0002784	GM12878	cell line	Homo sapiens				NA	NA	NA	NA	NA	NA	SUPT20H-human	DNA	NA	NA	NA	NA	NA	2011-10-29	ENCODE	NA	NA	NA	2	2_1	36	NA	single-ended	NA	NA	NA	1052184008	Kevin Struhl, HMS	030a6c3bebaa735cac11a06582c5d073		https://www.encodeproject.org/files/ENCFF000WEO/@@download/ENCFF000WEO.fastq.gz	NA	Illumina Genome Analyzer	/files/ENCFF000VWV/	released
ENCFF000WEP	fastq	fastq	NA	reads	NA	ENCSR000DNP	TF ChIP-seq	EFO:0002784	GM12878	cell line	Homo sapiens				NA	NA	NA	NA	NA	NA	SUPT20H-human	DNA	NA	NA	NA	NA	NA	2011-10-29	ENCODE	NA	NA	NA	1	1_1	36	NA	single-ended	NA	NA	NA	972321661	Kevin Struhl, HMS	622e861a03c3bcbb49b9e4ced45bb9e2		https://www.encodeproject.org/files/ENCFF000WEP/@@download/ENCFF000WEP.fastq.gz	NA	Illumina Genome Analyzer	/files/ENCFF000VWV/	released
ENCFF201HJY	fastq	fastq	NA	reads	NA	ENCSR933EYC	TF ChIP-seq	EFO:0002784	GM12878	cell line	Homo sapiens				NA	NA	NA	NA	NA	NA	HDAC6-human	DNA	NA	NA	NA	NA	NA	2017-12-14	ENCODE	NA	NA	NA	1	1_1	76	NA	single-ended	NA	NA	NA	1982745894	Bradley Bernstein, Broad	c484e347561cde525e7fb8fcfce74172	SRA:SRR8275154	https://www.encodeproject.org/files/ENCFF201HJY/@@download/ENCFF201HJY.fastq.gz	NA	Illumina HiSeq 2500	/files/ENCFF451IDT/, /files/ENCFF643EHE/	released
ENCFF525YYN	fastq	fastq	NA	reads	NA	ENCSR549NPZ	TF ChIP-seq	EFO:0002784	GM12878	cell line	Homo sapiens				NA	NA	NA	NA	NA	NA	CBX3-human	DNA	NA	NA	NA	NA	NA	2016-11-23	ENCODE	NA	NA	NA	1	1_1	76	NA	single-ended	NA	NA	NA	1170896664	Bradley Bernstein, Broad	1435c80967a3f66a4123dfde1077e27a	SRA:SRR5832869	https://www.encodeproject.org/files/ENCFF525YYN/@@download/ENCFF525YYN.fastq.gz	NA	Illumina HiSeq 2500	/files/ENCFF451IDT/, /files/ENCFF643EHE/	released
ENCFF500QDP	fastq	fastq	NA	reads	NA	ENCSR549NPZ	TF ChIP-seq	EFO:0002784	GM12878	cell line	Homo sapiens				NA	NA	NA	NA	NA	NA	CBX3-human	DNA	NA	NA	NA	NA	NA	2016-11-23	ENCODE	NA	NA	NA	2	2_1	76	NA	single-ended	NA	NA	NA	1206466100	Bradley Bernstein, Broad	f9830d59db8ced6fe08d74a6583ba637	SRA:SRR5832870	https://www.encodeproject.org/files/ENCFF500QDP/@@download/ENCFF500QDP.fastq.gz	NA	Illumina HiSeq 2500	/files/ENCFF015ZEK/	released
ENCFF000NYY	fastq	fastq	NA	reads	NA	ENCSR000BGF	TF ChIP-seq	EFO:0002784	GM12878	cell line	Homo sapiens				NA	NA	NA	NA	NA	NA	REST-human	DNA	NA	NA	NA	NA	NA	2011-07-18	ENCODE	NA	NA	NA	2	2_1	36	NA	single-ended	NA	NA	NA	1317809671	Richard Myers, HAIB	5e518f0c12b14e002454400f630d7767		https://www.encodeproject.org/files/ENCFF000NYY/@@download/ENCFF000NYY.fastq.gz	NA	Illumina Genome Analyzer IIx	/files/ENCFF000ODJ/	released
ENCFF000NZA	fastq	fastq	NA	reads	NA	ENCSR000BGF	TF ChIP-seq	EFO:0002784	GM12878	cell line	Homo sapiens				NA	NA	NA	NA	NA	NA	REST-human	DNA	NA	NA	NA	NA	NA	2011-07-18	ENCODE	NA	NA	NA	1	1_1	32	NA	single-ended	NA	NA	NA	2062006233	Richard Myers, HAIB	3a840846a41a3aac8f84c130460222bb		https://www.encodeproject.org/files/ENCFF000NZA/@@download/ENCFF000NZA.fastq.gz	NA	Illumina Genome Analyzer IIx	/files/ENCFF000ODG/	released
ENCFF000NUK	fastq	fastq	NA	reads	NA	ENCSR000BUF	TF ChIP-seq	EFO:0002784	GM12878	cell line	Homo sapiens				NA	NA	NA	NA	NA	NA	CREB1-human	DNA	NA	NA	NA	NA	NA	2012-09-10	ENCODE	NA	NA	NA	1	1_1	50	NA	single-ended	NA	NA	NA	1079562478	Richard Myers, HAIB	e3b0a6e84c9e0ccf6e52314bc852859d		https://www.encodeproject.org/files/ENCFF000NUK/@@download/ENCFF000NUK.fastq.gz	NA	Illumina HiSeq 2000	/files/ENCFF000ODZ/	released
ENCFF000NUL	fastq	fastq	NA	reads	NA	ENCSR000BUF	TF ChIP-seq	EFO:0002784	GM12878	cell line	Homo sapiens				NA	NA	NA	NA	NA	NA	CREB1-human	DNA	NA	NA	NA	NA	NA	2012-09-10	ENCODE	NA	NA	NA	2	2_1	50	NA	single-ended	NA	NA	NA	1683603412	Richard Myers, HAIB	3aadd26af6ce9319622a511e46436db0		https://www.encodeproject.org/files/ENCFF000NUL/@@download/ENCFF000NUL.fastq.gz	NA	Illumina HiSeq 2000	/files/ENCFF000OEB/	released
ENCFF000VVG	fastq	fastq	NA	reads	NA	ENCSR000DYQ	TF ChIP-seq	EFO:0002784	GM12878	cell line	Homo sapiens				NA	NA	NA	NA	NA	NA	ESRRA-human	DNA	NA	NA	NA	NA	NA	2012-08-20	ENCODE	NA	NA	NA	1	1_1	36	NA	single-ended	NA	NA	NA	977347482	Michael Snyder, Stanford	046febef41458320ae41bcabb0ed76d7		https://www.encodeproject.org/files/ENCFF000VVG/@@download/ENCFF000VVG.fastq.gz	NA	Illumina Genome Analyzer	/files/ENCFF000VWF/	released
ENCFF000VVI	fastq	fastq	NA	reads	NA	ENCSR000DYQ	TF ChIP-seq	EFO:0002784	GM12878	cell line	Homo sapiens				NA	NA	NA	NA	NA	NA	ESRRA-human	DNA	NA	NA	NA	NA	NA	2012-08-20	ENCODE	NA	NA	NA	2	2_1	36	NA	single-ended	NA	NA	NA	1039753663	Michael Snyder, Stanford	e671f4b2300c1f29c3172b3cfd0bd162		https://www.encodeproject.org/files/ENCFF000VVI/@@download/ENCFF000VVI.fastq.gz	NA	Illumina Genome Analyzer	/files/ENCFF000VWH/	released
ENCFF000WDW	fastq	fastq	NA	reads	NA	ENCSR000DYU	TF ChIP-seq	EFO:0002784	GM12878	cell line	Homo sapiens				NA	NA	NA	NA	NA	NA	SREBF1-human	DNA	NA	NA	NA	NA	NA	2012-08-20	ENCODE	NA	NA	NA	1	1_1	36	NA	single-ended	NA	NA	NA	1097072067	Michael Snyder, Stanford	f908c59768cc03f99bd91f824b388799		https://www.encodeproject.org/files/ENCFF000WDW/@@download/ENCFF000WDW.fastq.gz	NA	Illumina Genome Analyzer	/files/ENCFF000VWF/	released
ENCFF000WDY	fastq	fastq	NA	reads	NA	ENCSR000DYU	TF ChIP-seq	EFO:0002784	GM12878	cell line	Homo sapiens				NA	NA	NA	NA	NA	NA	SREBF1-human	DNA	NA	NA	NA	NA	NA	2012-08-20	ENCODE	NA	NA	NA	2	2_1	36	NA	single-ended	NA	NA	NA	1206499104	Michael Snyder, Stanford	ee1cdee03e8fcdbcfd36895b6edf1a93		https://www.encodeproject.org/files/ENCFF000WDY/@@download/ENCFF000WDY.fastq.gz	NA	Illumina Genome Analyzer	/files/ENCFF000VWH/	released
ENCFF000WEF	fastq	fastq	NA	reads	NA	ENCSR000DYT	TF ChIP-seq	EFO:0002784	GM12878	cell line	Homo sapiens				NA	NA	NA	NA	NA	NA	SREBF2-human	DNA	NA	NA	NA	NA	NA	2012-08-20	ENCODE	NA	NA	NA	1	1_1	36	NA	single-ended	NA	NA	NA	1105778392	Michael Snyder, Stanford	f6bf9229e1aee0c25261987e6e4dd613		https://www.encodeproject.org/files/ENCFF000WEF/@@download/ENCFF000WEF.fastq.gz	NA	Illumina Genome Analyzer	/files/ENCFF000VWF/	released
ENCFF000WEH	fastq	fastq	NA	reads	NA	ENCSR000DYT	TF ChIP-seq	EFO:0002784	GM12878	cell line	Homo sapiens				NA	NA	NA	NA	NA	NA	SREBF2-human	DNA	NA	NA	NA	NA	NA	2012-08-20	ENCODE	NA	NA	NA	2	2_1	36	NA	single-ended	NA	NA	NA	1174930708	Michael Snyder, Stanford	b24008c92975a447fefc2be0c744744c		https://www.encodeproject.org/files/ENCFF000WEH/@@download/ENCFF000WEH.fastq.gz	NA	Illumina Genome Analyzer	/files/ENCFF000VWH/	released
ENCFF000OFJ	fastq	fastq	NA	reads	NA	ENCSR000BMI	TF ChIP-seq	EFO:0002784	GM12878	cell line	Homo sapiens				NA	NA	NA	NA	NA	NA	SRF-human	DNA	NA	NA	NA	NA	NA	2011-07-18	ENCODE	NA	NA	NA	1	1_1	36	NA	single-ended	NA	NA	NA	751296856	Richard Myers, HAIB	e72ca7d9993269eb7f40a3880299f369		https://www.encodeproject.org/files/ENCFF000OFJ/@@download/ENCFF000OFJ.fastq.gz	NA	Illumina Genome Analyzer IIx	/files/ENCFF000ODP/	released
ENCFF000OFL	fastq	fastq	NA	reads	NA	ENCSR000BMI	TF ChIP-seq	EFO:0002784	GM12878	cell line	Homo sapiens				NA	NA	NA	NA	NA	NA	SRF-human	DNA	NA	NA	NA	NA	NA	2011-07-18	ENCODE	NA	NA	NA	2	2_1	36	NA	single-ended	NA	NA	NA	1149210667	Richard Myers, HAIB	6cef27519dd36cce61c68876c5434aa6		https://www.encodeproject.org/files/ENCFF000OFL/@@download/ENCFF000OFL.fastq.gz	NA	Illumina Genome Analyzer IIx	/files/ENCFF000ODP/	released
ENCFF561XFC	fastq	fastq	NA	reads	NA	ENCSR330EXS	TF ChIP-seq	EFO:0002784	GM12878	cell line	Homo sapiens				NA	NA	NA	NA	NA	NA	RBBP5-human	DNA	NA	NA	NA	NA	NA	2016-11-23	ENCODE	NA	NA	NA	1	1_1	75	NA	single-ended	NA	NA	NA	1428840605	Bradley Bernstein, Broad	5ef9a97294ad78cb31a78bd39be599f0	SRA:SRR5833223	https://www.encodeproject.org/files/ENCFF561XFC/@@download/ENCFF561XFC.fastq.gz	NA	Illumina HiSeq 2500	/files/ENCFF451IDT/, /files/ENCFF643EHE/	released
ENCFF425QLF	fastq	fastq	NA	reads	NA	ENCSR330EXS	TF ChIP-seq	EFO:0002784	GM12878	cell line	Homo sapiens				NA	NA	NA	NA	NA	NA	RBBP5-human	DNA	NA	NA	NA	NA	NA	2016-11-23	ENCODE	NA	NA	NA	2	2_1	76	NA	single-ended	NA	NA	NA	1279064955	Bradley Bernstein, Broad	9ea65ef1a1d37d97a07d39bc3b5a9180	SRA:SRR5833224	https://www.encodeproject.org/files/ENCFF425QLF/@@download/ENCFF425QLF.fastq.gz	NA	Illumina HiSeq 2500	/files/ENCFF015ZEK/	released
ENCFF002ECD	fastq	fastq	NA	reads	NA	ENCSR900XDB	TF ChIP-seq	EFO:0002784	GM12878	cell line	Homo sapiens				NA	NA	NA	NA	NA	NA	ZFP36-human	DNA	NA	NA	NA	NA	NA	2014-07-07	ENCODE	NA	NA	NA	4	4_1	36	NA	single-ended	NA	NA	NA	1031549890	Michael Snyder, Stanford	81e9ffc677c272c9b663252b378bb01f	SRA:SRR8660311	https://www.encodeproject.org/files/ENCFF002ECD/@@download/ENCFF002ECD.fastq.gz	NA	Illumina Genome Analyzer IIx	/files/ENCFF002ECP/	released
ENCFF002ECH	fastq	fastq	NA	reads	NA	ENCSR900XDB	TF ChIP-seq	EFO:0002784	GM12878	cell line	Homo sapiens				NA	NA	NA	NA	NA	NA	ZFP36-human	DNA	NA	NA	NA	NA	NA	2014-07-07	ENCODE	NA	NA	NA	5	5_1	36	NA	single-ended	NA	NA	NA	1138814369	Michael Snyder, Stanford	461ff206f6d7814834d7c3fd691625bb	SRA:SRR8660312	https://www.encodeproject.org/files/ENCFF002ECH/@@download/ENCFF002ECH.fastq.gz	NA	Illumina Genome Analyzer IIx	/files/ENCFF002ECR/	released
ENCFF002EAM	fastq	fastq	NA	reads	NA	ENCSR009MBP	TF ChIP-seq	EFO:0002784	GM12878	cell line	Homo sapiens				NA	NA	NA	NA	NA	NA	HSF1-human	DNA	NA	NA	NA	NA	NA	2014-07-07	ENCODE	NA	NA	NA	1	1_1	36	NA	single-ended	NA	NA	NA	909297419	Michael Snyder, Stanford	aa295e17af720c92960a15b0160b77a5	SRA:SRR6212847	https://www.encodeproject.org/files/ENCFF002EAM/@@download/ENCFF002EAM.fastq.gz	NA	Illumina Genome Analyzer IIx	/files/ENCFF002ECR/	released
ENCFF002EAU	fastq	fastq	NA	reads	NA	ENCSR009MBP	TF ChIP-seq	EFO:0002784	GM12878	cell line	Homo sapiens				NA	NA	NA	NA	NA	NA	HSF1-human	DNA	NA	NA	NA	NA	NA	2014-07-07	ENCODE	NA	NA	NA	2	2_1	36	NA	single-ended	NA	NA	NA	859151945	Michael Snyder, Stanford	d4c59a6a41a4013ff85b282b85413b2a	SRA:SRR6212848	https://www.encodeproject.org/files/ENCFF002EAU/@@download/ENCFF002EAU.fastq.gz	NA	Illumina Genome Analyzer IIx	/files/ENCFF002ECP/	released
ENCFF000VXD	fastq	fastq	NA	reads	NA	ENCSR000DZX	TF ChIP-seq	EFO:0002784	GM12878	cell line	Homo sapiens				NA	NA	NA	NA	NA	NA	IRF3-human	DNA	NA	NA	NA	NA	NA	2011-10-29	ENCODE	NA	NA	NA	1	1_1	36	NA	single-ended	NA	NA	NA	821754419	Michael Snyder, Stanford	1355750990a2c1459a0f36fb3947b277		https://www.encodeproject.org/files/ENCFF000VXD/@@download/ENCFF000VXD.fastq.gz	NA	Illumina Genome Analyzer	/files/ENCFF000VWD/	released
ENCFF000VXI	fastq	fastq	NA	reads	NA	ENCSR000DZX	TF ChIP-seq	EFO:0002784	GM12878	cell line	Homo sapiens				NA	NA	NA	NA	NA	NA	IRF3-human	DNA	NA	NA	NA	NA	NA	2011-10-29	ENCODE	NA	NA	NA	2	2_1	36	NA	single-ended	NA	NA	NA	1020709586	Michael Snyder, Stanford	c6b2774b5f8f08adaf300d89466bb7ab		https://www.encodeproject.org/files/ENCFF000VXI/@@download/ENCFF000VXI.fastq.gz	NA	Illumina Genome Analyzer	/files/ENCFF000VWK/	released
ENCFF002BFN	fastq	fastq	NA	reads	NA	ENCSR501DKS	TF ChIP-seq	EFO:0002784	GM12878	cell line	Homo sapiens				NA	NA	NA	NA	NA	NA	TCF7-human	DNA	NA	NA	NA	NA	NA	2014-07-07	ENCODE	NA	NA	NA	2	2_1	50	NA	single-ended	NA	NA	NA	1282863699	Richard Myers, HAIB	ee6f9786a4ae9cd0a50de53762bb013c	SRA:SRR5338794	https://www.encodeproject.org/files/ENCFF002BFN/@@download/ENCFF002BFN.fastq.gz	NA	Illumina HiSeq 2000	/files/ENCFF002BFW/	released
ENCFF932ZZU	fastq	fastq	NA	reads	NA	ENCSR501DKS	TF ChIP-seq	EFO:0002784	GM12878	cell line	Homo sapiens				NA	NA	NA	NA	NA	NA	TCF7-human	DNA	NA	NA	NA	NA	NA	2014-07-07	ENCODE	NA	NA	NA	1	1_1	50	NA	single-ended	NA	NA	NA	1739137009	Richard Myers, HAIB	9023b30e3662646bae0f20de2d06ce79	SRA:SRR5338795	https://www.encodeproject.org/files/ENCFF932ZZU/@@download/ENCFF932ZZU.fastq.gz	NA	Illumina HiSeq 2000	/files/ENCFF192IAC/	released
ENCFF439JPL	fastq	fastq	NA	reads	NA	ENCSR849WCQ	TF ChIP-seq	EFO:0002784	GM12878	cell line	Homo sapiens				NA	NA	NA	NA	NA	NA	ASH2L-human	DNA	NA	NA	NA	NA	NA	2017-01-08	ENCODE	NA	NA	NA	2	2_1	75	NA	single-ended	NA	NA	NA	1936330158	Bradley Bernstein, Broad	e1b3536f0dc07f1a2fd2de0571422d7f	SRA:SRR5833049	https://www.encodeproject.org/files/ENCFF439JPL/@@download/ENCFF439JPL.fastq.gz	NA	Illumina HiSeq 2500	/files/ENCFF015ZEK/	released
ENCFF236MSV	fastq	fastq	NA	reads	NA	ENCSR849WCQ	TF ChIP-seq	EFO:0002784	GM12878	cell line	Homo sapiens				NA	NA	NA	NA	NA	NA	ASH2L-human	DNA	NA	NA	NA	NA	NA	2017-01-08	ENCODE	NA	NA	NA	1	1_1	76	NA	single-ended	NA	NA	NA	955867342	Bradley Bernstein, Broad	0549f08f9449a867955405fdd3bf04ba	SRA:SRR5833048	https://www.encodeproject.org/files/ENCFF236MSV/@@download/ENCFF236MSV.fastq.gz	NA	Illumina HiSeq 2500	/files/ENCFF451IDT/, /files/ENCFF643EHE/	released
ENCFF203DJH	fastq	fastq	NA	reads	NA	ENCSR751CJG	TF ChIP-seq	EFO:0002784	GM12878	cell line	Homo sapiens				NA	NA	NA	NA	NA	NA	CHD4-human	DNA	NA	NA	NA	NA	NA	2016-11-23	ENCODE	NA	NA	NA	1	1_1	76	NA	single-ended	NA	NA	NA	2002064032	Bradley Bernstein, Broad	2758a23722f74212af20e3de0b5255e7	SRA:SRR5832981	https://www.encodeproject.org/files/ENCFF203DJH/@@download/ENCFF203DJH.fastq.gz	NA	Illumina HiSeq 2500	/files/ENCFF451IDT/, /files/ENCFF643EHE/	released
ENCFF374ENZ	fastq	fastq	NA	reads	NA	ENCSR751CJG	TF ChIP-seq	EFO:0002784	GM12878	cell line	Homo sapiens				NA	NA	NA	NA	NA	NA	CHD4-human	DNA	NA	NA	NA	NA	NA	2016-11-23	ENCODE	NA	NA	NA	2	2_1	76	NA	single-ended	NA	NA	NA	3243717284	Bradley Bernstein, Broad	a570a972b311c9f7f865bef7e6002c55	SRA:SRR5832980	https://www.encodeproject.org/files/ENCFF374ENZ/@@download/ENCFF374ENZ.fastq.gz	NA	Illumina HiSeq 2500	/files/ENCFF015ZEK/	released
ENCFF000VSS	fastq	fastq	NA	reads	NA	ENCSR000DYR	TF ChIP-seq	EFO:0002784	GM12878	cell line	Homo sapiens				NA	NA	NA	NA	NA	NA	CUX1-human	DNA	NA	NA	NA	NA	NA	2012-08-20	ENCODE	NA	NA	NA	1	1_1	36	NA	single-ended	NA	NA	NA	866308069	Michael Snyder, Stanford	07ea70e99ca11fc3ff416bb6bf8c7b7f		https://www.encodeproject.org/files/ENCFF000VSS/@@download/ENCFF000VSS.fastq.gz	NA	Illumina Genome Analyzer	/files/ENCFF000VWD/	released
ENCFF000VSV	fastq	fastq	NA	reads	NA	ENCSR000DYR	TF ChIP-seq	EFO:0002784	GM12878	cell line	Homo sapiens				NA	NA	NA	NA	NA	NA	CUX1-human	DNA	NA	NA	NA	NA	NA	2012-08-20	ENCODE	NA	NA	NA	2	2_1	36	NA	single-ended	NA	NA	NA	1386720214	Michael Snyder, Stanford	3184a1b21a60a10e7947505e70440c88		https://www.encodeproject.org/files/ENCFF000VSV/@@download/ENCFF000VSV.fastq.gz	NA	Illumina Genome Analyzer	/files/ENCFF000VWK/	released
ENCFF002BFR	fastq	fastq	NA	reads	NA	ENCSR016UEH	TF ChIP-seq	EFO:0002784	GM12878	cell line	Homo sapiens				NA	NA	NA	NA	NA	NA	TARDBP-human	DNA	NA	NA	NA	NA	NA	2016-11-08	ENCODE	NA	NA	NA	2	2_1	50	NA	single-ended	NA	NA	NA	1453849505	Richard Myers, HAIB	8219972aa733b860009563baac3d08a4	SRA:SRR5331639	https://www.encodeproject.org/files/ENCFF002BFR/@@download/ENCFF002BFR.fastq.gz	NA	Illumina HiSeq 2000	/files/ENCFF002BGA/	released
ENCFF697WPB	fastq	fastq	NA	reads	NA	ENCSR016UEH	TF ChIP-seq	EFO:0002784	GM12878	cell line	Homo sapiens				NA	NA	NA	NA	NA	NA	TARDBP-human	DNA	NA	NA	NA	NA	NA	2016-11-08	ENCODE	NA	NA	NA	1	1_1	50	NA	single-ended	NA	NA	NA	1170310914	Richard Myers, HAIB	6f44633b484df3fb934a90e5addfedb3	SRA:SRR5331638	https://www.encodeproject.org/files/ENCFF697WPB/@@download/ENCFF697WPB.fastq.gz	NA	Illumina HiSeq 2000	/files/ENCFF192IAC/	released
ENCFF846FJT	fastq	fastq	NA	reads	NA	ENCSR330OEO	TF ChIP-seq	EFO:0002784	GM12878	cell line	Homo sapiens				NA	NA	NA	NA	NA	NA	HDAC2-human	DNA	NA	NA	NA	NA	NA	2017-08-12	ENCODE	NA	NA	NA	1	1_1	75	NA	single-ended	NA	NA	NA	1821679397	Bradley Bernstein, Broad	ba80ff1718093989065132a14e3ec1f9	SRA:SRR6213229	https://www.encodeproject.org/files/ENCFF846FJT/@@download/ENCFF846FJT.fastq.gz	NA	Illumina HiSeq 2500	/files/ENCFF451IDT/, /files/ENCFF643EHE/	released
ENCFF533CYJ	fastq	fastq	NA	reads	NA	ENCSR330OEO	TF ChIP-seq	EFO:0002784	GM12878	cell line	Homo sapiens				NA	NA	NA	NA	NA	NA	HDAC2-human	DNA	NA	NA	NA	NA	NA	2017-08-12	ENCODE	NA	NA	NA	2	2_1	76	NA	single-ended	NA	NA	NA	1248183709	Bradley Bernstein, Broad	77837bd778c3ad41cad6955656a38367	SRA:SRR6213228	https://www.encodeproject.org/files/ENCFF533CYJ/@@download/ENCFF533CYJ.fastq.gz	NA	Illumina HiSeq 2500	/files/ENCFF015ZEK/	released
ENCFF000WGZ	fastq	fastq	NA	reads	NA	ENCSR000DYP	TF ChIP-seq	EFO:0002784	GM12878	cell line	Homo sapiens				NA	NA	NA	NA	NA	NA	ZNF384-human	DNA	NA	NA	NA	NA	NA	2012-08-20	ENCODE	NA	NA	NA	1	1_1	36	NA	single-ended	NA	NA	NA	1035118917	Michael Snyder, Stanford	df7105f01da2cca3d5b4e6f1d65bea4b		https://www.encodeproject.org/files/ENCFF000WGZ/@@download/ENCFF000WGZ.fastq.gz	NA	Illumina Genome Analyzer	/files/ENCFF000VWD/	released
ENCFF000WHB	fastq	fastq	NA	reads	NA	ENCSR000DYP	TF ChIP-seq	EFO:0002784	GM12878	cell line	Homo sapiens				NA	NA	NA	NA	NA	NA	ZNF384-human	DNA	NA	NA	NA	NA	NA	2012-08-20	ENCODE	NA	NA	NA	2	2_1	36	NA	single-ended	NA	NA	NA	1083417620	Michael Snyder, Stanford	abb65cbe31cdbadcbce689731446dd67		https://www.encodeproject.org/files/ENCFF000WHB/@@download/ENCFF000WHB.fastq.gz	NA	Illumina Genome Analyzer	/files/ENCFF000VWK/	released
ENCFF000VUY	fastq	fastq	NA	reads	NA	ENCSR000DZB	TF ChIP-seq	EFO:0002784	GM12878	cell line	Homo sapiens				NA	NA	NA	NA	NA	NA	ELK1-human	DNA	NA	NA	NA	NA	NA	2012-05-14	ENCODE	NA	NA	NA	1	1_1	36	NA	single-ended	NA	NA	NA	1063801937	Michael Snyder, Stanford	64198a71c421529f6a5877c9d2b10c97		https://www.encodeproject.org/files/ENCFF000VUY/@@download/ENCFF000VUY.fastq.gz	NA	Illumina Genome Analyzer	/files/ENCFF000VWD/	released
ENCFF000VVA	fastq	fastq	NA	reads	NA	ENCSR000DZB	TF ChIP-seq	EFO:0002784	GM12878	cell line	Homo sapiens				NA	NA	NA	NA	NA	NA	ELK1-human	DNA	NA	NA	NA	NA	NA	2012-05-14	ENCODE	NA	NA	NA	2	2_1	36	NA	single-ended	NA	NA	NA	1091220409	Michael Snyder, Stanford	74541ffd7e5da51feed0a7d7814300f3		https://www.encodeproject.org/files/ENCFF000VVA/@@download/ENCFF000VVA.fastq.gz	NA	Illumina Genome Analyzer	/files/ENCFF000VWK/	released
ENCFF002BFH	fastq	fastq	NA	reads	NA	ENCSR839XZU	TF ChIP-seq	EFO:0002784	GM12878	cell line	Homo sapiens				NA	NA	NA	NA	NA	NA	CREM-human	DNA	NA	NA	NA	NA	NA	2014-07-07	ENCODE	NA	NA	NA	2	2_1	50	NA	single-ended	NA	NA	NA	1272359428	Richard Myers, HAIB	ba6a8d0f63526b139a763ac29ecfcb08	SRA:SRR5339391	https://www.encodeproject.org/files/ENCFF002BFH/@@download/ENCFF002BFH.fastq.gz	NA	Illumina HiSeq 2000	/files/ENCFF002BGA/	released
ENCFF964RPP	fastq	fastq	NA	reads	NA	ENCSR839XZU	TF ChIP-seq	EFO:0002784	GM12878	cell line	Homo sapiens				NA	NA	NA	NA	NA	NA	CREM-human	DNA	NA	NA	NA	NA	NA	2014-07-07	ENCODE	NA	NA	NA	1	1_1	50	NA	single-ended	NA	NA	NA	1314889666	Richard Myers, HAIB	b2eeb24154559932eced2b9dabcc4973	SRA:SRR5339390	https://www.encodeproject.org/files/ENCFF964RPP/@@download/ENCFF964RPP.fastq.gz	NA	Illumina HiSeq 2000	/files/ENCFF192IAC/	released
ENCFF100FQP	fastq	fastq	NA	reads	NA	ENCSR391IWM	TF ChIP-seq	EFO:0002784	GM12878	cell line	Homo sapiens				NA	NA	NA	NA	NA	NA	KDM1A-human	DNA	NA	NA	NA	NA	NA	2016-11-24	ENCODE	NA	NA	NA	1	1_1	75	NA	single-ended	NA	NA	NA	1631972157	Bradley Bernstein, Broad	f35df925d6d5abcdc4b072bfc10e6905	SRA:SRR5832681	https://www.encodeproject.org/files/ENCFF100FQP/@@download/ENCFF100FQP.fastq.gz	NA	Illumina HiSeq 2500	/files/ENCFF451IDT/, /files/ENCFF643EHE/	released
ENCFF965ZWE	fastq	fastq	NA	reads	NA	ENCSR391IWM	TF ChIP-seq	EFO:0002784	GM12878	cell line	Homo sapiens				NA	NA	NA	NA	NA	NA	KDM1A-human	DNA	NA	NA	NA	NA	NA	2016-11-24	ENCODE	NA	NA	NA	2	2_1	76	NA	single-ended	NA	NA	NA	1272394178	Bradley Bernstein, Broad	0ecc62a9fd8ccb8ff176c2d1e61e6c0b	SRA:SRR5832680	https://www.encodeproject.org/files/ENCFF965ZWE/@@download/ENCFF965ZWE.fastq.gz	NA	Illumina HiSeq 2500	/files/ENCFF015ZEK/	released
ENCFF000VVV	fastq	fastq	NA	reads	NA	ENCSR000EUJ	TF ChIP-seq	EFO:0002784	GM12878	cell line	Homo sapiens				NA	NA	NA	NA	NA	NA	IKZF1-human	DNA	NA	NA	NA	NA	NA	2012-05-14	ENCODE	NA	NA	NA	1	1_1	36	NA	single-ended	NA	NA	NA	895921320	Peggy Farnham, USC	945112f33e7e976a7a7083bc64d9db0b		https://www.encodeproject.org/files/ENCFF000VVV/@@download/ENCFF000VVV.fastq.gz	NA	Illumina Genome Analyzer	/files/ENCFF000VWV/	released
ENCFF000VVX	fastq	fastq	NA	reads	NA	ENCSR000EUJ	TF ChIP-seq	EFO:0002784	GM12878	cell line	Homo sapiens				NA	NA	NA	NA	NA	NA	IKZF1-human	DNA	NA	NA	NA	NA	NA	2012-05-14	ENCODE	NA	NA	NA	2	2_1	36	NA	single-ended	NA	NA	NA	1253344955	Peggy Farnham, USC	a3ea1577d93fa493115a0d7c26d66196		https://www.encodeproject.org/files/ENCFF000VVX/@@download/ENCFF000VVX.fastq.gz	NA	Illumina Genome Analyzer	/files/ENCFF000VWV/	released
ENCFF000ARU	fastq	fastq	NA	reads	NA	ENCSR000ARD	TF ChIP-seq	EFO:0002784	GM12878	cell line	Homo sapiens				NA	NA	NA	NA	NA	NA	EZH2-human	DNA	NA	NA	NA	NA	NA	2012-03-06	ENCODE	NA	NA	NA	1	1_1	36	NA	single-ended	NA	NA	NA	913440984	Bradley Bernstein, Broad	7b09ce56796a67b4666945af22085cee		https://www.encodeproject.org/files/ENCFF000ARU/@@download/ENCFF000ARU.fastq.gz	NA	Illumina Genome Analyzer	/files/ENCFF000ARK/	released
ENCFF000ASA	fastq	fastq	NA	reads	NA	ENCSR000ARD	TF ChIP-seq	EFO:0002784	GM12878	cell line	Homo sapiens				NA	NA	NA	NA	NA	NA	EZH2-human	DNA	NA	NA	NA	NA	NA	2012-03-06	ENCODE	NA	NA	NA	2	2_1	36	NA	single-ended	NA	NA	NA	2479370857	Bradley Bernstein, Broad	e45eeadb049999f79e9bca0df2fcf6db		https://www.encodeproject.org/files/ENCFF000ASA/@@download/ENCFF000ASA.fastq.gz	NA	Illumina Genome Analyzer	/files/ENCFF000ARO/	released
ENCFF000VZZ	fastq	fastq	NA	reads	NA	ENCSR000DNM	TF ChIP-seq	EFO:0002784	GM12878	cell line	Homo sapiens				NA	NA	NA	NA	NA	NA	NFYB-human	DNA	NA	NA	NA	NA	NA	2011-10-29	ENCODE	NA	NA	NA	1	1_1	36	NA	single-ended	NA	NA	NA	618237182	Kevin Struhl, HMS	d776bf0aa786c19466e73ae7d8a3130d		https://www.encodeproject.org/files/ENCFF000VZZ/@@download/ENCFF000VZZ.fastq.gz	NA	Illumina Genome Analyzer	/files/ENCFF000VWD/	released
ENCFF000WAB	fastq	fastq	NA	reads	NA	ENCSR000DNM	TF ChIP-seq	EFO:0002784	GM12878	cell line	Homo sapiens				NA	NA	NA	NA	NA	NA	NFYB-human	DNA	NA	NA	NA	NA	NA	2011-10-29	ENCODE	NA	NA	NA	2	2_1	36	NA	single-ended	NA	NA	NA	611306329	Kevin Struhl, HMS	0f29d1ec550c76c07a58bb3e64b61613		https://www.encodeproject.org/files/ENCFF000WAB/@@download/ENCFF000WAB.fastq.gz	NA	Illumina Genome Analyzer	/files/ENCFF000VWK/	released
ENCFF000OBH	fastq	fastq	NA	reads	NA	ENCSR000BGP	TF ChIP-seq	EFO:0002784	GM12878	cell line	Homo sapiens				NA	NA	NA	NA	NA	NA	POU2F2-human	DNA	NA	NA	NA	NA	NA	2011-07-18	ENCODE	NA	NA	NA	3	3_1	36	NA	single-ended	NA	NA	NA	811433356	Richard Myers, HAIB	31df05955920a337ae740ffb8982187f		https://www.encodeproject.org/files/ENCFF000OBH/@@download/ENCFF000OBH.fastq.gz	NA	Illumina Genome Analyzer IIx	/files/ENCFF000OCU/	released
ENCFF000OBK	fastq	fastq	NA	reads	NA	ENCSR000BGP	TF ChIP-seq	EFO:0002784	GM12878	cell line	Homo sapiens				NA	NA	NA	NA	NA	NA	POU2F2-human	DNA	NA	NA	NA	NA	NA	2011-07-18	ENCODE	NA	NA	NA	1	1_1	36	NA	single-ended	NA	NA	NA	1476498594	Richard Myers, HAIB	efc827ddd22f50f45498a7539132e8b3		https://www.encodeproject.org/files/ENCFF000OBK/@@download/ENCFF000OBK.fastq.gz	NA	Illumina Genome Analyzer IIx	/files/ENCFF000OCW/	released
ENCFF000OBP	fastq	fastq	NA	reads	NA	ENCSR000BGP	TF ChIP-seq	EFO:0002784	GM12878	cell line	Homo sapiens				NA	NA	NA	NA	NA	NA	POU2F2-human	DNA	NA	NA	NA	NA	NA	2011-07-18	ENCODE	NA	NA	NA	2	2_1	36	NA	single-ended	NA	NA	NA	2441997045	Richard Myers, HAIB	1b990f7ec6c987070e68f367106da319		https://www.encodeproject.org/files/ENCFF000OBP/@@download/ENCFF000OBP.fastq.gz	NA	Illumina Genome Analyzer IIx	/files/ENCFF000OCW/	released
ENCFF001HHX	fastq	fastq	NA	reads	NA	ENCSR000DRZ	TF ChIP-seq	EFO:0002784	GM12878	cell line	Homo sapiens				NA	NA	NA	NA	NA	NA	CTCF-human	DNA	NA	NA	NA	NA	NA	2011-03-17	ENCODE	NA	NA	NA	1	1_1	36	NA	single-ended	NA	NA	NA	479087832	John Stamatoyannopoulos, UW	81eedfd11fcdb0d7dc55f4c7a0d4dc37		https://www.encodeproject.org/files/ENCFF001HHX/@@download/ENCFF001HHX.fastq.gz	NA	Illumina Genome Analyzer II	/files/ENCFF001HID/	released
ENCFF001HIA	fastq	fastq	NA	reads	NA	ENCSR000DRZ	TF ChIP-seq	EFO:0002784	GM12878	cell line	Homo sapiens				NA	NA	NA	NA	NA	NA	CTCF-human	DNA	NA	NA	NA	NA	NA	2011-03-17	ENCODE	NA	NA	NA	2	2_1	36	NA	single-ended	NA	NA	NA	1109985066	John Stamatoyannopoulos, UW	9ab5067b99eef80955a450838000d2c2		https://www.encodeproject.org/files/ENCFF001HIA/@@download/ENCFF001HIA.fastq.gz	NA	Illumina Genome Analyzer II	/files/ENCFF001HID/	released
ENCFF000OIB	fastq	fastq	NA	reads	NA	ENCSR000BND	TF ChIP-seq	EFO:0002784	GM12878	cell line	Homo sapiens				NA	NA	NA	NA	NA	NA	ZEB1-human	DNA	NA	NA	NA	NA	NA	2011-07-18	ENCODE	NA	NA	NA	1	1_1	36	NA	single-ended	NA	NA	NA	571352763	Richard Myers, HAIB	5dc738136b4ecc6ce3db30c63a8f987b		https://www.encodeproject.org/files/ENCFF000OIB/@@download/ENCFF000OIB.fastq.gz	NA	Illumina Genome Analyzer IIx	/files/ENCFF000OCW/	released
ENCFF000OIE	fastq	fastq	NA	reads	NA	ENCSR000BND	TF ChIP-seq	EFO:0002784	GM12878	cell line	Homo sapiens				NA	NA	NA	NA	NA	NA	ZEB1-human	DNA	NA	NA	NA	NA	NA	2011-07-18	ENCODE	NA	NA	NA	2	2_1	36	NA	single-ended	NA	NA	NA	782209934	Richard Myers, HAIB	1bba39d4458baccdb45aa7ecf7bea311		https://www.encodeproject.org/files/ENCFF000OIE/@@download/ENCFF000OIE.fastq.gz	NA	Illumina Genome Analyzer IIx	/files/ENCFF000OCW/	released
ENCFF000OEH	fastq	fastq	NA	reads	NA	ENCSR000BJD	TF ChIP-seq	EFO:0002784	GM12878	cell line	Homo sapiens				NA	NA	NA	NA	NA	NA	RXRA-human	DNA	NA	NA	NA	NA	NA	2011-07-18	ENCODE	NA	NA	NA	1	1_1	36	NA	single-ended	NA	NA	NA	1038753064	Richard Myers, HAIB	a7d93cad13a08af91bc808ef76d06aed		https://www.encodeproject.org/files/ENCFF000OEH/@@download/ENCFF000OEH.fastq.gz	NA	Illumina Genome Analyzer IIx	/files/ENCFF000OCW/	released
ENCFF000OEJ	fastq	fastq	NA	reads	NA	ENCSR000BJD	TF ChIP-seq	EFO:0002784	GM12878	cell line	Homo sapiens				NA	NA	NA	NA	NA	NA	RXRA-human	DNA	NA	NA	NA	NA	NA	2011-07-18	ENCODE	NA	NA	NA	2	2_1	36	NA	single-ended	NA	NA	NA	900997112	Richard Myers, HAIB	f89d01328c034ae94344b564df407a91		https://www.encodeproject.org/files/ENCFF000OEJ/@@download/ENCFF000OEJ.fastq.gz	NA	Illumina Genome Analyzer IIx	/files/ENCFF000OCU/	released
ENCFF000WAV	fastq	fastq	NA	reads	NA	ENCSR000DZG	TF ChIP-seq	EFO:0002784	GM12878	cell line	Homo sapiens				NA	NA	NA	NA	NA	NA	EP300-human	DNA	NA	NA	NA	NA	NA	2011-10-29	ENCODE	NA	NA	NA	1	1_1	36	NA	single-ended	NA	NA	NA	693626229	Michael Snyder, Stanford	710e333efec6b7cd08e5f13407f25baa		https://www.encodeproject.org/files/ENCFF000WAV/@@download/ENCFF000WAV.fastq.gz	NA	Illumina Genome Analyzer	/files/ENCFF000VWV/	released
ENCFF000WAX	fastq	fastq	NA	reads	NA	ENCSR000DZG	TF ChIP-seq	EFO:0002784	GM12878	cell line	Homo sapiens				NA	NA	NA	NA	NA	NA	EP300-human	DNA	NA	NA	NA	NA	NA	2011-10-29	ENCODE	NA	NA	NA	2	2_1	36	NA	single-ended	NA	NA	NA	737040426	Michael Snyder, Stanford	a0892f076ce71d1e9aac6da2b38c3ea8		https://www.encodeproject.org/files/ENCFF000WAX/@@download/ENCFF000WAX.fastq.gz	NA	Illumina Genome Analyzer	/files/ENCFF000VWV/	released
ENCFF000NWE	fastq	fastq	NA	reads	NA	ENCSR000BRU	TF ChIP-seq	EFO:0002784	GM12878	cell line	Homo sapiens				NA	NA	NA	NA	NA	NA	FOXM1-human	DNA	NA	NA	NA	NA	NA	2012-02-29	ENCODE	NA	NA	NA	2	2_1	36	NA	single-ended	NA	NA	NA	1075270367	Richard Myers, HAIB	e4350d1fa6f662a1ecbc1b82cfad1102		https://www.encodeproject.org/files/ENCFF000NWE/@@download/ENCFF000NWE.fastq.gz	NA	Illumina Genome Analyzer IIx	/files/ENCFF000ODV/	released
ENCFF000NWG	fastq	fastq	NA	reads	NA	ENCSR000BRU	TF ChIP-seq	EFO:0002784	GM12878	cell line	Homo sapiens				NA	NA	NA	NA	NA	NA	FOXM1-human	DNA	NA	NA	NA	NA	NA	2012-02-29	ENCODE	NA	NA	NA	1	1_1	36	NA	single-ended	NA	NA	NA	1578248940	Richard Myers, HAIB	6f3b0f9707b8479258fa064a1401c672		https://www.encodeproject.org/files/ENCFF000NWG/@@download/ENCFF000NWG.fastq.gz	NA	Illumina Genome Analyzer IIx	/files/ENCFF000ODV/	released
ENCFF000NVQ	fastq	fastq	NA	reads	NA	ENCSR000BKA	TF ChIP-seq	EFO:0002784	GM12878	cell line	Homo sapiens				NA	NA	NA	NA	NA	NA	ETS1-human	DNA	NA	NA	NA	NA	NA	2011-07-18	ENCODE	NA	NA	NA	1	1_1	36	NA	single-ended	NA	NA	NA	615753404	Richard Myers, HAIB	2d5ca71a2ea105a422f38e65780fc4a6		https://www.encodeproject.org/files/ENCFF000NVQ/@@download/ENCFF000NVQ.fastq.gz	NA	Illumina Genome Analyzer IIx	/files/ENCFF000ODP/	released
ENCFF000NVV	fastq	fastq	NA	reads	NA	ENCSR000BKA	TF ChIP-seq	EFO:0002784	GM12878	cell line	Homo sapiens				NA	NA	NA	NA	NA	NA	ETS1-human	DNA	NA	NA	NA	NA	NA	2011-07-18	ENCODE	NA	NA	NA	2	2_1	36	NA	single-ended	NA	NA	NA	665129448	Richard Myers, HAIB	fada711c920c8a8b43c5379ac8928d16		https://www.encodeproject.org/files/ENCFF000NVV/@@download/ENCFF000NVV.fastq.gz	NA	Illumina Genome Analyzer IIx	/files/ENCFF000ODP/	released
ENCFF000OAD	fastq	fastq	NA	reads	NA	ENCSR000BGR	TF ChIP-seq	EFO:0002784	GM12878	cell line	Homo sapiens				NA	NA	NA	NA	NA	NA	PBX3-human	DNA	NA	NA	NA	NA	NA	2011-07-18	ENCODE	NA	NA	NA	1	1_1	36	NA	single-ended	NA	NA	NA	977701731	Richard Myers, HAIB	3b033aa9f3910e33ba5b5e9cf985c7ae		https://www.encodeproject.org/files/ENCFF000OAD/@@download/ENCFF000OAD.fastq.gz	NA	Illumina Genome Analyzer IIx	/files/ENCFF000OCW/	released
ENCFF000OAF	fastq	fastq	NA	reads	NA	ENCSR000BGR	TF ChIP-seq	EFO:0002784	GM12878	cell line	Homo sapiens				NA	NA	NA	NA	NA	NA	PBX3-human	DNA	NA	NA	NA	NA	NA	2011-07-18	ENCODE	NA	NA	NA	2	2_1	36	NA	single-ended	NA	NA	NA	1045848220	Richard Myers, HAIB	bfeb84734180538588142463cf6536c4		https://www.encodeproject.org/files/ENCFF000OAF/@@download/ENCFF000OAF.fastq.gz	NA	Illumina Genome Analyzer IIx	/files/ENCFF000OCS/	released
ENCFF000VTK	fastq	fastq	NA	reads	NA	ENCSR000DZE	TF ChIP-seq	EFO:0002784	GM12878	cell line	Homo sapiens				NA	NA	NA	NA	NA	NA	CHD1-human	DNA	NA	NA	NA	NA	NA	2012-05-14	ENCODE	NA	NA	NA	1	1_1	36	NA	single-ended	NA	NA	NA	898934912	Michael Snyder, Stanford	4297a5629e61ed26b12608ae74151239		https://www.encodeproject.org/files/ENCFF000VTK/@@download/ENCFF000VTK.fastq.gz	NA	Illumina Genome Analyzer	/files/ENCFF000VWD/	released
ENCFF000VTM	fastq	fastq	NA	reads	NA	ENCSR000DZE	TF ChIP-seq	EFO:0002784	GM12878	cell line	Homo sapiens				NA	NA	NA	NA	NA	NA	CHD1-human	DNA	NA	NA	NA	NA	NA	2012-05-14	ENCODE	NA	NA	NA	2	2_1	36	NA	single-ended	NA	NA	NA	780264511	Michael Snyder, Stanford	998460080520ef182867c15358e07ecc		https://www.encodeproject.org/files/ENCFF000VTM/@@download/ENCFF000VTM.fastq.gz	NA	Illumina Genome Analyzer	/files/ENCFF000VWK/	released
ENCFF000NWT	fastq	fastq	NA	reads	NA	ENCSR000BGY	TF ChIP-seq	EFO:0002784	GM12878	cell line	Homo sapiens				NA	NA	NA	NA	NA	NA	IRF4-human	DNA	NA	NA	NA	NA	NA	2011-07-18	ENCODE	NA	NA	NA	1	1_1	36	NA	single-ended	NA	NA	NA	870825486	Richard Myers, HAIB	e011367659917a655f073ac80ee4f91e		https://www.encodeproject.org/files/ENCFF000NWT/@@download/ENCFF000NWT.fastq.gz	NA	Illumina Genome Analyzer IIx	/files/ENCFF000OCW/	released
ENCFF000NWV	fastq	fastq	NA	reads	NA	ENCSR000BGY	TF ChIP-seq	EFO:0002784	GM12878	cell line	Homo sapiens				NA	NA	NA	NA	NA	NA	IRF4-human	DNA	NA	NA	NA	NA	NA	2011-07-18	ENCODE	NA	NA	NA	2	2_1	36	NA	single-ended	NA	NA	NA	1035627302	Richard Myers, HAIB	ff1932701763aee22984b5a951febd83		https://www.encodeproject.org/files/ENCFF000NWV/@@download/ENCFF000NWV.fastq.gz	NA	Illumina Genome Analyzer IIx	/files/ENCFF000OCU/	released
ENCFF948EIJ	fastq	fastq	NA	reads	NA	ENCSR091BOQ	TF ChIP-seq	EFO:0002784	GM12878	cell line	Homo sapiens				NA	NA	NA	NA	NA	NA	SUZ12-human	DNA	NA	NA	NA	NA	NA	2018-01-17	ENCODE	NA	NA	NA	1	1_1	76	NA	single-ended	NA	NA	NA	1927608090	Bradley Bernstein, Broad	c8cf11200bb0b3b258a37ac7402365d0	SRA:SRR8275090	https://www.encodeproject.org/files/ENCFF948EIJ/@@download/ENCFF948EIJ.fastq.gz	NA	Illumina HiSeq 2500	/files/ENCFF451IDT/, /files/ENCFF643EHE/	released
ENCFF000VXY	fastq	fastq	NA	reads	NA	ENCSR000DZF	TF ChIP-seq	EFO:0002784	GM12878	cell line	Homo sapiens				NA	NA	NA	NA	NA	NA	MAX-human	DNA	NA	NA	NA	NA	NA	2012-05-14	ENCODE	NA	NA	NA	1	1_1	36	NA	single-ended	NA	NA	NA	899442048	Michael Snyder, Stanford	c0beb4ef75168532471614858922b1e4		https://www.encodeproject.org/files/ENCFF000VXY/@@download/ENCFF000VXY.fastq.gz	NA	Illumina Genome Analyzer	/files/ENCFF000VWD/	released
ENCFF000VYA	fastq	fastq	NA	reads	NA	ENCSR000DZF	TF ChIP-seq	EFO:0002784	GM12878	cell line	Homo sapiens				NA	NA	NA	NA	NA	NA	MAX-human	DNA	NA	NA	NA	NA	NA	2012-05-14	ENCODE	NA	NA	NA	2	2_1	36	NA	single-ended	NA	NA	NA	990799110	Michael Snyder, Stanford	3227277b9e54b2779062416e453a5c9f		https://www.encodeproject.org/files/ENCFF000VYA/@@download/ENCFF000VYA.fastq.gz	NA	Illumina Genome Analyzer	/files/ENCFF000VWK/	released
ENCFF000VSY	fastq	fastq	NA	reads	NA	ENCSR000DZS	TF ChIP-seq	EFO:0002784	GM12878	cell line	Homo sapiens				NA	NA	NA	NA	NA	NA	BRCA1-human	DNA	NA	NA	NA	NA	NA	2011-10-29	ENCODE	NA	NA	NA	1	1_1	36	NA	single-ended	NA	NA	NA	691759421	Michael Snyder, Stanford	20fd11b8f14e303eb4161dba283220e4		https://www.encodeproject.org/files/ENCFF000VSY/@@download/ENCFF000VSY.fastq.gz	NA	Illumina Genome Analyzer	/files/ENCFF000VWD/	released
ENCFF000VTI	fastq	fastq	NA	reads	NA	ENCSR000DZS	TF ChIP-seq	EFO:0002784	GM12878	cell line	Homo sapiens				NA	NA	NA	NA	NA	NA	BRCA1-human	DNA	NA	NA	NA	NA	NA	2011-10-29	ENCODE	NA	NA	NA	2	2_1	36	NA	single-ended	NA	NA	NA	951985365	Michael Snyder, Stanford	aa8a80cc516379b7856058ec0a2d4867		https://www.encodeproject.org/files/ENCFF000VTI/@@download/ENCFF000VTI.fastq.gz	NA	Illumina Genome Analyzer	/files/ENCFF000VWK/	released
ENCFF379ZPU	fastq	fastq	NA	reads	NA	ENCSR897MMC	TF ChIP-seq	EFO:0002784	GM12878	cell line	Homo sapiens				NA	NA	NA	NA	NA	NA	JUNB-human	DNA	NA	NA	NA	NA	NA	2016-06-13	ENCODE	NA	NA	NA	1	1_1	50	NA	single-ended	NA	NA	NA	1690922156	Richard Myers, HAIB	3bd1e62df98375562adbcdf50ecce66c	SRA:SRR5339519	https://www.encodeproject.org/files/ENCFF379ZPU/@@download/ENCFF379ZPU.fastq.gz	NA	Illumina HiSeq 2000	/files/ENCFF598SBH/	released
ENCFF002XBK	fastq	fastq	NA	reads	NA	ENCSR897MMC	TF ChIP-seq	EFO:0002784	GM12878	cell line	Homo sapiens				NA	NA	NA	NA	NA	NA	JUNB-human	DNA	NA	NA	NA	NA	NA	2016-06-13	ENCODE	NA	NA	NA	2	2_1	50	NA	single-ended	NA	NA	NA	1379169647	Richard Myers, HAIB	79bd79cb4459b489a5a912701e282073	SRA:SRR5339520	https://www.encodeproject.org/files/ENCFF002XBK/@@download/ENCFF002XBK.fastq.gz	NA	Illumina HiSeq 2000	/files/ENCFF180PND/	released
ENCFF000WGV	fastq	fastq	NA	reads	NA	ENCSR000EUK	TF ChIP-seq	EFO:0002784	GM12878	cell line	Homo sapiens				NA	NA	NA	NA	NA	NA	ZNF274-human	DNA	NA	NA	NA	NA	NA	2011-10-29	ENCODE	NA	NA	NA	2	2_1	32	NA	single-ended	NA	NA	NA	6419883	Peggy Farnham, USC	e3449788dc32de3beecf77a19a34b151		https://www.encodeproject.org/files/ENCFF000WGV/@@download/ENCFF000WGV.fastq.gz	NA	Illumina Genome Analyzer	/files/ENCFF000VWV/	released
ENCFF000WHG	fastq	fastq	NA	reads	NA	ENCSR000EUK	TF ChIP-seq	EFO:0002784	GM12878	cell line	Homo sapiens				NA	NA	NA	NA	NA	NA	ZNF274-human	DNA	NA	NA	NA	NA	NA	2011-10-29	ENCODE	NA	NA	NA	1	1_1	32	NA	single-ended	NA	NA	NA	465546344	Peggy Farnham, USC	340946b6cab67b7a72b0057a2a84f6ff		https://www.encodeproject.org/files/ENCFF000WHG/@@download/ENCFF000WHG.fastq.gz	NA	Illumina Genome Analyzer	/files/ENCFF000VWV/	released
ENCFF000WEY	fastq	fastq	NA	reads	NA	ENCSR000DYZ	TF ChIP-seq	EFO:0002784	GM12878	cell line	Homo sapiens				NA	NA	NA	NA	NA	NA	TBL1XR1-human	DNA	NA	NA	NA	NA	NA	2012-05-14	ENCODE	NA	NA	NA	1	1_1	36	NA	single-ended	NA	NA	NA	827881930	Michael Snyder, Stanford	0397c8004c5f4ded01b6a403a5696cca		https://www.encodeproject.org/files/ENCFF000WEY/@@download/ENCFF000WEY.fastq.gz	NA	Illumina Genome Analyzer	/files/ENCFF000VWD/	released
ENCFF000WFA	fastq	fastq	NA	reads	NA	ENCSR000DYZ	TF ChIP-seq	EFO:0002784	GM12878	cell line	Homo sapiens				NA	NA	NA	NA	NA	NA	TBL1XR1-human	DNA	NA	NA	NA	NA	NA	2012-05-14	ENCODE	NA	NA	NA	2	2_1	36	NA	single-ended	NA	NA	NA	1020129232	Michael Snyder, Stanford	58e19a0d1a46fe0a7edf4c1748565cce		https://www.encodeproject.org/files/ENCFF000WFA/@@download/ENCFF000WFA.fastq.gz	NA	Illumina Genome Analyzer	/files/ENCFF000VWK/	released
ENCFF000VZR	fastq	fastq	NA	reads	NA	ENCSR000DNN	TF ChIP-seq	EFO:0002784	GM12878	cell line	Homo sapiens				NA	NA	NA	NA	NA	NA	NFYA-human	DNA	NA	NA	NA	NA	NA	2011-10-29	ENCODE	NA	NA	NA	1	1_1	36	NA	single-ended	NA	NA	NA	566518137	Kevin Struhl, HMS	5bf596cb8cce31e54b2ae9f76a64d3be		https://www.encodeproject.org/files/ENCFF000VZR/@@download/ENCFF000VZR.fastq.gz	NA	Illumina Genome Analyzer	/files/ENCFF000VWD/	released
ENCFF000VZT	fastq	fastq	NA	reads	NA	ENCSR000DNN	TF ChIP-seq	EFO:0002784	GM12878	cell line	Homo sapiens				NA	NA	NA	NA	NA	NA	NFYA-human	DNA	NA	NA	NA	NA	NA	2011-10-29	ENCODE	NA	NA	NA	2	2_1	36	NA	single-ended	NA	NA	NA	650489676	Kevin Struhl, HMS	62d1807528ace2544dbcef3e53dcd7dd		https://www.encodeproject.org/files/ENCFF000VZT/@@download/ENCFF000VZT.fastq.gz	NA	Illumina Genome Analyzer	/files/ENCFF000VWK/	released
ENCFF002ECY	fastq	fastq	NA	reads	NA	ENCSR681NOM	TF ChIP-seq	EFO:0002784	GM12878	cell line	Homo sapiens				NA	NA	NA	NA	NA	NA	CEBPB-human	DNA	NA	NA	NA	NA	NA	2014-07-07	ENCODE	NA	NA	NA	1	1_1	36	NA	single-ended	NA	NA	NA	785413815	Michael Snyder, Stanford	470ed9d5386db86baab77e862a1e2baf	SRA:SRR5111955	https://www.encodeproject.org/files/ENCFF002ECY/@@download/ENCFF002ECY.fastq.gz	NA	Illumina Genome Analyzer IIx	/files/ENCFF002ECR/	released
ENCFF002EDA	fastq	fastq	NA	reads	NA	ENCSR681NOM	TF ChIP-seq	EFO:0002784	GM12878	cell line	Homo sapiens				NA	NA	NA	NA	NA	NA	CEBPB-human	DNA	NA	NA	NA	NA	NA	2014-07-07	ENCODE	NA	NA	NA	2	2_1	36	NA	single-ended	NA	NA	NA	644174381	Michael Snyder, Stanford	e6e3f8876a9ec3734bd9e5438220449b	SRA:SRR5111954	https://www.encodeproject.org/files/ENCFF002EDA/@@download/ENCFF002EDA.fastq.gz	NA	Illumina Genome Analyzer IIx	/files/ENCFF002ECP/	released
ENCFF000VVP	fastq	fastq	NA	reads	NA	ENCSR000DZQ	TF ChIP-seq	EFO:0002784	GM12878	cell line	Homo sapiens				NA	NA	NA	NA	NA	NA	EBF1-human	DNA	NA	NA	NA	NA	NA	2011-10-29	ENCODE	NA	NA	NA	1	1_1	36	NA	single-ended	NA	NA	NA	1477117077	Michael Snyder, Stanford	a6ff7c0c003cdfdc3341d1b3e4a22972		https://www.encodeproject.org/files/ENCFF000VVP/@@download/ENCFF000VVP.fastq.gz	NA	Illumina Genome Analyzer	/files/ENCFF000VWV/	released
ENCFF000VVQ	fastq	fastq	NA	reads	NA	ENCSR000DZQ	TF ChIP-seq	EFO:0002784	GM12878	cell line	Homo sapiens				NA	NA	NA	NA	NA	NA	EBF1-human	DNA	NA	NA	NA	NA	NA	2011-10-29	ENCODE	NA	NA	NA	2	2_1	36	NA	single-ended	NA	NA	NA	994552200	Michael Snyder, Stanford	5e7f2eec5d5115f361ed5ec6f1b22b68		https://www.encodeproject.org/files/ENCFF000VVQ/@@download/ENCFF000VVQ.fastq.gz	NA	Illumina Genome Analyzer	/files/ENCFF000VWV/	released
ENCFF000ARP	fastq	fastq	NA	reads	NA	ENCSR000AKB	TF ChIP-seq	EFO:0002784	GM12878	cell line	Homo sapiens				NA	NA	NA	NA	NA	NA	CTCF-human	DNA	NA	NA	NA	NA	NA	2011-02-10	ENCODE	NA	NA	NA	2	2_1	36	NA	single-ended	NA	NA	NA	1052264612	Bradley Bernstein, Broad	134e6a28cd92c74bae6976f124d6bca8		https://www.encodeproject.org/files/ENCFF000ARP/@@download/ENCFF000ARP.fastq.gz	NA	Illumina Genome Analyzer IIe	/files/ENCFF000ARO/	released
ENCFF000ARV	fastq	fastq	NA	reads	NA	ENCSR000AKB	TF ChIP-seq	EFO:0002784	GM12878	cell line	Homo sapiens				NA	NA	NA	NA	NA	NA	CTCF-human	DNA	NA	NA	NA	NA	NA	2011-02-10	ENCODE	NA	NA	NA	1	1_1	51	NA	single-ended	NA	NA	NA	811019691	Bradley Bernstein, Broad	bf6d9d1682f4b31ac2304711cfa1e591		https://www.encodeproject.org/files/ENCFF000ARV/@@download/ENCFF000ARV.fastq.gz	NA	Illumina Genome Analyzer II	/files/ENCFF000ARK/	released
ENCFF000WFJ	fastq	fastq	NA	reads	NA	ENCSR000DZV	TF ChIP-seq	EFO:0002784	GM12878	cell line	Homo sapiens				NA	NA	NA	NA	NA	NA	STAT3-human	DNA	NA	NA	NA	NA	NA	2011-10-29	ENCODE	NA	NA	NA	2	2_1	36	NA	single-ended	NA	NA	NA	868439521	Michael Snyder, Stanford	c48425e81a0f8c63920f4d5f675b1a5c		https://www.encodeproject.org/files/ENCFF000WFJ/@@download/ENCFF000WFJ.fastq.gz	NA	Illumina Genome Analyzer	/files/ENCFF000VWK/	released
ENCFF000WFK	fastq	fastq	NA	reads	NA	ENCSR000DZV	TF ChIP-seq	EFO:0002784	GM12878	cell line	Homo sapiens				NA	NA	NA	NA	NA	NA	STAT3-human	DNA	NA	NA	NA	NA	NA	2011-10-29	ENCODE	NA	NA	NA	1	1_1	36	NA	single-ended	NA	NA	NA	998951452	Michael Snyder, Stanford	fcbc281996aaa2e1c0c314632966bc3d		https://www.encodeproject.org/files/ENCFF000WFK/@@download/ENCFF000WFK.fastq.gz	NA	Illumina Genome Analyzer	/files/ENCFF000VWD/	released
ENCFF204SCC	fastq	fastq	NA	reads	NA	ENCSR207PFI	TF ChIP-seq	EFO:0002784	GM12878	cell line	Homo sapiens				NA	NA	NA	NA	NA	NA	ZBED1-human	DNA	NA	NA	NA	NA	NA	2016-02-05	ENCODE	NA	NA	NA	1	1_1	50	NA	single-ended	NA	NA	NA	1928647239	Richard Myers, HAIB	958fd5ff95d60799f33afd6e29ff50b5	SRA:SRR5331441	https://www.encodeproject.org/files/ENCFF204SCC/@@download/ENCFF204SCC.fastq.gz	NA	Illumina HiSeq 2000	/files/ENCFF225JIA/	released
ENCFF583BRM	fastq	fastq	NA	reads	NA	ENCSR207PFI	TF ChIP-seq	EFO:0002784	GM12878	cell line	Homo sapiens				NA	NA	NA	NA	NA	NA	ZBED1-human	DNA	NA	NA	NA	NA	NA	2016-02-05	ENCODE	NA	NA	NA	2	2_1	50	NA	single-ended	NA	NA	NA	1141399880	Richard Myers, HAIB	40f5d8a369a6f215217d9bc1cb9d85eb	SRA:SRR5331440	https://www.encodeproject.org/files/ENCFF583BRM/@@download/ENCFF583BRM.fastq.gz	NA	Illumina HiSeq 2000	/files/ENCFF090NGH/	released
ENCFF000OGV	fastq	fastq	NA	reads	NA	ENCSR000BQT	TF ChIP-seq	EFO:0002784	GM12878	cell line	Homo sapiens				NA	NA	NA	NA	NA	NA	TCF3-human	DNA	NA	NA	NA	NA	NA	2012-02-29	ENCODE	NA	NA	NA	1	1_1	36	NA	single-ended	NA	NA	NA	678594613	Richard Myers, HAIB	4f8c5d6a4078a83602e37cccd36e8909		https://www.encodeproject.org/files/ENCFF000OGV/@@download/ENCFF000OGV.fastq.gz	NA	Illumina Genome Analyzer IIx	/files/ENCFF000OCW/	released
ENCFF000OGY	fastq	fastq	NA	reads	NA	ENCSR000BQT	TF ChIP-seq	EFO:0002784	GM12878	cell line	Homo sapiens				NA	NA	NA	NA	NA	NA	TCF3-human	DNA	NA	NA	NA	NA	NA	2012-02-29	ENCODE	NA	NA	NA	2	2_1	36	NA	single-ended	NA	NA	NA	1160796986	Richard Myers, HAIB	653750b236c3227667422430edcb856d		https://www.encodeproject.org/files/ENCFF000OGY/@@download/ENCFF000OGY.fastq.gz	NA	Illumina Genome Analyzer IIx	/files/ENCFF000OCU/	released
ENCFF818LOF	fastq	fastq	NA	reads	NA	ENCSR347NOB	TF ChIP-seq	EFO:0002784	GM12878	cell line	Homo sapiens				NA	NA	NA	NA	NA	NA	CEBPZ-human	DNA	NA	NA	NA	NA	NA	2016-03-02	ENCODE	NA	NA	NA	1	1_1	36	NA	single-ended	NA	NA	NA	798399785	Michael Snyder, Stanford	78f086d82958bd5e1c2cada3a35a1f11	SRA:SRR5111456	https://www.encodeproject.org/files/ENCFF818LOF/@@download/ENCFF818LOF.fastq.gz	NA	Illumina Genome Analyzer IIx	/files/ENCFF002ECR/	released
ENCFF079VLS	fastq	fastq	NA	reads	NA	ENCSR347NOB	TF ChIP-seq	EFO:0002784	GM12878	cell line	Homo sapiens				NA	NA	NA	NA	NA	NA	CEBPZ-human	DNA	NA	NA	NA	NA	NA	2016-03-02	ENCODE	NA	NA	NA	3	3_1	36	NA	single-ended	NA	NA	NA	1334051574	Michael Snyder, Stanford	9d9cbc1877353d0659b3a2c10caee521	SRA:SRR5111455	https://www.encodeproject.org/files/ENCFF079VLS/@@download/ENCFF079VLS.fastq.gz	NA	Illumina Genome Analyzer IIx	/files/ENCFF002ECP/	released
ENCFF000NVB	fastq	fastq	NA	reads	NA	ENCSR000BRG	TF ChIP-seq	EFO:0002784	GM12878	cell line	Homo sapiens				NA	NA	NA	NA	NA	NA	EGR1-human	DNA	NA	NA	NA	NA	NA	2012-02-29	ENCODE	NA	NA	NA	3	3_1	36	NA	single-ended	NA	NA	NA	1293018872	Richard Myers, HAIB	2578cb5e97d34448e0dd4e471130dc12		https://www.encodeproject.org/files/ENCFF000NVB/@@download/ENCFF000NVB.fastq.gz	NA	Illumina Genome Analyzer IIx	/files/ENCFF000ODJ/	released
ENCFF000ROK	fastq	fastq	NA	reads	NA	ENCSR000DKU	TF ChIP-seq	EFO:0002784	GM12878	cell line	Homo sapiens				NA	NA	NA	NA	NA	NA	MYC-human	DNA	NA	NA	NA	NA	NA	2011-03-17	ENCODE	NA	NA	NA	1	1_1	35	NA	single-ended	NA	NA	NA	480071475	Vishwanath Iyer, UTA	c1de271c9500a813ceb21d13419894f2		https://www.encodeproject.org/files/ENCFF000ROK/@@download/ENCFF000ROK.fastq.gz	NA	Illumina Genome Analyzer	/files/ENCFF000RPB/	released
ENCFF000ROS	fastq	fastq	NA	reads	NA	ENCSR000DKU	TF ChIP-seq	EFO:0002784	GM12878	cell line	Homo sapiens				NA	NA	NA	NA	NA	NA	MYC-human	DNA	NA	NA	NA	NA	NA	2011-03-17	ENCODE	NA	NA	NA	2	2_1	36	NA	single-ended	NA	NA	NA	667216564	Vishwanath Iyer, UTA	833ff9e94d7e1f32da61fe3670ac117e		https://www.encodeproject.org/files/ENCFF000ROS/@@download/ENCFF000ROS.fastq.gz	NA	Illumina Genome Analyzer	/files/ENCFF000RPB/	released
ENCFF000VTF	fastq	fastq	NA	reads	NA	ENCSR000EYZ	TF ChIP-seq	EFO:0002784	GM12878	cell line	Homo sapiens				NA	NA	NA	NA	NA	NA	FOS-human	DNA	NA	NA	NA	NA	NA	2011-10-29	ENCODE	NA	NA	NA	1	1_1	27	NA	single-ended	NA	NA	NA	132014501	Sherman Weissman, Yale	d59ff2b70d766fc6a82fd0036e294bca		https://www.encodeproject.org/files/ENCFF000VTF/@@download/ENCFF000VTF.fastq.gz	NA	Illumina Genome Analyzer	/files/ENCFF000VWV/	released
ENCFF000VTG	fastq	fastq	NA	reads	NA	ENCSR000EYZ	TF ChIP-seq	EFO:0002784	GM12878	cell line	Homo sapiens				NA	NA	NA	NA	NA	NA	FOS-human	DNA	NA	NA	NA	NA	NA	2011-10-29	ENCODE	NA	NA	NA	2	2_1	27	NA	single-ended	NA	NA	NA	167039576	Sherman Weissman, Yale	ad94b4c3d047656b0d9f056a280896ae		https://www.encodeproject.org/files/ENCFF000VTG/@@download/ENCFF000VTG.fastq.gz	NA	Illumina Genome Analyzer	/files/ENCFF000VWV/	released
ENCFF000VTH	fastq	fastq	NA	reads	NA	ENCSR000EYZ	TF ChIP-seq	EFO:0002784	GM12878	cell line	Homo sapiens				NA	NA	NA	NA	NA	NA	FOS-human	DNA	NA	NA	NA	NA	NA	2011-10-29	ENCODE	NA	NA	NA	3	3_1	27	NA	single-ended	NA	NA	NA	172284468	Sherman Weissman, Yale	be02092c5fea0a7b938f2790accae31d		https://www.encodeproject.org/files/ENCFF000VTH/@@download/ENCFF000VTH.fastq.gz	NA	Illumina Genome Analyzer		released
ENCFF000WDK	fastq	fastq	NA	reads	NA	ENCSR000DZW	TF ChIP-seq	EFO:0002784	GM12878	cell line	Homo sapiens				NA	NA	NA	NA	NA	NA	RFX5-human	DNA	NA	NA	NA	NA	NA	2011-10-29	ENCODE	NA	NA	NA	2	2_1	36	NA	single-ended	NA	NA	NA	748899536	Michael Snyder, Stanford	c15b269be02edcb93da9d703b82c35df		https://www.encodeproject.org/files/ENCFF000WDK/@@download/ENCFF000WDK.fastq.gz	NA	Illumina Genome Analyzer	/files/ENCFF000VWK/	released
ENCFF000WDO	fastq	fastq	NA	reads	NA	ENCSR000DZW	TF ChIP-seq	EFO:0002784	GM12878	cell line	Homo sapiens				NA	NA	NA	NA	NA	NA	RFX5-human	DNA	NA	NA	NA	NA	NA	2011-10-29	ENCODE	NA	NA	NA	1	1_1	36	NA	single-ended	NA	NA	NA	1195358230	Michael Snyder, Stanford	747d7afe5d6d716065f3da39534aefea		https://www.encodeproject.org/files/ENCFF000WDO/@@download/ENCFF000WDO.fastq.gz	NA	Illumina Genome Analyzer	/files/ENCFF000VWD/	released
ENCFF000WEB	fastq	fastq	NA	reads	NA	ENCSR000DZP	TF ChIP-seq	EFO:0002784	GM12878	cell line	Homo sapiens				NA	NA	NA	NA	NA	NA	SMC3-human	DNA	NA	NA	NA	NA	NA	2011-10-29	ENCODE	NA	NA	NA	1	1_1	36	NA	single-ended	NA	NA	NA	999114722	Michael Snyder, Stanford	ecc197936a700fabbd9ac8d9a51672d2		https://www.encodeproject.org/files/ENCFF000WEB/@@download/ENCFF000WEB.fastq.gz	NA	Illumina Genome Analyzer	/files/ENCFF000VWD/	released
ENCFF000WEC	fastq	fastq	NA	reads	NA	ENCSR000DZP	TF ChIP-seq	EFO:0002784	GM12878	cell line	Homo sapiens				NA	NA	NA	NA	NA	NA	SMC3-human	DNA	NA	NA	NA	NA	NA	2011-10-29	ENCODE	NA	NA	NA	2	2_1	36	NA	single-ended	NA	NA	NA	1480983413	Michael Snyder, Stanford	2bccef83f6d812e45f24d187d215e23a		https://www.encodeproject.org/files/ENCFF000WEC/@@download/ENCFF000WEC.fastq.gz	NA	Illumina Genome Analyzer	/files/ENCFF000VWK/	released
ENCFF887BKA	fastq	fastq	NA	reads	NA	ENCSR372GIN	TF ChIP-seq	EFO:0002784	GM12878	cell line	Homo sapiens				NA	NA	NA	NA	NA	NA	CBX5-human	DNA	NA	NA	NA	NA	NA	2016-10-27	ENCODE	NA	NA	NA	1	1_1	50	NA	single-ended	NA	NA	NA	2281198254	Richard Myers, HAIB	9bd13a544349ee81954aa27252608855	SRA:SRR5338649	https://www.encodeproject.org/files/ENCFF887BKA/@@download/ENCFF887BKA.fastq.gz	NA	Illumina HiSeq 2000	/files/ENCFF000OEB/	released
ENCFF354VZR	fastq	fastq	NA	reads	NA	ENCSR372GIN	TF ChIP-seq	EFO:0002784	GM12878	cell line	Homo sapiens				NA	NA	NA	NA	NA	NA	CBX5-human	DNA	NA	NA	NA	NA	NA	2016-10-27	ENCODE	NA	NA	NA	2	2_1	50	NA	single-ended	NA	NA	NA	1747145757	Richard Myers, HAIB	2ad82ac441df32f657ffeeaa693df0de	SRA:SRR5338648	https://www.encodeproject.org/files/ENCFF354VZR/@@download/ENCFF354VZR.fastq.gz	NA	Illumina HiSeq 2000	/files/ENCFF000ODZ/	released
ENCFF000WFD	fastq	fastq	NA	reads	NA	ENCSR000DZM	TF ChIP-seq	EFO:0002784	GM12878	cell line	Homo sapiens				NA	NA	NA	NA	NA	NA	STAT1-human	DNA	NA	NA	NA	NA	NA	2011-10-29	ENCODE	NA	NA	NA	2	2_1	36	NA	single-ended	NA	NA	NA	813884501	Michael Snyder, Stanford	3456ee43b48515d4958b3d30d74d6946		https://www.encodeproject.org/files/ENCFF000WFD/@@download/ENCFF000WFD.fastq.gz	NA	Illumina Genome Analyzer	/files/ENCFF000VWV/	released
ENCFF000WFE	fastq	fastq	NA	reads	NA	ENCSR000DZM	TF ChIP-seq	EFO:0002784	GM12878	cell line	Homo sapiens				NA	NA	NA	NA	NA	NA	STAT1-human	DNA	NA	NA	NA	NA	NA	2011-10-29	ENCODE	NA	NA	NA	1	1_1	36	NA	single-ended	NA	NA	NA	872335775	Michael Snyder, Stanford	8e6fbccac3bc88d368bb39b68d24d244		https://www.encodeproject.org/files/ENCFF000WFE/@@download/ENCFF000WFE.fastq.gz	NA	Illumina Genome Analyzer	/files/ENCFF000VWV/	released
ENCFF000VXQ	fastq	fastq	NA	reads	NA	ENCSR000DYV	TF ChIP-seq	EFO:0002784	GM12878	cell line	Homo sapiens				NA	NA	NA	NA	NA	NA	MAFK-human	DNA	NA	NA	NA	NA	NA	2012-08-20	ENCODE	NA	NA	NA	1	1_1	36	NA	single-ended	NA	NA	NA	1083308094	Michael Snyder, Stanford	d1233d875c6ad25fe3fbb11b0ca87726		https://www.encodeproject.org/files/ENCFF000VXQ/@@download/ENCFF000VXQ.fastq.gz	NA	Illumina Genome Analyzer	/files/ENCFF000VWD/	released
ENCFF000VXS	fastq	fastq	NA	reads	NA	ENCSR000DYV	TF ChIP-seq	EFO:0002784	GM12878	cell line	Homo sapiens				NA	NA	NA	NA	NA	NA	MAFK-human	DNA	NA	NA	NA	NA	NA	2012-08-20	ENCODE	NA	NA	NA	2	2_1	36	NA	single-ended	NA	NA	NA	997675357	Michael Snyder, Stanford	a45e9583466938654111a9c8cc9b5f0c		https://www.encodeproject.org/files/ENCFF000VXS/@@download/ENCFF000VXS.fastq.gz	NA	Illumina Genome Analyzer	/files/ENCFF000VWK/	released
ENCFF002EDB	fastq	fastq	NA	reads	NA	ENCSR459FTB	TF ChIP-seq	EFO:0002784	GM12878	cell line	Homo sapiens				NA	NA	NA	NA	NA	NA	UBTF-human	DNA	NA	NA	NA	NA	NA	2014-07-07	ENCODE	NA	NA	NA	2	2_1	36	NA	single-ended	NA	NA	NA	732930371	Michael Snyder, Stanford	b841b981ba56bd8d0f6b06630c5c62eb	SRA:SRR5111626	https://www.encodeproject.org/files/ENCFF002EDB/@@download/ENCFF002EDB.fastq.gz	NA	Illumina Genome Analyzer IIx	/files/ENCFF002ECP/	released
ENCFF002EDC	fastq	fastq	NA	reads	NA	ENCSR459FTB	TF ChIP-seq	EFO:0002784	GM12878	cell line	Homo sapiens				NA	NA	NA	NA	NA	NA	UBTF-human	DNA	NA	NA	NA	NA	NA	2014-07-07	ENCODE	NA	NA	NA	1	1_1	36	NA	single-ended	NA	NA	NA	953763669	Michael Snyder, Stanford	0b635a0b6aaad2e54cfdb900364f430d	SRA:SRR5111625	https://www.encodeproject.org/files/ENCFF002EDC/@@download/ENCFF002EDC.fastq.gz	NA	Illumina Genome Analyzer IIx	/files/ENCFF002ECR/	released
ENCFF000OCE	fastq	fastq	NA	reads	NA	ENCSR000BMY	TF ChIP-seq	EFO:0002784	GM12878	cell line	Homo sapiens				NA	NA	NA	NA	NA	NA	RAD21-human	DNA	NA	NA	NA	NA	NA	2011-07-18	ENCODE	NA	NA	NA	1	1_1	36	NA	single-ended	NA	NA	NA	478254246	Richard Myers, HAIB	f721fbd5213b3a111ee3940e5736dae5		https://www.encodeproject.org/files/ENCFF000OCE/@@download/ENCFF000OCE.fastq.gz	NA	Illumina Genome Analyzer IIx	/files/ENCFF000ODP/	released
ENCFF000OCH	fastq	fastq	NA	reads	NA	ENCSR000BMY	TF ChIP-seq	EFO:0002784	GM12878	cell line	Homo sapiens				NA	NA	NA	NA	NA	NA	RAD21-human	DNA	NA	NA	NA	NA	NA	2011-07-18	ENCODE	NA	NA	NA	2	2_1	36	NA	single-ended	NA	NA	NA	993852975	Richard Myers, HAIB	7153b0488cbded3d235bf976f5bb9100		https://www.encodeproject.org/files/ENCFF000OCH/@@download/ENCFF000OCH.fastq.gz	NA	Illumina Genome Analyzer IIx	/files/ENCFF000ODP/	released
ENCFF000NXW	fastq	fastq	NA	reads	NA	ENCSR000BQL	TF ChIP-seq	EFO:0002784	GM12878	cell line	Homo sapiens				NA	NA	NA	NA	NA	NA	NFATC1-human	DNA	NA	NA	NA	NA	NA	2012-02-29	ENCODE	NA	NA	NA	2	2_1	36	NA	single-ended	NA	NA	NA	1537635698	Richard Myers, HAIB	c5c0b75d1b400ac5ecf1f31a4a528844		https://www.encodeproject.org/files/ENCFF000NXW/@@download/ENCFF000NXW.fastq.gz	NA	Illumina Genome Analyzer IIx	/files/ENCFF000ODV/	released
ENCFF000NYB	fastq	fastq	NA	reads	NA	ENCSR000BQL	TF ChIP-seq	EFO:0002784	GM12878	cell line	Homo sapiens				NA	NA	NA	NA	NA	NA	NFATC1-human	DNA	NA	NA	NA	NA	NA	2012-02-29	ENCODE	NA	NA	NA	1	1_1	36	NA	single-ended	NA	NA	NA	1799863527	Richard Myers, HAIB	12757dc74251a44922d836a50f5ea382		https://www.encodeproject.org/files/ENCFF000NYB/@@download/ENCFF000NYB.fastq.gz	NA	Illumina Genome Analyzer IIx	/files/ENCFF000ODV/	released
ENCFF000NTD	fastq	fastq	NA	reads	NA	ENCSR000BHA	TF ChIP-seq	EFO:0002784	GM12878	cell line	Homo sapiens				NA	NA	NA	NA	NA	NA	BCL11A-human	DNA	NA	NA	NA	NA	NA	2011-07-18	ENCODE	NA	NA	NA	1	1_1	36	NA	single-ended	NA	NA	NA	916514718	Richard Myers, HAIB	b9b3ef998932ad5d5b1fa6ea0c9043b8		https://www.encodeproject.org/files/ENCFF000NTD/@@download/ENCFF000NTD.fastq.gz	NA	Illumina Genome Analyzer IIx	/files/ENCFF000OCW/	released
ENCFF000NTH	fastq	fastq	NA	reads	NA	ENCSR000BHA	TF ChIP-seq	EFO:0002784	GM12878	cell line	Homo sapiens				NA	NA	NA	NA	NA	NA	BCL11A-human	DNA	NA	NA	NA	NA	NA	2011-07-18	ENCODE	NA	NA	NA	2	2_1	36	NA	single-ended	NA	NA	NA	1744280834	Richard Myers, HAIB	b94fc9c3ce2176aff652256f3edd098e		https://www.encodeproject.org/files/ENCFF000NTH/@@download/ENCFF000NTH.fastq.gz	NA	Illumina Genome Analyzer IIx	/files/ENCFF000OCU/	released
ENCFF000NXE	fastq	fastq	NA	reads	NA	ENCSR000BNG	TF ChIP-seq	EFO:0002784	GM12878	cell line	Homo sapiens				NA	NA	NA	NA	NA	NA	MEF2C-human	DNA	NA	NA	NA	NA	NA	2011-07-18	ENCODE	NA	NA	NA	1	1_1	36	NA	single-ended	NA	NA	NA	445880471	Richard Myers, HAIB	c87a6e0d6c5e5c59946f985b0b398494		https://www.encodeproject.org/files/ENCFF000NXE/@@download/ENCFF000NXE.fastq.gz	NA	Illumina Genome Analyzer IIx	/files/ENCFF000ODP/	released
ENCFF000NXJ	fastq	fastq	NA	reads	NA	ENCSR000BNG	TF ChIP-seq	EFO:0002784	GM12878	cell line	Homo sapiens				NA	NA	NA	NA	NA	NA	MEF2C-human	DNA	NA	NA	NA	NA	NA	2011-07-18	ENCODE	NA	NA	NA	2	2_1	36	NA	single-ended	NA	NA	NA	767402556	Richard Myers, HAIB	1df63db4f86c4f057041ff7a58f27240		https://www.encodeproject.org/files/ENCFF000NXJ/@@download/ENCFF000NXJ.fastq.gz	NA	Illumina Genome Analyzer IIx	/files/ENCFF000ODP/	released
ENCFF000VXA	fastq	fastq	NA	reads	NA	ENCSR000DYS	TF ChIP-seq	EFO:0002784	GM12878	cell line	Homo sapiens				NA	NA	NA	NA	NA	NA	JUND-human	DNA	NA	NA	NA	NA	NA	2012-08-20	ENCODE	NA	NA	NA	1	1_1	36	NA	single-ended	NA	NA	NA	925686314	Michael Snyder, Stanford	266a921f5e9a8ebacf43048f01fbf3a9		https://www.encodeproject.org/files/ENCFF000VXA/@@download/ENCFF000VXA.fastq.gz	NA	Illumina Genome Analyzer	/files/ENCFF000VWF/	released
ENCFF000VXC	fastq	fastq	NA	reads	NA	ENCSR000DYS	TF ChIP-seq	EFO:0002784	GM12878	cell line	Homo sapiens				NA	NA	NA	NA	NA	NA	JUND-human	DNA	NA	NA	NA	NA	NA	2012-08-20	ENCODE	NA	NA	NA	2	2_1	36	NA	single-ended	NA	NA	NA	691944846	Michael Snyder, Stanford	75d5f0d8503011f656faca861e19e78f		https://www.encodeproject.org/files/ENCFF000VXC/@@download/ENCFF000VXC.fastq.gz	NA	Illumina Genome Analyzer	/files/ENCFF000VWH/	released
ENCFF000NXS	fastq	fastq	NA	reads	NA	ENCSR000BRH	TF ChIP-seq	EFO:0002784	GM12878	cell line	Homo sapiens				NA	NA	NA	NA	NA	NA	MTA3-human	DNA	NA	NA	NA	NA	NA	2012-02-29	ENCODE	NA	NA	NA	1	1_1	36	NA	single-ended	NA	NA	NA	1733233761	Richard Myers, HAIB	a5e198a9b58bb3c4ea62124ad6ac53c3		https://www.encodeproject.org/files/ENCFF000NXS/@@download/ENCFF000NXS.fastq.gz	NA	Illumina Genome Analyzer IIx	/files/ENCFF000ODV/	released
ENCFF000NXT	fastq	fastq	NA	reads	NA	ENCSR000BRH	TF ChIP-seq	EFO:0002784	GM12878	cell line	Homo sapiens				NA	NA	NA	NA	NA	NA	MTA3-human	DNA	NA	NA	NA	NA	NA	2012-02-29	ENCODE	NA	NA	NA	2	2_1	36	NA	single-ended	NA	NA	NA	1934776182	Richard Myers, HAIB	b62bc8ce3c68473080429cfc219eecfa		https://www.encodeproject.org/files/ENCFF000NXT/@@download/ENCFF000NXT.fastq.gz	NA	Illumina Genome Analyzer IIx	/files/ENCFF000ODV/	released
ENCFF659AFH	fastq	fastq	NA	reads	NA	ENCSR251OVJ	TF ChIP-seq	EFO:0002784	GM12878	cell line	Homo sapiens				NA	NA	NA	NA	NA	NA	SMAD5-human	DNA	NA	NA	NA	NA	NA	2016-02-02	ENCODE	NA	NA	NA	1	1_1	50	NA	single-ended	NA	NA	NA	1236300066	Richard Myers, HAIB	6b6ffbbd60215218e67f36ebd3320e02	SRA:SRR5331494	https://www.encodeproject.org/files/ENCFF659AFH/@@download/ENCFF659AFH.fastq.gz	NA	Illumina HiSeq 2000	/files/ENCFF225JIA/	released
ENCFF944THM	fastq	fastq	NA	reads	NA	ENCSR251OVJ	TF ChIP-seq	EFO:0002784	GM12878	cell line	Homo sapiens				NA	NA	NA	NA	NA	NA	SMAD5-human	DNA	NA	NA	NA	NA	NA	2016-02-02	ENCODE	NA	NA	NA	2	2_1	50	NA	single-ended	NA	NA	NA	1914905820	Richard Myers, HAIB	0aea4de91701152b5612ececdb21ff2b	SRA:SRR5331493	https://www.encodeproject.org/files/ENCFF944THM/@@download/ENCFF944THM.fastq.gz	NA	Illumina HiSeq 2000	/files/ENCFF002BGA/	released
ENCFF324QQE	fastq	fastq	NA	reads	NA	ENCSR199WXF	TF ChIP-seq	EFO:0002784	GM12878	cell line	Homo sapiens				NA	NA	NA	NA	NA	NA	EED-human	DNA	NA	NA	NA	NA	NA	2016-03-30	ENCODE	NA	NA	NA	2	2_1	50	NA	single-ended	NA	NA	NA	1368984243	Richard Myers, HAIB	59792415893ff8582b26bb5c000f213e	SRA:SRR5331417	https://www.encodeproject.org/files/ENCFF324QQE/@@download/ENCFF324QQE.fastq.gz	NA	Illumina HiSeq 2000	/files/ENCFF598SBH/	released
ENCFF188ZWJ	fastq	fastq	NA	reads	NA	ENCSR199WXF	TF ChIP-seq	EFO:0002784	GM12878	cell line	Homo sapiens				NA	NA	NA	NA	NA	NA	EED-human	DNA	NA	NA	NA	NA	NA	2016-03-30	ENCODE	NA	NA	NA	1	1_1	50	NA	single-ended	NA	NA	NA	1579236809	Richard Myers, HAIB	25572ee0d8eaf426b361d167a316eedd	SRA:SRR5331416	https://www.encodeproject.org/files/ENCFF188ZWJ/@@download/ENCFF188ZWJ.fastq.gz	NA	Illumina HiSeq 2500	/files/ENCFF381XXA/	released
ENCFF000OBB	fastq	fastq	NA	reads	NA	ENCSR000BGD	TF ChIP-seq	EFO:0002784	GM12878	cell line	Homo sapiens				NA	NA	NA	NA	NA	NA	POLR2A-human	DNA	NA	NA	NA	NA	NA	2011-07-18	ENCODE	NA	NA	NA	1	1_1	36	NA	single-ended	NA	NA	NA	1888750897	Richard Myers, HAIB	5b77b7903fd3b50615629e1eca254e25		https://www.encodeproject.org/files/ENCFF000OBB/@@download/ENCFF000OBB.fastq.gz	NA	Illumina Genome Analyzer IIx	/files/ENCFF000ODG/	released
ENCFF000OBE	fastq	fastq	NA	reads	NA	ENCSR000BGD	TF ChIP-seq	EFO:0002784	GM12878	cell line	Homo sapiens				NA	NA	NA	NA	NA	NA	POLR2A-human	DNA	NA	NA	NA	NA	NA	2011-07-18	ENCODE	NA	NA	NA	2	2_1	36	NA	single-ended	NA	NA	NA	2174113476	Richard Myers, HAIB	8ebc26278136df2f2d43683e5849e626		https://www.encodeproject.org/files/ENCFF000OBE/@@download/ENCFF000OBE.fastq.gz	NA	Illumina Genome Analyzer IIx	/files/ENCFF000ODJ/	released
ENCFF000WGB	fastq	fastq	NA	reads	NA	ENCSR000DZU	TF ChIP-seq	EFO:0002784	GM12878	cell line	Homo sapiens				NA	NA	NA	NA	NA	NA	USF2-human	DNA	NA	NA	NA	NA	NA	2011-10-29	ENCODE	NA	NA	NA	1	1_1	36	NA	single-ended	NA	NA	NA	927420117	Michael Snyder, Stanford	a880093f71a3f2df43994d2fb8e56d2b		https://www.encodeproject.org/files/ENCFF000WGB/@@download/ENCFF000WGB.fastq.gz	NA	Illumina Genome Analyzer	/files/ENCFF000VWD/	released
ENCFF000WGC	fastq	fastq	NA	reads	NA	ENCSR000DZU	TF ChIP-seq	EFO:0002784	GM12878	cell line	Homo sapiens				NA	NA	NA	NA	NA	NA	USF2-human	DNA	NA	NA	NA	NA	NA	2011-10-29	ENCODE	NA	NA	NA	2	2_1	36	NA	single-ended	NA	NA	NA	639283255	Michael Snyder, Stanford	1800b38ad67e1c481ee5c0c76d28b8c9		https://www.encodeproject.org/files/ENCFF000WGC/@@download/ENCFF000WGC.fastq.gz	NA	Illumina Genome Analyzer	/files/ENCFF000VWK/	released
ENCFF000OCO	fastq	fastq	NA	reads	NA	ENCSR000BRI	TF ChIP-seq	EFO:0002784	GM12878	cell line	Homo sapiens				NA	NA	NA	NA	NA	NA	RUNX3-human	DNA	NA	NA	NA	NA	NA	2012-02-29	ENCODE	NA	NA	NA	1	1_1	36	NA	single-ended	NA	NA	NA	1775160382	Richard Myers, HAIB	e38468b345305b740ce2957d4915b6bd		https://www.encodeproject.org/files/ENCFF000OCO/@@download/ENCFF000OCO.fastq.gz	NA	Illumina Genome Analyzer IIx	/files/ENCFF000ODV/	released
ENCFF000OCP	fastq	fastq	NA	reads	NA	ENCSR000BRI	TF ChIP-seq	EFO:0002784	GM12878	cell line	Homo sapiens				NA	NA	NA	NA	NA	NA	RUNX3-human	DNA	NA	NA	NA	NA	NA	2012-02-29	ENCODE	NA	NA	NA	2	2_1	36	NA	single-ended	NA	NA	NA	1930366302	Richard Myers, HAIB	9484a8e46d2c7abab24aa55ad1c04bf1		https://www.encodeproject.org/files/ENCFF000OCP/@@download/ENCFF000OCP.fastq.gz	NA	Illumina Genome Analyzer IIx	/files/ENCFF000ODV/	released
ENCFF000NYH	fastq	fastq	NA	reads	NA	ENCSR000BRN	TF ChIP-seq	EFO:0002784	GM12878	cell line	Homo sapiens				NA	NA	NA	NA	NA	NA	NFIC-human	DNA	NA	NA	NA	NA	NA	2012-02-29	ENCODE	NA	NA	NA	1	1_1	36	NA	single-ended	NA	NA	NA	1355323085	Richard Myers, HAIB	171808fc7101394bf88c7bcdab75afe2		https://www.encodeproject.org/files/ENCFF000NYH/@@download/ENCFF000NYH.fastq.gz	NA	Illumina Genome Analyzer IIx	/files/ENCFF000ODV/	released
ENCFF000NYJ	fastq	fastq	NA	reads	NA	ENCSR000BRN	TF ChIP-seq	EFO:0002784	GM12878	cell line	Homo sapiens				NA	NA	NA	NA	NA	NA	NFIC-human	DNA	NA	NA	NA	NA	NA	2012-02-29	ENCODE	NA	NA	NA	2	2_1	36	NA	single-ended	NA	NA	NA	1114007550	Richard Myers, HAIB	f202c66e4d37eb4d127adfb0e9a5b122		https://www.encodeproject.org/files/ENCFF000NYJ/@@download/ENCFF000NYJ.fastq.gz	NA	Illumina Genome Analyzer IIx	/files/ENCFF000ODV/	released
ENCFF000OHV	fastq	fastq	NA	reads	NA	ENCSR000BHC	TF ChIP-seq	EFO:0002784	GM12878	cell line	Homo sapiens				NA	NA	NA	NA	NA	NA	ZBTB33-human	DNA	NA	NA	NA	NA	NA	2011-07-18	ENCODE	NA	NA	NA	2	2_1	36	NA	single-ended	NA	NA	NA	704105796	Richard Myers, HAIB	6b1b4cda0ca7cdc0aa0dd97ea68fbff9		https://www.encodeproject.org/files/ENCFF000OHV/@@download/ENCFF000OHV.fastq.gz	NA	Illumina Genome Analyzer IIx	/files/ENCFF000OCU/	released
ENCFF000OHX	fastq	fastq	NA	reads	NA	ENCSR000BHC	TF ChIP-seq	EFO:0002784	GM12878	cell line	Homo sapiens				NA	NA	NA	NA	NA	NA	ZBTB33-human	DNA	NA	NA	NA	NA	NA	2011-07-18	ENCODE	NA	NA	NA	1	1_1	36	NA	single-ended	NA	NA	NA	950797356	Richard Myers, HAIB	058d428bcac9e7124d94b50baa6bea08		https://www.encodeproject.org/files/ENCFF000OHX/@@download/ENCFF000OHX.fastq.gz	NA	Illumina Genome Analyzer IIx	/files/ENCFF000OCW/	released
ENCFF000NZS	fastq	fastq	NA	reads	NA	ENCSR000BHJ	TF ChIP-seq	EFO:0002784	GM12878	cell line	Homo sapiens				NA	NA	NA	NA	NA	NA	PAX5-human	DNA	NA	NA	NA	NA	NA	2011-07-18	ENCODE	NA	NA	NA	1	1_1	36	NA	single-ended	NA	NA	NA	1116127923	Richard Myers, HAIB	f06824992b7e971a0c64711220a190cb		https://www.encodeproject.org/files/ENCFF000NZS/@@download/ENCFF000NZS.fastq.gz	NA	Illumina Genome Analyzer IIx	/files/ENCFF000OCS/	released
ENCFF000NZX	fastq	fastq	NA	reads	NA	ENCSR000BHJ	TF ChIP-seq	EFO:0002784	GM12878	cell line	Homo sapiens				NA	NA	NA	NA	NA	NA	PAX5-human	DNA	NA	NA	NA	NA	NA	2011-07-18	ENCODE	NA	NA	NA	2	2_1	36	NA	single-ended	NA	NA	NA	1438184764	Richard Myers, HAIB	b88b073fe53acccf8e67693c9c8beb65		https://www.encodeproject.org/files/ENCFF000NZX/@@download/ENCFF000NZX.fastq.gz	NA	Illumina Genome Analyzer IIx	/files/ENCFF000OCW/	released
ENCFF002EAN	fastq	fastq	NA	reads	NA	ENCSR514VAY	TF ChIP-seq	EFO:0002784	GM12878	cell line	Homo sapiens				NA	NA	NA	NA	NA	NA	HCFC1-human	DNA	NA	NA	NA	NA	NA	2014-07-07	ENCODE	NA	NA	NA	1	1_1	36	NA	single-ended	NA	NA	NA	1112977358	Michael Snyder, Stanford	53cd755e4f6b00ccaef31cdbb73d4d19	SRA:SRR5111693	https://www.encodeproject.org/files/ENCFF002EAN/@@download/ENCFF002EAN.fastq.gz	NA	Illumina Genome Analyzer IIx	/files/ENCFF002ECR/	released
ENCFF002EAO	fastq	fastq	NA	reads	NA	ENCSR514VAY	TF ChIP-seq	EFO:0002784	GM12878	cell line	Homo sapiens				NA	NA	NA	NA	NA	NA	HCFC1-human	DNA	NA	NA	NA	NA	NA	2014-07-07	ENCODE	NA	NA	NA	2	2_1	36	NA	single-ended	NA	NA	NA	1096108808	Michael Snyder, Stanford	e22c8ef22d0033a737bb97b0b833e034	SRA:SRR5111694	https://www.encodeproject.org/files/ENCFF002EAO/@@download/ENCFF002EAO.fastq.gz	NA	Illumina Genome Analyzer IIx	/files/ENCFF002ECP/	released
ENCFF000NZG	fastq	fastq	NA	reads	NA	ENCSR000BHB	TF ChIP-seq	EFO:0002784	GM12878	cell line	Homo sapiens				NA	NA	NA	NA	NA	NA	EP300-human	DNA	NA	NA	NA	NA	NA	2011-07-18	ENCODE	NA	NA	NA	1	1_1	36	NA	single-ended	NA	NA	NA	754739900	Richard Myers, HAIB	a18d83a560f04bb18b4ab5ea2caecc60		https://www.encodeproject.org/files/ENCFF000NZG/@@download/ENCFF000NZG.fastq.gz	NA	Illumina Genome Analyzer IIx	/files/ENCFF000OCW/	released
ENCFF000NZH	fastq	fastq	NA	reads	NA	ENCSR000BHB	TF ChIP-seq	EFO:0002784	GM12878	cell line	Homo sapiens				NA	NA	NA	NA	NA	NA	EP300-human	DNA	NA	NA	NA	NA	NA	2011-07-18	ENCODE	NA	NA	NA	2	2_1	36	NA	single-ended	NA	NA	NA	558811486	Richard Myers, HAIB	aa9f424a3feae1d620194ec0cb465151		https://www.encodeproject.org/files/ENCFF000NZH/@@download/ENCFF000NZH.fastq.gz	NA	Illumina Genome Analyzer IIx	/files/ENCFF000OCU/	released
ENCFF000WBQ	fastq	fastq	NA	reads	NA	ENCSR000EAD	TF ChIP-seq	EFO:0002784	GM12878	cell line	Homo sapiens				NA	NA	NA	NA	NA	NA	POLR2A-human	DNA	NA	NA	NA	NA	NA	2012-05-14	ENCODE	NA	NA	NA	1	1_1	28	NA	single-ended	NA	NA	NA	170335911	Michael Snyder, Stanford	30578641eda3e3917ba71224cda1ee04		https://www.encodeproject.org/files/ENCFF000WBQ/@@download/ENCFF000WBQ.fastq.gz	NA	Illumina Genome Analyzer	/files/ENCFF000VWD/	released
ENCFF000WBS	fastq	fastq	NA	reads	NA	ENCSR000EAD	TF ChIP-seq	EFO:0002784	GM12878	cell line	Homo sapiens				NA	NA	NA	NA	NA	NA	POLR2A-human	DNA	NA	NA	NA	NA	NA	2012-05-14	ENCODE	NA	NA	NA	2	2_1	28	NA	single-ended	NA	NA	NA	188279133	Michael Snyder, Stanford	286d0a3bb659e46ae55bffd211f85a03		https://www.encodeproject.org/files/ENCFF000WBS/@@download/ENCFF000WBS.fastq.gz	NA	Illumina Genome Analyzer	/files/ENCFF000VWK/	released
ENCFF000WBT	fastq	fastq	NA	reads	NA	ENCSR000EAD	TF ChIP-seq	EFO:0002784	GM12878	cell line	Homo sapiens				NA	NA	NA	NA	NA	NA	POLR2A-human	DNA	NA	NA	NA	NA	NA	2012-05-14	ENCODE	NA	NA	NA	3	3_1	28	NA	single-ended	NA	NA	NA	167890919	Michael Snyder, Stanford	edf25745594879f4b82c50b5067a7f88		https://www.encodeproject.org/files/ENCFF000WBT/@@download/ENCFF000WBT.fastq.gz	NA	Illumina Genome Analyzer		released
ENCFF000WBV	fastq	fastq	NA	reads	NA	ENCSR000EAD	TF ChIP-seq	EFO:0002784	GM12878	cell line	Homo sapiens				NA	NA	NA	NA	NA	NA	POLR2A-human	DNA	NA	NA	NA	NA	NA	2012-05-14	ENCODE	NA	NA	NA	4	4_1	28	NA	single-ended	NA	NA	NA	214139120	Michael Snyder, Stanford	ce00f2d669f97530a2f380fe12c0a870		https://www.encodeproject.org/files/ENCFF000WBV/@@download/ENCFF000WBV.fastq.gz	NA	Illumina Genome Analyzer		released
ENCFF000WBW	fastq	fastq	NA	reads	NA	ENCSR000EAD	TF ChIP-seq	EFO:0002784	GM12878	cell line	Homo sapiens				NA	NA	NA	NA	NA	NA	POLR2A-human	DNA	NA	NA	NA	NA	NA	2012-05-14	ENCODE	NA	NA	NA	7	7_1	27	NA	single-ended	NA	NA	NA	184559384	Michael Snyder, Stanford	6a236b4f767dc6df729ba4671f870fcf		https://www.encodeproject.org/files/ENCFF000WBW/@@download/ENCFF000WBW.fastq.gz	NA	Illumina Genome Analyzer		released
ENCFF000WBX	fastq	fastq	NA	reads	NA	ENCSR000EAD	TF ChIP-seq	EFO:0002784	GM12878	cell line	Homo sapiens				NA	NA	NA	NA	NA	NA	POLR2A-human	DNA	NA	NA	NA	NA	NA	2012-05-14	ENCODE	NA	NA	NA	6	6_1	27	NA	single-ended	NA	NA	NA	244498307	Michael Snyder, Stanford	29e1c960d48bbc898b3144bfec1110f7		https://www.encodeproject.org/files/ENCFF000WBX/@@download/ENCFF000WBX.fastq.gz	NA	Illumina Genome Analyzer		released
ENCFF000WCC	fastq	fastq	NA	reads	NA	ENCSR000EAD	TF ChIP-seq	EFO:0002784	GM12878	cell line	Homo sapiens				NA	NA	NA	NA	NA	NA	POLR2A-human	DNA	NA	NA	NA	NA	NA	2012-05-14	ENCODE	NA	NA	NA	5	5_1	34	NA	single-ended	NA	NA	NA	713290954	Michael Snyder, Stanford	a0a45be82bee0d1a0ab3500f96aecb9a		https://www.encodeproject.org/files/ENCFF000WCC/@@download/ENCFF000WCC.fastq.gz	NA	Illumina Genome Analyzer		released
ENCFF000NUB	fastq	fastq	NA	reads	NA	ENCSR000BRX	TF ChIP-seq	EFO:0002784	GM12878	cell line	Homo sapiens				NA	NA	NA	NA	NA	NA	CEBPB-human	DNA	NA	NA	NA	NA	NA	2012-09-10	ENCODE	NA	NA	NA	2	2_1	36	NA	single-ended	NA	NA	NA	854929085	Richard Myers, HAIB	1d6b1da28949f51e5913b161dc35be9b		https://www.encodeproject.org/files/ENCFF000NUB/@@download/ENCFF000NUB.fastq.gz	NA	Illumina Genome Analyzer IIx	/files/ENCFF000ODV/	released
ENCFF000NUD	fastq	fastq	NA	reads	NA	ENCSR000BRX	TF ChIP-seq	EFO:0002784	GM12878	cell line	Homo sapiens				NA	NA	NA	NA	NA	NA	CEBPB-human	DNA	NA	NA	NA	NA	NA	2012-09-10	ENCODE	NA	NA	NA	1	1_1	36	NA	single-ended	NA	NA	NA	1657780873	Richard Myers, HAIB	d40c55de2079b14a48534fc12b88a811		https://www.encodeproject.org/files/ENCFF000NUD/@@download/ENCFF000NUD.fastq.gz	NA	Illumina Genome Analyzer IIx	/files/ENCFF000ODV/	released
ENCFF000WDC	fastq	fastq	NA	reads	NA	ENCSR000DYX	TF ChIP-seq	EFO:0002784	GM12878	cell line	Homo sapiens				NA	NA	NA	NA	NA	NA	SIN3A-human	DNA	NA	NA	NA	NA	NA	2012-05-14	ENCODE	NA	NA	NA	1	1_1	36	NA	single-ended	NA	NA	NA	831852828	Michael Snyder, Stanford	c2e852cd62f94d67cb817c95366fcba7		https://www.encodeproject.org/files/ENCFF000WDC/@@download/ENCFF000WDC.fastq.gz	NA	Illumina Genome Analyzer	/files/ENCFF000VWD/	released
ENCFF000WDE	fastq	fastq	NA	reads	NA	ENCSR000DYX	TF ChIP-seq	EFO:0002784	GM12878	cell line	Homo sapiens				NA	NA	NA	NA	NA	NA	SIN3A-human	DNA	NA	NA	NA	NA	NA	2012-05-14	ENCODE	NA	NA	NA	2	2_1	36	NA	single-ended	NA	NA	NA	1100259290	Michael Snyder, Stanford	72797d79e586d8b86708b5d3738e6c45		https://www.encodeproject.org/files/ENCFF000WDE/@@download/ENCFF000WDE.fastq.gz	NA	Illumina Genome Analyzer	/files/ENCFF000VWK/	released
ENCFF000NSW	fastq	fastq	NA	reads	NA	ENCSR000BGT	TF ChIP-seq	EFO:0002784	GM12878	cell line	Homo sapiens				NA	NA	NA	NA	NA	NA	BATF-human	DNA	NA	NA	NA	NA	NA	2011-07-18	ENCODE	NA	NA	NA	1	1_1	36	NA	single-ended	NA	NA	NA	951134552	Richard Myers, HAIB	aa65d657885a4390d0961e257e000436		https://www.encodeproject.org/files/ENCFF000NSW/@@download/ENCFF000NSW.fastq.gz	NA	Illumina Genome Analyzer IIx	/files/ENCFF000OCW/	released
ENCFF000NSX	fastq	fastq	NA	reads	NA	ENCSR000BGT	TF ChIP-seq	EFO:0002784	GM12878	cell line	Homo sapiens				NA	NA	NA	NA	NA	NA	BATF-human	DNA	NA	NA	NA	NA	NA	2011-07-18	ENCODE	NA	NA	NA	2	2_1	36	NA	single-ended	NA	NA	NA	912657521	Richard Myers, HAIB	28f58f2b113e59626753f7a07a8bc0b6		https://www.encodeproject.org/files/ENCFF000NSX/@@download/ENCFF000NSX.fastq.gz	NA	Illumina Genome Analyzer IIx	/files/ENCFF000OCU/	released
ENCFF000NSE	fastq	fastq	NA	reads	NA	ENCSR000BQK	TF ChIP-seq	EFO:0002784	GM12878	cell line	Homo sapiens				NA	NA	NA	NA	NA	NA	ATF2-human	DNA	NA	NA	NA	NA	NA	2012-02-29	ENCODE	NA	NA	NA	1	1_1	36	NA	single-ended	NA	NA	NA	1489076519	Richard Myers, HAIB	63f4f27aec8f104430b804d34ecf73ac		https://www.encodeproject.org/files/ENCFF000NSE/@@download/ENCFF000NSE.fastq.gz	NA	Illumina Genome Analyzer IIx	/files/ENCFF000ODV/	released
ENCFF000NSG	fastq	fastq	NA	reads	NA	ENCSR000BQK	TF ChIP-seq	EFO:0002784	GM12878	cell line	Homo sapiens				NA	NA	NA	NA	NA	NA	ATF2-human	DNA	NA	NA	NA	NA	NA	2012-02-29	ENCODE	NA	NA	NA	2	2_1	36	NA	single-ended	NA	NA	NA	1540251647	Richard Myers, HAIB	4866c289fa70e483301e527a8cc4c768		https://www.encodeproject.org/files/ENCFF000NSG/@@download/ENCFF000NSG.fastq.gz	NA	Illumina Genome Analyzer IIx	/files/ENCFF000ODV/	released
ENCFF000WGS	fastq	fastq	NA	reads	NA	ENCSR000EUM	TF ChIP-seq	EFO:0002784	GM12878	cell line	Homo sapiens				NA	NA	NA	NA	NA	NA	YY1-human	DNA	NA	NA	NA	NA	NA	2011-10-29	ENCODE	NA	NA	NA	1	1_1	32	NA	single-ended	NA	NA	NA	809088905	Peggy Farnham, USC	6a4911e5f68490ce13a8ff978aa3bc9d		https://www.encodeproject.org/files/ENCFF000WGS/@@download/ENCFF000WGS.fastq.gz	NA	Illumina Genome Analyzer	/files/ENCFF000VWV/	released
ENCFF000WGT	fastq	fastq	NA	reads	NA	ENCSR000EUM	TF ChIP-seq	EFO:0002784	GM12878	cell line	Homo sapiens				NA	NA	NA	NA	NA	NA	YY1-human	DNA	NA	NA	NA	NA	NA	2011-10-29	ENCODE	NA	NA	NA	2	2_1	32	NA	single-ended	NA	NA	NA	659899492	Peggy Farnham, USC	c4f5e75a74a7f345ee17a19cb85f306f		https://www.encodeproject.org/files/ENCFF000WGT/@@download/ENCFF000WGT.fastq.gz	NA	Illumina Genome Analyzer	/files/ENCFF000VWV/	released
ENCFF000OFY	fastq	fastq	NA	reads	NA	ENCSR000BQZ	TF ChIP-seq	EFO:0002784	GM12878	cell line	Homo sapiens				NA	NA	NA	NA	NA	NA	STAT5A-human	DNA	NA	NA	NA	NA	NA	2012-02-29	ENCODE	NA	NA	NA	1	1_1	36	NA	single-ended	NA	NA	NA	1475102617	Richard Myers, HAIB	1d07180af1e2d540e5f2e503dfa484e8		https://www.encodeproject.org/files/ENCFF000OFY/@@download/ENCFF000OFY.fastq.gz	NA	Illumina Genome Analyzer IIx	/files/ENCFF000ODV/	released
ENCFF000OGA	fastq	fastq	NA	reads	NA	ENCSR000BQZ	TF ChIP-seq	EFO:0002784	GM12878	cell line	Homo sapiens				NA	NA	NA	NA	NA	NA	STAT5A-human	DNA	NA	NA	NA	NA	NA	2012-02-29	ENCODE	NA	NA	NA	2	2_1	36	NA	single-ended	NA	NA	NA	1700877146	Richard Myers, HAIB	77e752e4533524e29ee48aa9a201a2b7		https://www.encodeproject.org/files/ENCFF000OGA/@@download/ENCFF000OGA.fastq.gz	NA	Illumina Genome Analyzer IIx	/files/ENCFF000ODV/	released
ENCFF000NXA	fastq	fastq	NA	reads	NA	ENCSR000BKB	TF ChIP-seq	EFO:0002784	GM12878	cell line	Homo sapiens				NA	NA	NA	NA	NA	NA	MEF2A-human	DNA	NA	NA	NA	NA	NA	2011-07-18	ENCODE	NA	NA	NA	1	1_1	36	NA	single-ended	NA	NA	NA	395056731	Richard Myers, HAIB	1ca98854b5773e20d8d1ecf4559b1f4b		https://www.encodeproject.org/files/ENCFF000NXA/@@download/ENCFF000NXA.fastq.gz	NA	Illumina Genome Analyzer IIx	/files/ENCFF000ODP/	released
ENCFF000NXC	fastq	fastq	NA	reads	NA	ENCSR000BKB	TF ChIP-seq	EFO:0002784	GM12878	cell line	Homo sapiens				NA	NA	NA	NA	NA	NA	MEF2A-human	DNA	NA	NA	NA	NA	NA	2011-07-18	ENCODE	NA	NA	NA	2	2_1	36	NA	single-ended	NA	NA	NA	741553023	Richard Myers, HAIB	59927ab7d09d1f0c8adc231c0f76123c		https://www.encodeproject.org/files/ENCFF000NXC/@@download/ENCFF000NXC.fastq.gz	NA	Illumina Genome Analyzer IIx	/files/ENCFF000ODP/	released
ENCFF000WDI	fastq	fastq	NA	reads	NA	ENCSR000EAC	TF ChIP-seq	EFO:0002784	GM12878	cell line	Homo sapiens				NA	NA	NA	NA	NA	NA	RAD21-human	DNA	NA	NA	NA	NA	NA	2011-10-29	ENCODE	NA	NA	NA	1	1_1	27	NA	single-ended	NA	NA	NA	756807988	Michael Snyder, Stanford	85ac7a61f57a1baeba0f7b98153ec7a4		https://www.encodeproject.org/files/ENCFF000WDI/@@download/ENCFF000WDI.fastq.gz	NA	Illumina Genome Analyzer	/files/ENCFF000VWF/	released
ENCFF000WDJ	fastq	fastq	NA	reads	NA	ENCSR000EAC	TF ChIP-seq	EFO:0002784	GM12878	cell line	Homo sapiens				NA	NA	NA	NA	NA	NA	RAD21-human	DNA	NA	NA	NA	NA	NA	2011-10-29	ENCODE	NA	NA	NA	2	2_1	27	NA	single-ended	NA	NA	NA	701196537	Michael Snyder, Stanford	5b537d7b582f9328fee601c299379aa8		https://www.encodeproject.org/files/ENCFF000WDJ/@@download/ENCFF000WDJ.fastq.gz	NA	Illumina Genome Analyzer	/files/ENCFF000VWH/	released
ENCFF000ROU	fastq	fastq	NA	reads	NA	ENCSR000DKV	TF ChIP-seq	EFO:0002784	GM12878	cell line	Homo sapiens				NA	NA	NA	NA	NA	NA	CTCF-human	DNA	NA	NA	NA	NA	NA	2011-03-17	ENCODE	NA	NA	NA	1	1_1	35	NA	single-ended	NA	NA	NA	358306226	Vishwanath Iyer, UTA	49d078a7cc72e52fdca9c9806c9d375f		https://www.encodeproject.org/files/ENCFF000ROU/@@download/ENCFF000ROU.fastq.gz	NA	Illumina Genome Analyzer	/files/ENCFF000RPB/	released
ENCFF000ROX	fastq	fastq	NA	reads	NA	ENCSR000DKV	TF ChIP-seq	EFO:0002784	GM12878	cell line	Homo sapiens				NA	NA	NA	NA	NA	NA	CTCF-human	DNA	NA	NA	NA	NA	NA	2011-03-17	ENCODE	NA	NA	NA	3	3_1	33	NA	single-ended	NA	NA	NA	513185151	Vishwanath Iyer, UTA	60159eff02f764d871ed8c38882debb7		https://www.encodeproject.org/files/ENCFF000ROX/@@download/ENCFF000ROX.fastq.gz	NA	Illumina Genome Analyzer	/files/ENCFF000RPB/	released
ENCFF000ROZ	fastq	fastq	NA	reads	NA	ENCSR000DKV	TF ChIP-seq	EFO:0002784	GM12878	cell line	Homo sapiens				NA	NA	NA	NA	NA	NA	CTCF-human	DNA	NA	NA	NA	NA	NA	2011-03-17	ENCODE	NA	NA	NA	2	2_1	35	NA	single-ended	NA	NA	NA	904880702	Vishwanath Iyer, UTA	8857dc283de4486075d9220966431943		https://www.encodeproject.org/files/ENCFF000ROZ/@@download/ENCFF000ROZ.fastq.gz	NA	Illumina Genome Analyzer	/files/ENCFF000RPB/	released
ENCFF000OAL	fastq	fastq	NA	reads	NA	ENCSR000BQM	TF ChIP-seq	EFO:0002784	GM12878	cell line	Homo sapiens				NA	NA	NA	NA	NA	NA	PML-human	DNA	NA	NA	NA	NA	NA	2012-02-29	ENCODE	NA	NA	NA	1	1_1	36	NA	single-ended	NA	NA	NA	1571513732	Richard Myers, HAIB	f3c313c79054c9c04c92777b876d9732		https://www.encodeproject.org/files/ENCFF000OAL/@@download/ENCFF000OAL.fastq.gz	NA	Illumina Genome Analyzer IIx	/files/ENCFF000ODV/	released
ENCFF000OAN	fastq	fastq	NA	reads	NA	ENCSR000BQM	TF ChIP-seq	EFO:0002784	GM12878	cell line	Homo sapiens				NA	NA	NA	NA	NA	NA	PML-human	DNA	NA	NA	NA	NA	NA	2012-02-29	ENCODE	NA	NA	NA	2	2_1	36	NA	single-ended	NA	NA	NA	1521616360	Richard Myers, HAIB	07e31307aea0f1d3da023b5d48eb1f70		https://www.encodeproject.org/files/ENCFF000OAN/@@download/ENCFF000OAN.fastq.gz	NA	Illumina Genome Analyzer IIx	/files/ENCFF000ODV/	released
ENCFF000VUJ	fastq	fastq	NA	reads	NA	ENCSR000DYY	TF ChIP-seq	EFO:0002784	GM12878	cell line	Homo sapiens				NA	NA	NA	NA	NA	NA	E2F4-human	DNA	NA	NA	NA	NA	NA	2012-05-14	ENCODE	NA	NA	NA	1	1_1	36	NA	single-ended	NA	NA	NA	904064332	Michael Snyder, Stanford	66fbeb5f05fa677f586b5baa9c0ea687		https://www.encodeproject.org/files/ENCFF000VUJ/@@download/ENCFF000VUJ.fastq.gz	NA	Illumina Genome Analyzer	/files/ENCFF000VWD/	released
ENCFF000VUL	fastq	fastq	NA	reads	NA	ENCSR000DYY	TF ChIP-seq	EFO:0002784	GM12878	cell line	Homo sapiens				NA	NA	NA	NA	NA	NA	E2F4-human	DNA	NA	NA	NA	NA	NA	2012-05-14	ENCODE	NA	NA	NA	2	2_1	36	NA	single-ended	NA	NA	NA	1071631270	Michael Snyder, Stanford	c9437c2495ceabf169364c2e44b48e86		https://www.encodeproject.org/files/ENCFF000VUL/@@download/ENCFF000VUL.fastq.gz	NA	Illumina Genome Analyzer	/files/ENCFF000VWK/	released
ENCFF000OHH	fastq	fastq	NA	reads	NA	ENCSR000BNP	TF ChIP-seq	EFO:0002784	GM12878	cell line	Homo sapiens				NA	NA	NA	NA	NA	NA	YY1-human	DNA	NA	NA	NA	NA	NA	2011-07-18	ENCODE	NA	NA	NA	1	1_1	36	NA	single-ended	NA	NA	NA	581477238	Richard Myers, HAIB	0b60c6268a7255ea7ae942a6215682fb		https://www.encodeproject.org/files/ENCFF000OHH/@@download/ENCFF000OHH.fastq.gz	NA	Illumina Genome Analyzer IIx	/files/ENCFF000OCW/	released
ENCFF000OHO	fastq	fastq	NA	reads	NA	ENCSR000BNP	TF ChIP-seq	EFO:0002784	GM12878	cell line	Homo sapiens				NA	NA	NA	NA	NA	NA	YY1-human	DNA	NA	NA	NA	NA	NA	2011-07-18	ENCODE	NA	NA	NA	2	2_1	36	NA	single-ended	NA	NA	NA	863934127	Richard Myers, HAIB	da8e48228be3f8a5fea131d51b22f9d2		https://www.encodeproject.org/files/ENCFF000OHO/@@download/ENCFF000OHO.fastq.gz	NA	Illumina Genome Analyzer IIx	/files/ENCFF000ODP/	released
ENCFF000OHD	fastq	fastq	NA	reads	NA	ENCSR000BGI	TF ChIP-seq	EFO:0002784	GM12878	cell line	Homo sapiens				NA	NA	NA	NA	NA	NA	USF1-human	DNA	NA	NA	NA	NA	NA	2011-07-18	ENCODE	NA	NA	NA	1	1_1	36	NA	single-ended	NA	NA	NA	1342435398	Richard Myers, HAIB	6ac3ffa3d0a83540737df8b93631025a		https://www.encodeproject.org/files/ENCFF000OHD/@@download/ENCFF000OHD.fastq.gz	NA	Illumina Genome Analyzer IIx	/files/ENCFF000ODG/	released
ENCFF000OHN	fastq	fastq	NA	reads	NA	ENCSR000BGI	TF ChIP-seq	EFO:0002784	GM12878	cell line	Homo sapiens				NA	NA	NA	NA	NA	NA	USF1-human	DNA	NA	NA	NA	NA	NA	2011-07-18	ENCODE	NA	NA	NA	2	2_1	25	NA	single-ended	NA	NA	NA	379088159	Richard Myers, HAIB	0f47495c79c51b624861af04ab420b56		https://www.encodeproject.org/files/ENCFF000OHN/@@download/ENCFF000OHN.fastq.gz	NA	Illumina Genome Analyzer IIx	/files/ENCFF000ODJ/	released
ENCFF000NZO	fastq	fastq	NA	reads	NA	ENCSR000BHD	TF ChIP-seq	EFO:0002784	GM12878	cell line	Homo sapiens				NA	NA	NA	NA	NA	NA	PAX5-human	DNA	NA	NA	NA	NA	NA	2011-07-18	ENCODE	NA	NA	NA	1	1_1	36	NA	single-ended	NA	NA	NA	732344143	Richard Myers, HAIB	07f90a31b8103bbdbc9ca742bde1990c		https://www.encodeproject.org/files/ENCFF000NZO/@@download/ENCFF000NZO.fastq.gz	NA	Illumina Genome Analyzer IIx	/files/ENCFF000OCS/	released
ENCFF000NZQ	fastq	fastq	NA	reads	NA	ENCSR000BHD	TF ChIP-seq	EFO:0002784	GM12878	cell line	Homo sapiens				NA	NA	NA	NA	NA	NA	PAX5-human	DNA	NA	NA	NA	NA	NA	2011-07-18	ENCODE	NA	NA	NA	2	2_1	36	NA	single-ended	NA	NA	NA	1349640631	Richard Myers, HAIB	3531a727a2f8da3414267a10652034be		https://www.encodeproject.org/files/ENCFF000NZQ/@@download/ENCFF000NZQ.fastq.gz	NA	Illumina Genome Analyzer IIx	/files/ENCFF000OCU/	released
ENCFF000WFP	fastq	fastq	NA	reads	NA	ENCSR000DZZ	TF ChIP-seq	EFO:0002784	GM12878	cell line	Homo sapiens				NA	NA	NA	NA	NA	NA	TBP-human	DNA	NA	NA	NA	NA	NA	2011-10-29	ENCODE	NA	NA	NA	2	2_1	36	NA	single-ended	NA	NA	NA	1086585492	Michael Snyder, Stanford	8d3906f4589d38589972cb33d7ed0abc		https://www.encodeproject.org/files/ENCFF000WFP/@@download/ENCFF000WFP.fastq.gz	NA	Illumina Genome Analyzer	/files/ENCFF000VWK/	released
ENCFF000WFQ	fastq	fastq	NA	reads	NA	ENCSR000DZZ	TF ChIP-seq	EFO:0002784	GM12878	cell line	Homo sapiens				NA	NA	NA	NA	NA	NA	TBP-human	DNA	NA	NA	NA	NA	NA	2011-10-29	ENCODE	NA	NA	NA	1	1_1	36	NA	single-ended	NA	NA	NA	971472556	Michael Snyder, Stanford	95503899da3b159099d0de8566e3d027		https://www.encodeproject.org/files/ENCFF000WFQ/@@download/ENCFF000WFQ.fastq.gz	NA	Illumina Genome Analyzer	/files/ENCFF000VWD/	released
ENCFF000OBS	fastq	fastq	NA	reads	NA	ENCSR000BGQ	TF ChIP-seq	EFO:0002784	GM12878	cell line	Homo sapiens				NA	NA	NA	NA	NA	NA	SPI1-human	DNA	NA	NA	NA	NA	NA	2011-07-18	ENCODE	NA	NA	NA	3	3_1	36	NA	single-ended	NA	NA	NA	1195999211	Richard Myers, HAIB	b8d99ff7f031394dc3d6fd11fa094c2e		https://www.encodeproject.org/files/ENCFF000OBS/@@download/ENCFF000OBS.fastq.gz	NA	Illumina Genome Analyzer IIx	/files/ENCFF000OCS/	released
ENCFF000OBU	fastq	fastq	NA	reads	NA	ENCSR000BGQ	TF ChIP-seq	EFO:0002784	GM12878	cell line	Homo sapiens				NA	NA	NA	NA	NA	NA	SPI1-human	DNA	NA	NA	NA	NA	NA	2011-07-18	ENCODE	NA	NA	NA	2	2_1	36	NA	single-ended	NA	NA	NA	1764589631	Richard Myers, HAIB	a61eda5b147d4dd248268f03d9b8bd8c		https://www.encodeproject.org/files/ENCFF000OBU/@@download/ENCFF000OBU.fastq.gz	NA	Illumina Genome Analyzer IIx	/files/ENCFF000OCU/	released
ENCFF862QDQ	fastq	fastq	NA	reads	NA	ENCSR860UHK	TF ChIP-seq	EFO:0002784	GM12878	cell line	Homo sapiens				NA	NA	NA	NA	NA	NA	CBFB-human	DNA	NA	NA	NA	NA	NA	2016-06-13	ENCODE	NA	NA	NA	2	2_1	50	NA	single-ended	NA	NA	NA	1291003577	Richard Myers, HAIB	08e3a4bb9de3b38325a675afe36d71ad	SRA:SRR5339419	https://www.encodeproject.org/files/ENCFF862QDQ/@@download/ENCFF862QDQ.fastq.gz	NA	Illumina HiSeq 2000	/files/ENCFF090NGH/	released
ENCFF221TOX	fastq	fastq	NA	reads	NA	ENCSR860UHK	TF ChIP-seq	EFO:0002784	GM12878	cell line	Homo sapiens				NA	NA	NA	NA	NA	NA	CBFB-human	DNA	NA	NA	NA	NA	NA	2016-06-13	ENCODE	NA	NA	NA	1	1_1	50	NA	single-ended	NA	NA	NA	1357461397	Richard Myers, HAIB	6401ef9b83258152f99c6e0b021fdd52	SRA:SRR5339420	https://www.encodeproject.org/files/ENCFF221TOX/@@download/ENCFF221TOX.fastq.gz	NA	Illumina HiSeq 2000	/files/ENCFF180PND/, /files/ENCFF381XXA/	released
ENCFF000VYD	fastq	fastq	NA	reads	NA	ENCSR000EYV	TF ChIP-seq	EFO:0002784	GM12878	cell line	Homo sapiens				NA	NA	NA	NA	NA	NA	JUND-human	DNA	NA	NA	NA	NA	NA	2011-10-29	ENCODE	NA	NA	NA	1	1_1	27	NA	single-ended	NA	NA	NA	141518360	Sherman Weissman, Yale	9c16ef87580d58b87d991ab7f5c46d4d		https://www.encodeproject.org/files/ENCFF000VYD/@@download/ENCFF000VYD.fastq.gz	NA	Illumina Genome Analyzer	/files/ENCFF000VWV/	released
ENCFF000VYE	fastq	fastq	NA	reads	NA	ENCSR000EYV	TF ChIP-seq	EFO:0002784	GM12878	cell line	Homo sapiens				NA	NA	NA	NA	NA	NA	JUND-human	DNA	NA	NA	NA	NA	NA	2011-10-29	ENCODE	NA	NA	NA	2	2_1	27	NA	single-ended	NA	NA	NA	168711450	Sherman Weissman, Yale	5ed626f35f46828d860d42a8f1a83c6f		https://www.encodeproject.org/files/ENCFF000VYE/@@download/ENCFF000VYE.fastq.gz	NA	Illumina Genome Analyzer	/files/ENCFF000VWV/	released
ENCFF000NYK	fastq	fastq	NA	reads	NA	ENCSR000BQS	TF ChIP-seq	EFO:0002784	GM12878	cell line	Homo sapiens				NA	NA	NA	NA	NA	NA	REST-human	DNA	NA	NA	NA	NA	NA	2012-02-29	ENCODE	NA	NA	NA	1	1_1	36	NA	single-ended	NA	NA	NA	612423185	Richard Myers, HAIB	10a1b8c37dfe6fc057631dc03acee9d3		https://www.encodeproject.org/files/ENCFF000NYK/@@download/ENCFF000NYK.fastq.gz	NA	Illumina Genome Analyzer IIx	/files/ENCFF000OCW/	released
ENCFF000NYN	fastq	fastq	NA	reads	NA	ENCSR000BQS	TF ChIP-seq	EFO:0002784	GM12878	cell line	Homo sapiens				NA	NA	NA	NA	NA	NA	REST-human	DNA	NA	NA	NA	NA	NA	2012-02-29	ENCODE	NA	NA	NA	2	2_1	36	NA	single-ended	NA	NA	NA	1021427875	Richard Myers, HAIB	23f72aa666973d48f41a7bc3113e6ee0		https://www.encodeproject.org/files/ENCFF000NYN/@@download/ENCFF000NYN.fastq.gz	NA	Illumina Genome Analyzer IIx	/files/ENCFF000ODO/	released
ENCFF000WHO	fastq	fastq	NA	reads	NA	ENCSR000DNQ	TF ChIP-seq	EFO:0002784	GM12878	cell line	Homo sapiens				NA	NA	NA	NA	NA	NA	ZZZ3-human	DNA	NA	NA	NA	NA	NA	2011-10-29	ENCODE	NA	NA	NA	2	2_1	34	NA	single-ended	NA	NA	NA	932846131	Kevin Struhl, HMS	4a6a0d6cea1c5117a6202bb59061c882		https://www.encodeproject.org/files/ENCFF000WHO/@@download/ENCFF000WHO.fastq.gz	NA	Illumina Genome Analyzer	/files/ENCFF000VWV/	released
ENCFF000WHR	fastq	fastq	NA	reads	NA	ENCSR000DNQ	TF ChIP-seq	EFO:0002784	GM12878	cell line	Homo sapiens				NA	NA	NA	NA	NA	NA	ZZZ3-human	DNA	NA	NA	NA	NA	NA	2011-10-29	ENCODE	NA	NA	NA	1	1_1	34	NA	single-ended	NA	NA	NA	1071601835	Kevin Struhl, HMS	5ce2f8caa19edbebe64c3cdbdf636c7f		https://www.encodeproject.org/files/ENCFF000WHR/@@download/ENCFF000WHR.fastq.gz	NA	Illumina Genome Analyzer	/files/ENCFF000VWV/	released
ENCFF002BFK	fastq	fastq	NA	reads	NA	ENCSR626VUC	TF ChIP-seq	EFO:0002784	GM12878	cell line	Homo sapiens				NA	NA	NA	NA	NA	NA	ETV6-human	DNA	NA	NA	NA	NA	NA	2014-07-07	ENCODE	NA	NA	NA	1	1_1	50	NA	single-ended	NA	NA	NA	1719435050	Richard Myers, HAIB	39669c8b22b70ecac3b31f27416003cd	SRA:SRR5339028	https://www.encodeproject.org/files/ENCFF002BFK/@@download/ENCFF002BFK.fastq.gz	NA	Illumina HiSeq 2000	/files/ENCFF002BGA/	released
ENCFF002BFL	fastq	fastq	NA	reads	NA	ENCSR626VUC	TF ChIP-seq	EFO:0002784	GM12878	cell line	Homo sapiens				NA	NA	NA	NA	NA	NA	ETV6-human	DNA	NA	NA	NA	NA	NA	2014-07-07	ENCODE	NA	NA	NA	2	2_1	50	NA	single-ended	NA	NA	NA	1718537202	Richard Myers, HAIB	c14272a4448e742611e2f99c32a735f2	SRA:SRR5339029	https://www.encodeproject.org/files/ENCFF002BFL/@@download/ENCFF002BFL.fastq.gz	NA	Illumina HiSeq 2000	/files/ENCFF002BFW/	released
ENCFF000VTW	fastq	fastq	NA	reads	NA	ENCSR000DZC	TF ChIP-seq	EFO:0002784	GM12878	cell line	Homo sapiens				NA	NA	NA	NA	NA	NA	RCOR1-human	DNA	NA	NA	NA	NA	NA	2012-05-14	ENCODE	NA	NA	NA	1	1_1	36	NA	single-ended	NA	NA	NA	934383110	Michael Snyder, Stanford	9cb7d7fb80064d3c547ff6823c03b54d		https://www.encodeproject.org/files/ENCFF000VTW/@@download/ENCFF000VTW.fastq.gz	NA	Illumina Genome Analyzer	/files/ENCFF000VWD/	released
ENCFF000VTY	fastq	fastq	NA	reads	NA	ENCSR000DZC	TF ChIP-seq	EFO:0002784	GM12878	cell line	Homo sapiens				NA	NA	NA	NA	NA	NA	RCOR1-human	DNA	NA	NA	NA	NA	NA	2012-05-14	ENCODE	NA	NA	NA	2	2_1	36	NA	single-ended	NA	NA	NA	703565974	Michael Snyder, Stanford	128742840a0a8ca8eee1880151d20611		https://www.encodeproject.org/files/ENCFF000VTY/@@download/ENCFF000VTY.fastq.gz	NA	Illumina Genome Analyzer	/files/ENCFF000VWK/	released
ENCFF000OEP	fastq	fastq	NA	reads	NA	ENCSR000BJE	TF ChIP-seq	EFO:0002784	GM12878	cell line	Homo sapiens				NA	NA	NA	NA	NA	NA	SIX5-human	DNA	NA	NA	NA	NA	NA	2011-07-18	ENCODE	NA	NA	NA	2	2_1	36	NA	single-ended	NA	NA	NA	1123721883	Richard Myers, HAIB	aa75c9e8271ce2b71c2943ead853c9b9		https://www.encodeproject.org/files/ENCFF000OEP/@@download/ENCFF000OEP.fastq.gz	NA	Illumina Genome Analyzer IIx	/files/ENCFF000OCU/	released
ENCFF000OEQ	fastq	fastq	NA	reads	NA	ENCSR000BJE	TF ChIP-seq	EFO:0002784	GM12878	cell line	Homo sapiens				NA	NA	NA	NA	NA	NA	SIX5-human	DNA	NA	NA	NA	NA	NA	2011-07-18	ENCODE	NA	NA	NA	1	1_1	36	NA	single-ended	NA	NA	NA	1470421057	Richard Myers, HAIB	949de3ab0f232844e8bd56876ee612fb		https://www.encodeproject.org/files/ENCFF000OEQ/@@download/ENCFF000OEQ.fastq.gz	NA	Illumina Genome Analyzer IIx	/files/ENCFF000OCW/	released
ENCFF000NTS	fastq	fastq	NA	reads	NA	ENCSR000BJZ	TF ChIP-seq	EFO:0002784	GM12878	cell line	Homo sapiens				NA	NA	NA	NA	NA	NA	BCLAF1-human	DNA	NA	NA	NA	NA	NA	2011-07-18	ENCODE	NA	NA	NA	1	1_1	36	NA	single-ended	NA	NA	NA	772866571	Richard Myers, HAIB	4719bfee507fdaf2aff47483116a5e2b		https://www.encodeproject.org/files/ENCFF000NTS/@@download/ENCFF000NTS.fastq.gz	NA	Illumina Genome Analyzer IIx	/files/ENCFF000OCU/	released
ENCFF000NTV	fastq	fastq	NA	reads	NA	ENCSR000BJZ	TF ChIP-seq	EFO:0002784	GM12878	cell line	Homo sapiens				NA	NA	NA	NA	NA	NA	BCLAF1-human	DNA	NA	NA	NA	NA	NA	2011-07-18	ENCODE	NA	NA	NA	2	2_1	36	NA	single-ended	NA	NA	NA	1177773055	Richard Myers, HAIB	500816db69d3c7328da04d081ff62f0f		https://www.encodeproject.org/files/ENCFF000NTV/@@download/ENCFF000NTV.fastq.gz	NA	Illumina Genome Analyzer IIx	/files/ENCFF000ODP/	released
ENCFF000OEV	fastq	fastq	NA	reads	NA	ENCSR000BHK	TF ChIP-seq	EFO:0002784	GM12878	cell line	Homo sapiens				NA	NA	NA	NA	NA	NA	SP1-human	DNA	NA	NA	NA	NA	NA	2011-07-18	ENCODE	NA	NA	NA	2	2_1	36	NA	single-ended	NA	NA	NA	875849247	Richard Myers, HAIB	7f54f981d9432ee1443c19b21118f5ba		https://www.encodeproject.org/files/ENCFF000OEV/@@download/ENCFF000OEV.fastq.gz	NA	Illumina Genome Analyzer IIx	/files/ENCFF000OCU/	released
ENCFF000OFK	fastq	fastq	NA	reads	NA	ENCSR000BGE	TF ChIP-seq	EFO:0002784	GM12878	cell line	Homo sapiens				NA	NA	NA	NA	NA	NA	SRF-human	DNA	NA	NA	NA	NA	NA	2011-07-18	ENCODE	NA	NA	NA	2	2_1	36	NA	single-ended	NA	NA	NA	1737543499	Richard Myers, HAIB	f4201e5af47210bd109495e6b9bc6320		https://www.encodeproject.org/files/ENCFF000OFK/@@download/ENCFF000OFK.fastq.gz	NA	Illumina Genome Analyzer IIx	/files/ENCFF000ODJ/	released
ENCFF000OFM	fastq	fastq	NA	reads	NA	ENCSR000BGE	TF ChIP-seq	EFO:0002784	GM12878	cell line	Homo sapiens				NA	NA	NA	NA	NA	NA	SRF-human	DNA	NA	NA	NA	NA	NA	2011-07-18	ENCODE	NA	NA	NA	1	1_1	36	NA	single-ended	NA	NA	NA	2380957280	Richard Myers, HAIB	604cb1d648c1be31128954f60cb467e8		https://www.encodeproject.org/files/ENCFF000OFM/@@download/ENCFF000OFM.fastq.gz	NA	Illumina Genome Analyzer IIx	/files/ENCFF000ODG/	released
ENCFF000NUP	fastq	fastq	NA	reads	NA	ENCSR000BGU	TF ChIP-seq	EFO:0002784	GM12878	cell line	Homo sapiens				NA	NA	NA	NA	NA	NA	EBF1-human	DNA	NA	NA	NA	NA	NA	2011-07-18	ENCODE	NA	NA	NA	2	2_1	36	NA	single-ended	NA	NA	NA	817324317	Richard Myers, HAIB	0d40a7dda221db39df5f700461adcce9		https://www.encodeproject.org/files/ENCFF000NUP/@@download/ENCFF000NUP.fastq.gz	NA	Illumina Genome Analyzer IIx	/files/ENCFF000OCU/	released
ENCFF000NUV	fastq	fastq	NA	reads	NA	ENCSR000BGU	TF ChIP-seq	EFO:0002784	GM12878	cell line	Homo sapiens				NA	NA	NA	NA	NA	NA	EBF1-human	DNA	NA	NA	NA	NA	NA	2011-07-18	ENCODE	NA	NA	NA	1	1_1	36	NA	single-ended	NA	NA	NA	1833866718	Richard Myers, HAIB	f9af8da2f2d96881d40bf376af3a4132		https://www.encodeproject.org/files/ENCFF000NUV/@@download/ENCFF000NUV.fastq.gz	NA	Illumina Genome Analyzer IIx	/files/ENCFF000OCW/	released
ENCFF000VYT	fastq	fastq	NA	reads	NA	ENCSR000DZI	TF ChIP-seq	EFO:0002784	GM12878	cell line	Homo sapiens				NA	NA	NA	NA	NA	NA	MXI1-human	DNA	NA	NA	NA	NA	NA	2011-10-29	ENCODE	NA	NA	NA	1	1_1	36	NA	single-ended	NA	NA	NA	785027702	Michael Snyder, Stanford	b98d8bae0103314e5c1035f6d8cd9337		https://www.encodeproject.org/files/ENCFF000VYT/@@download/ENCFF000VYT.fastq.gz	NA	Illumina Genome Analyzer IIx	/files/ENCFF000VWD/	released
ENCFF000VYV	fastq	fastq	NA	reads	NA	ENCSR000DZI	TF ChIP-seq	EFO:0002784	GM12878	cell line	Homo sapiens				NA	NA	NA	NA	NA	NA	MXI1-human	DNA	NA	NA	NA	NA	NA	2011-10-29	ENCODE	NA	NA	NA	2	2_1	36	NA	single-ended	NA	NA	NA	1508063156	Michael Snyder, Stanford	6c5e675de71263e86644e9a2e353c3aa		https://www.encodeproject.org/files/ENCFF000VYV/@@download/ENCFF000VYV.fastq.gz	NA	Illumina Genome Analyzer IIx	/files/ENCFF000VWK/	released
ENCFF000NSI	fastq	fastq	NA	reads	NA	ENCSR000BJY	TF ChIP-seq	EFO:0002784	GM12878	cell line	Homo sapiens				NA	NA	NA	NA	NA	NA	ATF3-human	DNA	NA	NA	NA	NA	NA	2011-07-18	ENCODE	NA	NA	NA	1	1_1	36	NA	single-ended	NA	NA	NA	350406141	Richard Myers, HAIB	53457c4cf11e1c0d944cfea5d9f7eb83		https://www.encodeproject.org/files/ENCFF000NSI/@@download/ENCFF000NSI.fastq.gz	NA	Illumina Genome Analyzer IIx	/files/ENCFF000ODP/	released
ENCFF000NSP	fastq	fastq	NA	reads	NA	ENCSR000BJY	TF ChIP-seq	EFO:0002784	GM12878	cell line	Homo sapiens				NA	NA	NA	NA	NA	NA	ATF3-human	DNA	NA	NA	NA	NA	NA	2011-07-18	ENCODE	NA	NA	NA	2	2_1	36	NA	single-ended	NA	NA	NA	615025680	Richard Myers, HAIB	a07f34ef7a1f89d6abb6ea530fc490e9		https://www.encodeproject.org/files/ENCFF000NSP/@@download/ENCFF000NSP.fastq.gz	NA	Illumina Genome Analyzer IIx	/files/ENCFF000ODP/	released
ENCFF000WAZ	fastq	fastq	NA	reads	NA	ENCSR000DZO	TF ChIP-seq	EFO:0002784	GM12878	cell line	Homo sapiens				NA	NA	NA	NA	NA	NA	NRF1-human	DNA	NA	NA	NA	NA	NA	2011-10-29	ENCODE	NA	NA	NA	1	1_1	36	NA	single-ended	NA	NA	NA	619848124	Michael Snyder, Stanford	2ac797daa40d827577085b0976b1e1ed		https://www.encodeproject.org/files/ENCFF000WAZ/@@download/ENCFF000WAZ.fastq.gz	NA	Illumina Genome Analyzer	/files/ENCFF000VWD/	released
ENCFF000WBG	fastq	fastq	NA	reads	NA	ENCSR000DZO	TF ChIP-seq	EFO:0002784	GM12878	cell line	Homo sapiens				NA	NA	NA	NA	NA	NA	NRF1-human	DNA	NA	NA	NA	NA	NA	2011-10-29	ENCODE	NA	NA	NA	2	2_1	36	NA	single-ended	NA	NA	NA	1477862389	Michael Snyder, Stanford	4a0b2956ab97dafef7538d2e546e8d19		https://www.encodeproject.org/files/ENCFF000WBG/@@download/ENCFF000WBG.fastq.gz	NA	Illumina Genome Analyzer	/files/ENCFF000VWK/	released
ENCFF000NVM	fastq	fastq	NA	reads	NA	ENCSR000BMB	TF ChIP-seq	EFO:0002784	GM12878	cell line	Homo sapiens				NA	NA	NA	NA	NA	NA	ELF1-human	DNA	NA	NA	NA	NA	NA	2011-07-18	ENCODE	NA	NA	NA	1	1_1	36	NA	single-ended	NA	NA	NA	834496111	Richard Myers, HAIB	913f1df289dcfa512b9da66971667bb8		https://www.encodeproject.org/files/ENCFF000NVM/@@download/ENCFF000NVM.fastq.gz	NA	Illumina Genome Analyzer IIx	/files/ENCFF000ODP/	released
ENCFF000NVP	fastq	fastq	NA	reads	NA	ENCSR000BMB	TF ChIP-seq	EFO:0002784	GM12878	cell line	Homo sapiens				NA	NA	NA	NA	NA	NA	ELF1-human	DNA	NA	NA	NA	NA	NA	2011-07-18	ENCODE	NA	NA	NA	2	2_1	36	NA	single-ended	NA	NA	NA	959296588	Richard Myers, HAIB	9b0cf957a249107e50a253e6db3a070a		https://www.encodeproject.org/files/ENCFF000NVP/@@download/ENCFF000NVP.fastq.gz	NA	Illumina Genome Analyzer IIx	/files/ENCFF000ODP/	released
ENCFF000VYM	fastq	fastq	NA	reads	NA	ENCSR000DZA	TF ChIP-seq	EFO:0002784	GM12878	cell line	Homo sapiens				NA	NA	NA	NA	NA	NA	MAZ-human	DNA	NA	NA	NA	NA	NA	2012-05-14	ENCODE	NA	NA	NA	1	1_1	36	NA	single-ended	NA	NA	NA	1127928550	Michael Snyder, Stanford	a86b8fb97032a9db2fa4940d81b2dc60		https://www.encodeproject.org/files/ENCFF000VYM/@@download/ENCFF000VYM.fastq.gz	NA	Illumina Genome Analyzer	/files/ENCFF000VWD/	released
ENCFF000VYO	fastq	fastq	NA	reads	NA	ENCSR000DZA	TF ChIP-seq	EFO:0002784	GM12878	cell line	Homo sapiens				NA	NA	NA	NA	NA	NA	MAZ-human	DNA	NA	NA	NA	NA	NA	2012-05-14	ENCODE	NA	NA	NA	2	2_1	36	NA	single-ended	NA	NA	NA	1127357790	Michael Snyder, Stanford	80fa41a07af09297758649ccb40a2a04		https://www.encodeproject.org/files/ENCFF000VYO/@@download/ENCFF000VYO.fastq.gz	NA	Illumina Genome Analyzer	/files/ENCFF000VWK/	released
ENCFF000VSD	fastq	fastq	NA	reads	NA	ENCSR000DZJ	TF ChIP-seq	EFO:0002784	GM12878	cell line	Homo sapiens				NA	NA	NA	NA	NA	NA	BHLHE40-human	DNA	NA	NA	NA	NA	NA	2011-10-29	ENCODE	NA	NA	NA	1	1_1	36	NA	single-ended	NA	NA	NA	790098363	Michael Snyder, Stanford	f70bab7785e2d39597ae042d8f9aedc5		https://www.encodeproject.org/files/ENCFF000VSD/@@download/ENCFF000VSD.fastq.gz	NA	Illumina Genome Analyzer	/files/ENCFF000VWD/	released
ENCFF000VSF	fastq	fastq	NA	reads	NA	ENCSR000DZJ	TF ChIP-seq	EFO:0002784	GM12878	cell line	Homo sapiens				NA	NA	NA	NA	NA	NA	BHLHE40-human	DNA	NA	NA	NA	NA	NA	2011-10-29	ENCODE	NA	NA	NA	2	2_1	36	NA	single-ended	NA	NA	NA	1040326383	Michael Snyder, Stanford	382f0abd18ab5450e85a1306479c7090		https://www.encodeproject.org/files/ENCFF000VSF/@@download/ENCFF000VSF.fastq.gz	NA	Illumina Genome Analyzer	/files/ENCFF000VWK/	released
ENCFF002EBS	fastq	fastq	NA	reads	NA	ENCSR819ATC	TF ChIP-seq	EFO:0002784	GM12878	cell line	Homo sapiens				NA	NA	NA	NA	NA	NA	MYB-human	DNA	NA	NA	NA	NA	NA	2014-07-07	ENCODE	NA	NA	NA	3	3_1	36	NA	single-ended	NA	NA	NA	733823818	Michael Snyder, Stanford	b864cd40a8e69620f6d08d3880365f38	SRA:SRR5112146	https://www.encodeproject.org/files/ENCFF002EBS/@@download/ENCFF002EBS.fastq.gz	NA	Illumina Genome Analyzer IIx	/files/ENCFF002ECP/	released
ENCFF002ECX	fastq	fastq	NA	reads	NA	ENCSR819ATC	TF ChIP-seq	EFO:0002784	GM12878	cell line	Homo sapiens				NA	NA	NA	NA	NA	NA	MYB-human	DNA	NA	NA	NA	NA	NA	2014-07-07	ENCODE	NA	NA	NA	1	1_1	36	NA	single-ended	NA	NA	NA	791172131	Michael Snyder, Stanford	754d21b787c120ff70c37aab896a51d9	SRA:SRR5112145	https://www.encodeproject.org/files/ENCFF002ECX/@@download/ENCFF002ECX.fastq.gz	NA	Illumina Genome Analyzer IIx	/files/ENCFF002ECR/	released
ENCFF000RPI	fastq	fastq	NA	reads	NA	ENCSR000DKT	TF ChIP-seq	EFO:0002784	GM12878	cell line	Homo sapiens				NA	NA	NA	NA	NA	NA	POLR2A-human	DNA	NA	NA	NA	NA	NA	2011-03-17	ENCODE	NA	NA	NA	1	1_1	33	NA	single-ended	NA	NA	NA	767098314	Vishwanath Iyer, UTA	284e70e9916c0b35a8340784d8e08238		https://www.encodeproject.org/files/ENCFF000RPI/@@download/ENCFF000RPI.fastq.gz	NA	Illumina Genome Analyzer	/files/ENCFF000RPB/	released
ENCFF000RPL	fastq	fastq	NA	reads	NA	ENCSR000DKT	TF ChIP-seq	EFO:0002784	GM12878	cell line	Homo sapiens				NA	NA	NA	NA	NA	NA	POLR2A-human	DNA	NA	NA	NA	NA	NA	2011-03-17	ENCODE	NA	NA	NA	2	2_1	36	NA	single-ended	NA	NA	NA	668605348	Vishwanath Iyer, UTA	7dc1d7dbf009327e1344261758218e3e		https://www.encodeproject.org/files/ENCFF000RPL/@@download/ENCFF000RPL.fastq.gz	NA	Illumina Genome Analyzer	/files/ENCFF000RPB/	released
ENCFF000WGD	fastq	fastq	NA	reads	NA	ENCSR000EAA	TF ChIP-seq	EFO:0002784	GM12878	cell line	Homo sapiens				NA	NA	NA	NA	NA	NA	WRNIP1-human	DNA	NA	NA	NA	NA	NA	2011-10-29	ENCODE	NA	NA	NA	1	1_1	36	NA	single-ended	NA	NA	NA	927422795	Michael Snyder, Stanford	bfa434e4db6870c4141de3cbacbf3337		https://www.encodeproject.org/files/ENCFF000WGD/@@download/ENCFF000WGD.fastq.gz	NA	Illumina Genome Analyzer	/files/ENCFF000VWD/	released
ENCFF000WGE	fastq	fastq	NA	reads	NA	ENCSR000EAA	TF ChIP-seq	EFO:0002784	GM12878	cell line	Homo sapiens				NA	NA	NA	NA	NA	NA	WRNIP1-human	DNA	NA	NA	NA	NA	NA	2011-10-29	ENCODE	NA	NA	NA	2	2_1	36	NA	single-ended	NA	NA	NA	933641884	Michael Snyder, Stanford	e902b515ee3de1842faf708c3a0f69e2		https://www.encodeproject.org/files/ENCFF000WGE/@@download/ENCFF000WGE.fastq.gz	NA	Illumina Genome Analyzer	/files/ENCFF000VWK/	released
ENCFF000VUU	fastq	fastq	NA	reads	NA	ENCSR000DZN	TF ChIP-seq	EFO:0002784	GM12878	cell line	Homo sapiens				NA	NA	NA	NA	NA	NA	CTCF-human	DNA	NA	NA	NA	NA	NA	2011-10-29	ENCODE	NA	NA	NA	2	2_1	36	NA	single-ended	NA	NA	NA	498872610	Michael Snyder, Stanford	d3da121a3f993c6415bd26a997f707fe		https://www.encodeproject.org/files/ENCFF000VUU/@@download/ENCFF000VUU.fastq.gz	NA	Illumina Genome Analyzer	/files/ENCFF000VWV/	released
ENCFF000VUW	fastq	fastq	NA	reads	NA	ENCSR000DZN	TF ChIP-seq	EFO:0002784	GM12878	cell line	Homo sapiens				NA	NA	NA	NA	NA	NA	CTCF-human	DNA	NA	NA	NA	NA	NA	2011-10-29	ENCODE	NA	NA	NA	1	1_1	36	NA	single-ended	NA	NA	NA	975456486	Michael Snyder, Stanford	2480a4d7c374b56e50e7e06a4bf22ec4		https://www.encodeproject.org/files/ENCFF000VUW/@@download/ENCFF000VUW.fastq.gz	NA	Illumina Genome Analyzer	/files/ENCFF000VWV/	released
ENCFF000VUO	fastq	fastq	NA	reads	NA	ENCSR000DZR	TF ChIP-seq	EFO:0002784	GM12878	cell line	Homo sapiens				NA	NA	NA	NA	NA	NA	CHD2-human	DNA	NA	NA	NA	NA	NA	2011-10-29	ENCODE	NA	NA	NA	2	2_1	36	NA	single-ended	NA	NA	NA	611592240	Michael Snyder, Stanford	a3c38351ad431182db27f5cecff6e34c		https://www.encodeproject.org/files/ENCFF000VUO/@@download/ENCFF000VUO.fastq.gz	NA	Illumina Genome Analyzer	/files/ENCFF000VWK/	released
ENCFF000VUP	fastq	fastq	NA	reads	NA	ENCSR000DZR	TF ChIP-seq	EFO:0002784	GM12878	cell line	Homo sapiens				NA	NA	NA	NA	NA	NA	CHD2-human	DNA	NA	NA	NA	NA	NA	2011-10-29	ENCODE	NA	NA	NA	1	1_1	36	NA	single-ended	NA	NA	NA	781482460	Michael Snyder, Stanford	68d8fbe993500addb9d205f34bdb90ca		https://www.encodeproject.org/files/ENCFF000VUP/@@download/ENCFF000VUP.fastq.gz	NA	Illumina Genome Analyzer	/files/ENCFF000VWD/	released
ENCFF000NTL	fastq	fastq	NA	reads	NA	ENCSR000BNQ	TF ChIP-seq	EFO:0002784	GM12878	cell line	Homo sapiens				NA	NA	NA	NA	NA	NA	BCL3-human	DNA	NA	NA	NA	NA	NA	2011-07-18	ENCODE	NA	NA	NA	2	2_1	36	NA	single-ended	NA	NA	NA	914397894	Richard Myers, HAIB	93bcf708bdd4a287e1b23bedf97bc2a9		https://www.encodeproject.org/files/ENCFF000NTL/@@download/ENCFF000NTL.fastq.gz	NA	Illumina Genome Analyzer IIx	/files/ENCFF000ODP/	released
ENCFF000NTN	fastq	fastq	NA	reads	NA	ENCSR000BNQ	TF ChIP-seq	EFO:0002784	GM12878	cell line	Homo sapiens				NA	NA	NA	NA	NA	NA	BCL3-human	DNA	NA	NA	NA	NA	NA	2011-07-18	ENCODE	NA	NA	NA	1	1_1	36	NA	single-ended	NA	NA	NA	1175212931	Richard Myers, HAIB	496c34442931c5cb22f6c94fb3ade59a		https://www.encodeproject.org/files/ENCFF000NTN/@@download/ENCFF000NTN.fastq.gz	NA	Illumina Genome Analyzer IIx	/files/ENCFF000ODP/	released
ENCFF000WFR	fastq	fastq	NA	reads	NA	ENCSR000EUL	TF ChIP-seq	EFO:0002784	GM12878	cell line	Homo sapiens				NA	NA	NA	NA	NA	NA	NR2C2-human	DNA	NA	NA	NA	NA	NA	2011-10-29	ENCODE	NA	NA	NA	1	1_1	32	NA	single-ended	NA	NA	NA	754952111	Peggy Farnham, USC	ef29b0894efe82f72d8707b5580c5ace		https://www.encodeproject.org/files/ENCFF000WFR/@@download/ENCFF000WFR.fastq.gz	NA	Illumina Genome Analyzer	/files/ENCFF000VWV/	released
ENCFF000WFZ	fastq	fastq	NA	reads	NA	ENCSR000EUL	TF ChIP-seq	EFO:0002784	GM12878	cell line	Homo sapiens				NA	NA	NA	NA	NA	NA	NR2C2-human	DNA	NA	NA	NA	NA	NA	2011-10-29	ENCODE	NA	NA	NA	2	2_1	32	NA	single-ended	NA	NA	NA	953215497	Peggy Farnham, USC	d98f6eeee0f015b32273fc58128fef65		https://www.encodeproject.org/files/ENCFF000WFZ/@@download/ENCFF000WFZ.fastq.gz	NA	Illumina Genome Analyzer	/files/ENCFF000VWV/	released
ENCFF000WCO	fastq	fastq	NA	reads	NA	ENCSR000EYU	TF ChIP-seq	EFO:0002784	GM12878	cell line	Homo sapiens				NA	NA	NA	NA	NA	NA	POLR3G-human	DNA	NA	NA	NA	NA	NA	2011-10-29	ENCODE	NA	NA	NA	1	1_1	27	NA	single-ended	NA	NA	NA	110619624	Sherman Weissman, Yale	a2b3be3ed878ba602c3a5b36aa6df5fe		https://www.encodeproject.org/files/ENCFF000WCO/@@download/ENCFF000WCO.fastq.gz	NA	Illumina Genome Analyzer	/files/ENCFF000VWV/	released
ENCFF000WCU	fastq	fastq	NA	reads	NA	ENCSR000EYU	TF ChIP-seq	EFO:0002784	GM12878	cell line	Homo sapiens				NA	NA	NA	NA	NA	NA	POLR3G-human	DNA	NA	NA	NA	NA	NA	2011-10-29	ENCODE	NA	NA	NA	2	2_1	27	NA	single-ended	NA	NA	NA	125106381	Sherman Weissman, Yale	fd4810431b7594cd2e071014d54b0a86		https://www.encodeproject.org/files/ENCFF000WCU/@@download/ENCFF000WCU.fastq.gz	NA	Illumina Genome Analyzer	/files/ENCFF000VWV/	released
ENCFF000OGC	fastq	fastq	NA	reads	NA	ENCSR000BGS	TF ChIP-seq	EFO:0002784	GM12878	cell line	Homo sapiens				NA	NA	NA	NA	NA	NA	TAF1-human	DNA	NA	NA	NA	NA	NA	2011-07-18	ENCODE	NA	NA	NA	1	1_1	36	NA	single-ended	NA	NA	NA	753030876	Richard Myers, HAIB	29a0cf661050a49283a6613cc2208469		https://www.encodeproject.org/files/ENCFF000OGC/@@download/ENCFF000OGC.fastq.gz	NA	Illumina Genome Analyzer IIx	/files/ENCFF000OCW/	released
ENCFF000OGH	fastq	fastq	NA	reads	NA	ENCSR000BGS	TF ChIP-seq	EFO:0002784	GM12878	cell line	Homo sapiens				NA	NA	NA	NA	NA	NA	TAF1-human	DNA	NA	NA	NA	NA	NA	2011-07-18	ENCODE	NA	NA	NA	2	2_1	36	NA	single-ended	NA	NA	NA	1022932272	Richard Myers, HAIB	49c307b2f0e07072aee60541e02142f4		https://www.encodeproject.org/files/ENCFF000OGH/@@download/ENCFF000OGH.fastq.gz	NA	Illumina Genome Analyzer IIx	/files/ENCFF000OCW/	released
ENCFF000WGW	fastq	fastq	NA	reads	NA	ENCSR000DZL	TF ChIP-seq	EFO:0002784	GM12878	cell line	Homo sapiens				NA	NA	NA	NA	NA	NA	ZNF143-human	DNA	NA	NA	NA	NA	NA	2011-10-29	ENCODE	NA	NA	NA	2	2_1	36	NA	single-ended	NA	NA	NA	806330313	Michael Snyder, Stanford	db88a7fc8d4e7ac3f22fd4dc0afddde3		https://www.encodeproject.org/files/ENCFF000WGW/@@download/ENCFF000WGW.fastq.gz	NA	Illumina Genome Analyzer	/files/ENCFF000VWV/	released
ENCFF000WGX	fastq	fastq	NA	reads	NA	ENCSR000DZL	TF ChIP-seq	EFO:0002784	GM12878	cell line	Homo sapiens				NA	NA	NA	NA	NA	NA	ZNF143-human	DNA	NA	NA	NA	NA	NA	2011-10-29	ENCODE	NA	NA	NA	1	1_1	36	NA	single-ended	NA	NA	NA	989164401	Michael Snyder, Stanford	39cf9528405df7b52844458020c3101b		https://www.encodeproject.org/files/ENCFF000WGX/@@download/ENCFF000WGX.fastq.gz	NA	Illumina Genome Analyzer	/files/ENCFF000VWV/	released
ENCFF000WAM	fastq	fastq	NA	reads	NA	ENCSR000DZD	TF ChIP-seq	EFO:0002784	GM12878	cell line	Homo sapiens				NA	NA	NA	NA	NA	NA	EP300-human	DNA	NA	NA	NA	NA	NA	2012-05-14	ENCODE	NA	NA	NA	1	1_1	36	NA	single-ended	NA	NA	NA	1016216557	Michael Snyder, Stanford	694eaba93868553e365487637eef3989		https://www.encodeproject.org/files/ENCFF000WAM/@@download/ENCFF000WAM.fastq.gz	NA	Illumina Genome Analyzer IIx	/files/ENCFF000VWD/	released
ENCFF000WAO	fastq	fastq	NA	reads	NA	ENCSR000DZD	TF ChIP-seq	EFO:0002784	GM12878	cell line	Homo sapiens				NA	NA	NA	NA	NA	NA	EP300-human	DNA	NA	NA	NA	NA	NA	2012-05-14	ENCODE	NA	NA	NA	2	2_1	36	NA	single-ended	NA	NA	NA	871456909	Michael Snyder, Stanford	172e0c965fcfef070f75580921c8cc60		https://www.encodeproject.org/files/ENCFF000WAO/@@download/ENCFF000WAO.fastq.gz	NA	Illumina Genome Analyzer IIx	/files/ENCFF000VWK/	released
ENCFF002DHL	fastq	fastq	NA	reads	NA	ENCSR331HPA	TF ChIP-seq	EFO:0002784	GM12878	cell line	Homo sapiens				NA	NA	NA	NA	NA	NA	GABPA-human	DNA	NA	NA	NA	NA	NA	2014-06-30	ENCODE	NA	NA	NA	1	1_1	50	NA	single-ended	NA	NA	NA	996686942	Richard Myers, HAIB	b2827a2f527f45758ba7a62863ff1691	SRA:SRR5338555	https://www.encodeproject.org/files/ENCFF002DHL/@@download/ENCFF002DHL.fastq.gz	NA	Illumina HiSeq 2000	/files/ENCFF000ODZ/	released
ENCFF002DHM	fastq	fastq	NA	reads	NA	ENCSR331HPA	TF ChIP-seq	EFO:0002784	GM12878	cell line	Homo sapiens				NA	NA	NA	NA	NA	NA	GABPA-human	DNA	NA	NA	NA	NA	NA	2014-06-30	ENCODE	NA	NA	NA	2	2_1	50	NA	single-ended	NA	NA	NA	1635001607	Richard Myers, HAIB	c756440820d77f095bb4d3d2883f0dcd	SRA:SRR5338556	https://www.encodeproject.org/files/ENCFF002DHM/@@download/ENCFF002DHM.fastq.gz	NA	Illumina HiSeq 2000	/files/ENCFF000OEB/	released
ENCFF000OGN	fastq	fastq	NA	reads	NA	ENCSR000BGZ	TF ChIP-seq	EFO:0002784	GM12878	cell line	Homo sapiens				NA	NA	NA	NA	NA	NA	TCF12-human	DNA	NA	NA	NA	NA	NA	2011-07-18	ENCODE	NA	NA	NA	2	2_1	36	NA	single-ended	NA	NA	NA	828504672	Richard Myers, HAIB	4ec5c632100728caab7e175b16631bbf		https://www.encodeproject.org/files/ENCFF000OGN/@@download/ENCFF000OGN.fastq.gz	NA	Illumina Genome Analyzer IIx	/files/ENCFF000OCU/	released
ENCFF000OGQ	fastq	fastq	NA	reads	NA	ENCSR000BGZ	TF ChIP-seq	EFO:0002784	GM12878	cell line	Homo sapiens				NA	NA	NA	NA	NA	NA	TCF12-human	DNA	NA	NA	NA	NA	NA	2011-07-18	ENCODE	NA	NA	NA	1	1_1	36	NA	single-ended	NA	NA	NA	1032108981	Richard Myers, HAIB	a27bb1ed7df4356debf9ecf49032117c		https://www.encodeproject.org/files/ENCFF000OGQ/@@download/ENCFF000OGQ.fastq.gz	NA	Illumina Genome Analyzer IIx	/files/ENCFF000OCW/	released
ENCFF001EYE	fastq	fastq	NA	reads	NA	ENCSR000DRY	Histone ChIP-seq	EFO:0002784	GM12878	cell line	Homo sapiens	NA	NA	NA	NA	NA	NA	NA	NA	NA	H3K4me3-human	DNA	NA	NA	NA	NA	NA	2011-02-11	ENCODE	NA	NA	NA	2	2_1	36	NA	single-ended	NA		NA	927811259	John Stamatoyannopoulos, UW	eac7e892a1c6eefd7bd68d9f911dac36		https://www.encodeproject.org/files/ENCFF001EYE/@@download/ENCFF001EYE.fastq.gz	NA	Illumina Genome Analyzer	/files/ENCFF001HID/	released
ENCFF001EYF	fastq	fastq	NA	reads	NA	ENCSR000DRY	Histone ChIP-seq	EFO:0002784	GM12878	cell line	Homo sapiens	NA	NA	NA	NA	NA	NA	NA	NA	NA	H3K4me3-human	DNA	NA	NA	NA	NA	NA	2011-02-11	ENCODE	NA	NA	NA	1	1_1	36	NA	single-ended	NA		NA	1031418954	John Stamatoyannopoulos, UW	9ce0205f231944b4ff7188db0ab2b112		https://www.encodeproject.org/files/ENCFF001EYF/@@download/ENCFF001EYF.fastq.gz	NA	Illumina Genome Analyzer	/files/ENCFF001HID/	released
ENCFF825QGB	fastq	fastq	NA	reads	NA	ENCSR057BWO	Histone ChIP-seq	EFO:0002784	GM12878	cell line	Homo sapiens	NA	NA	NA	NA	NA	NA	NA	NA	NA	H3K4me3-human	DNA	NA	NA	NA	NA	NA	2016-11-14	ENCODE	NA	NA	NA	1	1_1	76	NA	single-ended	NA		NA	1742740630	Bradley Bernstein, Broad	5a3fc3eec792cfaa965aea2786b6484b	SRA:SRR5331171	https://www.encodeproject.org/files/ENCFF825QGB/@@download/ENCFF825QGB.fastq.gz	NA	Illumina HiSeq 2500	/files/ENCFF451IDT/, /files/ENCFF643EHE/	released
ENCFF598WCX	fastq	fastq	NA	reads	NA	ENCSR057BWO	Histone ChIP-seq	EFO:0002784	GM12878	cell line	Homo sapiens	NA	NA	NA	NA	NA	NA	NA	NA	NA	H3K4me3-human	DNA	NA	NA	NA	NA	NA	2016-11-14	ENCODE	NA	NA	NA	2	2_1	76	NA	single-ended	NA		NA	2407068433	Bradley Bernstein, Broad	8ea99f25aa53bedffa3e8cb740403aba	SRA:SRR5331172	https://www.encodeproject.org/files/ENCFF598WCX/@@download/ENCFF598WCX.fastq.gz	NA	Illumina HiSeq 2500	/files/ENCFF015ZEK/	released
ENCFF001EXM	fastq	fastq	NA	reads	NA	ENCSR000DRX	Histone ChIP-seq	EFO:0002784	GM12878	cell line	Homo sapiens	NA	NA	NA	NA	NA	NA	NA	NA	NA	H3K27me3-human	DNA	NA	NA	NA	NA	NA	2011-02-11	ENCODE	NA	NA	NA	1	1_1	36	NA	single-ended	NA		NA	597320119	John Stamatoyannopoulos, UW	f0df6f7a41ebbdbf40af34a29234dc18		https://www.encodeproject.org/files/ENCFF001EXM/@@download/ENCFF001EXM.fastq.gz	NA	Illumina Genome Analyzer	/files/ENCFF001HID/	released
ENCFF001EXO	fastq	fastq	NA	reads	NA	ENCSR000DRX	Histone ChIP-seq	EFO:0002784	GM12878	cell line	Homo sapiens	NA	NA	NA	NA	NA	NA	NA	NA	NA	H3K27me3-human	DNA	NA	NA	NA	NA	NA	2011-02-11	ENCODE	NA	NA	NA	2	2_1	36	NA	single-ended	NA		NA	792413361	John Stamatoyannopoulos, UW	3740628681f03537e037e86e47667cfe		https://www.encodeproject.org/files/ENCFF001EXO/@@download/ENCFF001EXO.fastq.gz	NA	Illumina Genome Analyzer	/files/ENCFF001HID/	released
ENCFF000AUK	fastq	fastq	NA	reads	NA	ENCSR000AOX	Histone ChIP-seq	EFO:0002784	GM12878	cell line	Homo sapiens	NA	NA	NA	NA	NA	NA	NA	NA	NA	H3K9me3-human	DNA	NA	NA	NA	NA	NA	2011-02-10	ENCODE	NA	NA	NA	1	1_1	36	NA	single-ended	NA		NA	762167970	Bradley Bernstein, Broad	a2385927ffca30929645b6e6b89a285f		https://www.encodeproject.org/files/ENCFF000AUK/@@download/ENCFF000AUK.fastq.gz	NA	Illumina Genome Analyzer IIx	/files/ENCFF000ARK/	released
ENCFF000AUO	fastq	fastq	NA	reads	NA	ENCSR000AOX	Histone ChIP-seq	EFO:0002784	GM12878	cell line	Homo sapiens	NA	NA	NA	NA	NA	NA	NA	NA	NA	H3K9me3-human	DNA	NA	NA	NA	NA	NA	2011-02-10	ENCODE	NA	NA	NA	2	2_1	36	NA	single-ended	NA		NA	664703214	Bradley Bernstein, Broad	9980390e6467efcd1f6009f17c8b6e95		https://www.encodeproject.org/files/ENCFF000AUO/@@download/ENCFF000AUO.fastq.gz	NA	Illumina Genome Analyzer IIx	/files/ENCFF000ARO/	released
ENCFF000AUP	fastq	fastq	NA	reads	NA	ENCSR000AOX	Histone ChIP-seq	EFO:0002784	GM12878	cell line	Homo sapiens	NA	NA	NA	NA	NA	NA	NA	NA	NA	H3K9me3-human	DNA	NA	NA	NA	NA	NA	2011-02-10	ENCODE	NA	NA	NA	3	3_1	36	NA	single-ended	NA		NA	633217136	Bradley Bernstein, Broad	9c0fa00263b57cfd1fea8c82a87cdef2		https://www.encodeproject.org/files/ENCFF000AUP/@@download/ENCFF000AUP.fastq.gz	NA	Illumina Genome Analyzer IIx		released
ENCFF001EXW	fastq	fastq	NA	reads	NA	ENCSR000DRW	Histone ChIP-seq	EFO:0002784	GM12878	cell line	Homo sapiens	NA	NA	NA	NA	NA	NA	NA	NA	NA	H3K36me3-human	DNA	NA	NA	NA	NA	NA	2011-02-11	ENCODE	NA	NA	NA	2	2_1	36	NA	single-ended	NA		NA	707981955	John Stamatoyannopoulos, UW	4edbcd7266c79656692a5650ea568b8b		https://www.encodeproject.org/files/ENCFF001EXW/@@download/ENCFF001EXW.fastq.gz	NA	Illumina Genome Analyzer	/files/ENCFF001HID/	released
ENCFF001EXY	fastq	fastq	NA	reads	NA	ENCSR000DRW	Histone ChIP-seq	EFO:0002784	GM12878	cell line	Homo sapiens	NA	NA	NA	NA	NA	NA	NA	NA	NA	H3K36me3-human	DNA	NA	NA	NA	NA	NA	2011-02-11	ENCODE	NA	NA	NA	1	1_1	36	NA	single-ended	NA		NA	717225632	John Stamatoyannopoulos, UW	36871c15ae6d42e6a58eb92f9fad876b		https://www.encodeproject.org/files/ENCFF001EXY/@@download/ENCFF001EXY.fastq.gz	NA	Illumina Genome Analyzer	/files/ENCFF001HID/	released
ENCFF000ATJ	fastq	fastq	NA	reads	NA	ENCSR000AKE	Histone ChIP-seq	EFO:0002784	GM12878	cell line	Homo sapiens	NA	NA	NA	NA	NA	NA	NA	NA	NA	H3K36me3-human	DNA	NA	NA	NA	NA	NA	2011-02-10	ENCODE	NA	NA	NA	2	2_1	51	NA	single-ended	NA		NA	696730917	Bradley Bernstein, Broad	535b09108557606e1103b255152465d4		https://www.encodeproject.org/files/ENCFF000ATJ/@@download/ENCFF000ATJ.fastq.gz	NA	Illumina Genome Analyzer IIe	/files/ENCFF000ARO/	released
ENCFF000ATN	fastq	fastq	NA	reads	NA	ENCSR000AKE	Histone ChIP-seq	EFO:0002784	GM12878	cell line	Homo sapiens	NA	NA	NA	NA	NA	NA	NA	NA	NA	H3K36me3-human	DNA	NA	NA	NA	NA	NA	2011-02-10	ENCODE	NA	NA	NA	1	1_1	51	NA	single-ended	NA		NA	1053419159	Bradley Bernstein, Broad	e38a360fd20024d26e9ab7fa8de7136b		https://www.encodeproject.org/files/ENCFF000ATN/@@download/ENCFF000ATN.fastq.gz	NA	Illumina Genome Analyzer II	/files/ENCFF000ARK/	released
ENCFF000ASM	fastq	fastq	NA	reads	NA	ENCSR000AKF	Histone ChIP-seq	EFO:0002784	GM12878	cell line	Homo sapiens	NA	NA	NA	NA	NA	NA	NA	NA	NA	H3K4me1-human	DNA	NA	NA	NA	NA	NA	2011-02-10	ENCODE	NA	NA	NA	1	1_1	36	NA	single-ended	NA		NA	1631313895	Bradley Bernstein, Broad	c1e2c4a2ad1db7ed52cafa736d55b55e		https://www.encodeproject.org/files/ENCFF000ASM/@@download/ENCFF000ASM.fastq.gz	NA	Illumina Genome Analyzer IIx	/files/ENCFF000ARK/	released
ENCFF000ATK	fastq	fastq	NA	reads	NA	ENCSR000AKF	Histone ChIP-seq	EFO:0002784	GM12878	cell line	Homo sapiens	NA	NA	NA	NA	NA	NA	NA	NA	NA	H3K4me1-human	DNA	NA	NA	NA	NA	NA	2011-02-10	ENCODE	NA	NA	NA	2	2_1	51	NA	single-ended	NA		NA	762051363	Bradley Bernstein, Broad	59e91fbce8c58446b2805d952789f555		https://www.encodeproject.org/files/ENCFF000ATK/@@download/ENCFF000ATK.fastq.gz	NA	Illumina Genome Analyzer IIe	/files/ENCFF000ARO/	released
ENCFF000AUC	fastq	fastq	NA	reads	NA	ENCSR000AOW	Histone ChIP-seq	EFO:0002784	GM12878	cell line	Homo sapiens	NA	NA	NA	NA	NA	NA	NA	NA	NA	H3K79me2-human	DNA	NA	NA	NA	NA	NA	2011-02-10	ENCODE	NA	NA	NA	2	2_1	36	NA	single-ended	NA		NA	719602857	Bradley Bernstein, Broad	7a712f728e2cda655b4c73b8d5b24a23		https://www.encodeproject.org/files/ENCFF000AUC/@@download/ENCFF000AUC.fastq.gz	NA	Illumina Genome Analyzer IIx	/files/ENCFF000ARO/	released
ENCFF000AUD	fastq	fastq	NA	reads	NA	ENCSR000AOW	Histone ChIP-seq	EFO:0002784	GM12878	cell line	Homo sapiens	NA	NA	NA	NA	NA	NA	NA	NA	NA	H3K79me2-human	DNA	NA	NA	NA	NA	NA	2011-02-10	ENCODE	NA	NA	NA	1	1_1	36	NA	single-ended	NA		NA	731220694	Bradley Bernstein, Broad	2689ba7ae1d7caa04ffa0020faedd2b8		https://www.encodeproject.org/files/ENCFF000AUD/@@download/ENCFF000AUD.fastq.gz	NA	Illumina Genome Analyzer IIx	/files/ENCFF000ARK/	released
ENCFF000ASP	fastq	fastq	NA	reads	NA	ENCSR000AKC	Histone ChIP-seq	EFO:0002784	GM12878	cell line	Homo sapiens	NA	NA	NA	NA	NA	NA	NA	NA	NA	H3K27ac-human	DNA	NA	NA	NA	NA	NA	2011-02-10	ENCODE	NA	NA	NA	2	2_1	51	NA	single-ended	NA		NA	464509823	Bradley Bernstein, Broad	4eee99ddced4d5e551ed8f8233a41d1f		https://www.encodeproject.org/files/ENCFF000ASP/@@download/ENCFF000ASP.fastq.gz	NA	Illumina Genome Analyzer IIe	/files/ENCFF000ARO/	released
ENCFF000ASU	fastq	fastq	NA	reads	NA	ENCSR000AKC	Histone ChIP-seq	EFO:0002784	GM12878	cell line	Homo sapiens	NA	NA	NA	NA	NA	NA	NA	NA	NA	H3K27ac-human	DNA	NA	NA	NA	NA	NA	2011-02-10	ENCODE	NA	NA	NA	1	1_1	51	NA	single-ended	NA		NA	1371825809	Bradley Bernstein, Broad	7e38053516168dbfb19459a18ab8ed49		https://www.encodeproject.org/files/ENCFF000ASU/@@download/ENCFF000ASU.fastq.gz	NA	Illumina Genome Analyzer IIe	/files/ENCFF000ARK/	released
ENCFF000ASV	fastq	fastq	NA	reads	NA	ENCSR000AKD	Histone ChIP-seq	EFO:0002784	GM12878	cell line	Homo sapiens	NA	NA	NA	NA	NA	NA	NA	NA	NA	H3K27me3-human	DNA	NA	NA	NA	NA	NA	2011-02-10	ENCODE	NA	NA	NA	2	2_1	51	NA	single-ended	NA		NA	458359758	Bradley Bernstein, Broad	f819310967b84aaa3b7707788522fa81		https://www.encodeproject.org/files/ENCFF000ASV/@@download/ENCFF000ASV.fastq.gz	NA	Illumina Genome Analyzer IIe	/files/ENCFF000ARO/	released
ENCFF000ASZ	fastq	fastq	NA	reads	NA	ENCSR000AKD	Histone ChIP-seq	EFO:0002784	GM12878	cell line	Homo sapiens	NA	NA	NA	NA	NA	NA	NA	NA	NA	H3K27me3-human	DNA	NA	NA	NA	NA	NA	2011-02-10	ENCODE	NA	NA	NA	1	1_1	51	NA	single-ended	NA		NA	1430687398	Bradley Bernstein, Broad	3f61634c4ac6c702745424dc7cb7c4a6		https://www.encodeproject.org/files/ENCFF000ASZ/@@download/ENCFF000ASZ.fastq.gz	NA	Illumina Genome Analyzer IIe	/files/ENCFF000ARK/	released
ENCFF000ATO	fastq	fastq	NA	reads	NA	ENCSR000AKG	Histone ChIP-seq	EFO:0002784	GM12878	cell line	Homo sapiens	NA	NA	NA	NA	NA	NA	NA	NA	NA	H3K4me2-human	DNA	NA	NA	NA	NA	NA	2011-02-10	ENCODE	NA	NA	NA	1	1_1	51	NA	single-ended	NA		NA	564588335	Bradley Bernstein, Broad	e0a81f267a69e86bbc057338e258e405		https://www.encodeproject.org/files/ENCFF000ATO/@@download/ENCFF000ATO.fastq.gz	NA	Illumina Genome Analyzer IIe	/files/ENCFF000ARK/	released
ENCFF000ATW	fastq	fastq	NA	reads	NA	ENCSR000AKG	Histone ChIP-seq	EFO:0002784	GM12878	cell line	Homo sapiens	NA	NA	NA	NA	NA	NA	NA	NA	NA	H3K4me2-human	DNA	NA	NA	NA	NA	NA	2011-02-10	ENCODE	NA	NA	NA	2	2_1	51	NA	single-ended	NA		NA	378931800	Bradley Bernstein, Broad	bca31a1431432cf1cd479f1b211d3a0b		https://www.encodeproject.org/files/ENCFF000ATW/@@download/ENCFF000ATW.fastq.gz	NA	Illumina Genome Analyzer IIe	/files/ENCFF000ARO/	released
ENCFF000ASR	fastq	fastq	NA	reads	NA	ENCSR000AKA	Histone ChIP-seq	EFO:0002784	GM12878	cell line	Homo sapiens	NA	NA	NA	NA	NA	NA	NA	NA	NA	H3K4me3-human	DNA	NA	NA	NA	NA	NA	2011-02-10	ENCODE	NA	NA	NA	2	2_1	36	NA	single-ended	NA		NA	3622353022	Bradley Bernstein, Broad	0cc8afc706d8d4472f5fcd495579dbd4		https://www.encodeproject.org/files/ENCFF000ASR/@@download/ENCFF000ASR.fastq.gz	NA	Illumina Genome Analyzer IIe	/files/ENCFF000ARO/	released
ENCFF000AUB	fastq	fastq	NA	reads	NA	ENCSR000AKA	Histone ChIP-seq	EFO:0002784	GM12878	cell line	Homo sapiens	NA	NA	NA	NA	NA	NA	NA	NA	NA	H3K4me3-human	DNA	NA	NA	NA	NA	NA	2011-02-10	ENCODE	NA	NA	NA	1	1_1	36	NA	single-ended	NA		NA	1965240612	Bradley Bernstein, Broad	3e2cf68651b7bfbd53642127baffe26d		https://www.encodeproject.org/files/ENCFF000AUB/@@download/ENCFF000AUB.fastq.gz	NA	Illumina Genome Analyzer IIe	/files/ENCFF000ARK/	released
ENCFF000AUM	fastq	fastq	NA	reads	NA	ENCSR000AKH	Histone ChIP-seq	EFO:0002784	GM12878	cell line	Homo sapiens	NA	NA	NA	NA	NA	NA	NA	NA	NA	H3K9ac-human	DNA	NA	NA	NA	NA	NA	2011-02-10	ENCODE	NA	NA	NA	2	2_1	51	NA	single-ended	NA		NA	590946976	Bradley Bernstein, Broad	0ca64a0470b13f2c31197eaa2118b1d5		https://www.encodeproject.org/files/ENCFF000AUM/@@download/ENCFF000AUM.fastq.gz	NA	Illumina Genome Analyzer IIe	/files/ENCFF000ARO/	released
ENCFF000AUN	fastq	fastq	NA	reads	NA	ENCSR000AKH	Histone ChIP-seq	EFO:0002784	GM12878	cell line	Homo sapiens	NA	NA	NA	NA	NA	NA	NA	NA	NA	H3K9ac-human	DNA	NA	NA	NA	NA	NA	2011-02-10	ENCODE	NA	NA	NA	1	1_1	47	NA	single-ended	NA		NA	690865867	Bradley Bernstein, Broad	d6806945b24e2da24f7fdac70467f21c		https://www.encodeproject.org/files/ENCFF000AUN/@@download/ENCFF000AUN.fastq.gz	NA	Illumina Genome Analyzer II	/files/ENCFF000ARK/	released
ENCFF000AVB	fastq	fastq	NA	reads	NA	ENCSR000AKI	Histone ChIP-seq	EFO:0002784	GM12878	cell line	Homo sapiens	NA	NA	NA	NA	NA	NA	NA	NA	NA	H4K20me1-human	DNA	NA	NA	NA	NA	NA	2011-02-10	ENCODE	NA	NA	NA	2	2_1	51	NA	single-ended	NA		NA	712437805	Bradley Bernstein, Broad	311d9757cde35ce6ade1f367c163837a		https://www.encodeproject.org/files/ENCFF000AVB/@@download/ENCFF000AVB.fastq.gz	NA	Illumina Genome Analyzer IIe	/files/ENCFF000ARO/	released
ENCFF000AVC	fastq	fastq	NA	reads	NA	ENCSR000AKI	Histone ChIP-seq	EFO:0002784	GM12878	cell line	Homo sapiens	NA	NA	NA	NA	NA	NA	NA	NA	NA	H4K20me1-human	DNA	NA	NA	NA	NA	NA	2011-02-10	ENCODE	NA	NA	NA	1	1_1	51	NA	single-ended	NA		NA	880529782	Bradley Bernstein, Broad	cf348e7b42945f5fc2bc28480c5e10fe		https://www.encodeproject.org/files/ENCFF000AVC/@@download/ENCFF000AVC.fastq.gz	NA	Illumina Genome Analyzer II	/files/ENCFF000ARK/	released
ENCFF000ASC	fastq	fastq	NA	reads	NA	ENCSR000AOV	Histone ChIP-seq	EFO:0002784	GM12878	cell line	Homo sapiens	NA	NA	NA	NA	NA	NA	NA	NA	NA	H2AFZ-human	DNA	NA	NA	NA	NA	NA	2011-02-10	ENCODE	NA	NA	NA	1	1_1	36	NA	single-ended	NA		NA	1010222213	Bradley Bernstein, Broad	d59471be71e4bd68edc14746857edc84		https://www.encodeproject.org/files/ENCFF000ASC/@@download/ENCFF000ASC.fastq.gz	NA	Illumina Genome Analyzer IIx	/files/ENCFF000ARK/	released
ENCFF000ASD	fastq	fastq	NA	reads	NA	ENCSR000AOV	Histone ChIP-seq	EFO:0002784	GM12878	cell line	Homo sapiens	NA	NA	NA	NA	NA	NA	NA	NA	NA	H2AFZ-human	DNA	NA	NA	NA	NA	NA	2011-02-10	ENCODE	NA	NA	NA	2	2_1	36	NA	single-ended	NA		NA	781506446	Bradley Bernstein, Broad	e42094756a68b788791e6a87914d04e7		https://www.encodeproject.org/files/ENCFF000ASD/@@download/ENCFF000ASD.fastq.gz	NA	Illumina Genome Analyzer IIx	/files/ENCFF000ARO/	released
ENCFF449CJP	bed narrowPeak	bed	narrowPeak	optimal IDR thresholded peaks	hg19	ENCSR657PEW	TF ChIP-seq	EFO:0002784	GM12878	cell line	Homo sapiens							NA	NA	NA	LARP7-human	DNA	NA	NA	NA		NA	2017-05-17	ENCODE	NA	NA	NA	1, 2	1_1, 2_1	NA	NA	NA	NA	NA	ENCFF001TDO, ENCFF158FTT, ENCFF800ZWF, ENCFF892XIH	401697	ENCODE Processing Pipeline	ac41d39500a262dd7c3aef20f8b032bf	NA	https://www.encodeproject.org/files/ENCFF449CJP/@@download/ENCFF449CJP.bed.gz	NA	NA	NA	released
ENCFF643OWO	bed narrowPeak	bed	narrowPeak	optimal IDR thresholded peaks	hg19	ENCSR859FDL	TF ChIP-seq	EFO:0002784	GM12878	cell line	Homo sapiens							NA	NA	NA	ZNF687-human	DNA	NA	NA	NA		NA	2017-06-26	ENCODE	NA	NA	NA	1, 2	1_1, 2_1	NA	NA	NA	NA	NA	ENCFF001TDO, ENCFF052WWT, ENCFF348CSG, ENCFF665KNY	594294	ENCODE Processing Pipeline	e97fb90edf8b142381499be4561ffb6e	NA	https://www.encodeproject.org/files/ENCFF643OWO/@@download/ENCFF643OWO.bed.gz	NA	NA	NA	released
ENCFF810CEL	bed narrowPeak	bed	narrowPeak	optimal IDR thresholded peaks	hg19	ENCSR514VYD	TF ChIP-seq	EFO:0002784	GM12878	cell line	Homo sapiens							NA	NA	NA	NR2F1-human	DNA	NA	NA	NA		NA	2017-04-14	ENCODE	NA	NA	NA	1, 2	1_1, 2_1	NA	NA	NA	NA	NA	ENCFF001TDO, ENCFF241KMD, ENCFF766CJW, ENCFF878DLA	755749	ENCODE Processing Pipeline	6f809f7b7c61d376d524f1789d35c3dd	NA	https://www.encodeproject.org/files/ENCFF810CEL/@@download/ENCFF810CEL.bed.gz	NA	NA	NA	released
ENCFF513RIQ	bed narrowPeak	bed	narrowPeak	optimal IDR thresholded peaks	hg19	ENCSR764CZW	TF ChIP-seq	EFO:0002784	GM12878	cell line	Homo sapiens							NA	NA	NA	ZNF217-human	DNA	NA	NA	NA		NA	2017-06-07	ENCODE	NA	NA	NA	1, 2	1_1, 2_1	NA	NA	NA	NA	NA	ENCFF001TDO, ENCFF021SAT, ENCFF589PUL, ENCFF736WSI	393714	ENCODE Processing Pipeline	d44225226240074d5eaa115e9fe46731	NA	https://www.encodeproject.org/files/ENCFF513RIQ/@@download/ENCFF513RIQ.bed.gz	NA	NA	NA	released
ENCFF127GYQ	bed narrowPeak	bed	narrowPeak	optimal IDR thresholded peaks	hg19	ENCSR961PPA	TF ChIP-seq	EFO:0002784	GM12878	cell line	Homo sapiens							NA	NA	NA	ATF2-human	DNA	NA	NA	NA		NA	2016-10-26	ENCODE	NA	NA	NA	1, 2	1_1, 2_1	NA	NA	NA	NA	NA	ENCFF001TDO, ENCFF147CFU, ENCFF301WWU, ENCFF869LKG	340897	ENCODE Processing Pipeline	0ac1a8c909c53b83c0eab8dd64d2ff69	NA	https://www.encodeproject.org/files/ENCFF127GYQ/@@download/ENCFF127GYQ.bed.gz	NA	NA	NA	released
ENCFF996RRT	bed narrowPeak	bed	narrowPeak	optimal IDR thresholded peaks	hg19	ENCSR391IWM	TF ChIP-seq	EFO:0002784	GM12878	cell line	Homo sapiens							NA	NA	NA	KDM1A-human	DNA	NA	NA	NA		NA	2016-11-24	ENCODE	NA	NA	NA	1, 2	1_1, 2_1	NA	NA	NA	NA	NA	ENCFF001TDO, ENCFF040IUQ, ENCFF385GVM, ENCFF387DEN	7786	ENCODE Processing Pipeline	c0c13bfd576a47fb42d39c92e9b7f9ea	NA	https://www.encodeproject.org/files/ENCFF996RRT/@@download/ENCFF996RRT.bed.gz	NA	NA	NA	released
ENCFF499ZPP	bed narrowPeak	bed	narrowPeak	optimal IDR thresholded peaks	hg19	ENCSR751CJG	TF ChIP-seq	EFO:0002784	GM12878	cell line	Homo sapiens							NA	NA	NA	CHD4-human	DNA	NA	NA	NA		NA	2016-11-23	ENCODE	NA	NA	NA	1, 2	1_1, 2_1	NA	NA	NA	NA	NA	ENCFF001TDO, ENCFF477RJI, ENCFF544DYV, ENCFF593OVL	24795	ENCODE Processing Pipeline	93fe1707c7f50858be94b6b89ee09ba4	NA	https://www.encodeproject.org/files/ENCFF499ZPP/@@download/ENCFF499ZPP.bed.gz	NA	NA	NA	released
ENCFF027VZK	bed narrowPeak	bed	narrowPeak	optimal IDR thresholded peaks	hg19	ENCSR778UBR	TF ChIP-seq	EFO:0002784	GM12878	cell line	Homo sapiens							NA	NA	NA	ARID3A-human	DNA	NA	NA	NA		NA	2017-01-31	ENCODE	NA	NA	NA	5, 6	5_1, 6_1	NA	NA	NA	NA	NA	ENCFF001TDO, ENCFF644NTF, ENCFF716JVW, ENCFF877OQG	407625	ENCODE Processing Pipeline	145ef2f15c8164240d4f149dfa7e5c62	NA	https://www.encodeproject.org/files/ENCFF027VZK/@@download/ENCFF027VZK.bed.gz	NA	NA	NA	released
ENCFF827ZLB	bed narrowPeak	bed	narrowPeak	optimal IDR thresholded peaks	hg19	ENCSR974OFJ	TF ChIP-seq	EFO:0002784	GM12878	cell line	Homo sapiens							NA	NA	NA	KLF5-human	DNA	NA	NA	NA		NA	2014-07-07	ENCODE	NA	NA	NA	1, 2	1_1, 2_1	NA	NA	NA	NA	NA	ENCFF001TDO, ENCFF219UCA, ENCFF630UZO, ENCFF782MKD	257031	ENCODE Processing Pipeline	8522928cab6ad14973b5bb00ec993f01	NA	https://www.encodeproject.org/files/ENCFF827ZLB/@@download/ENCFF827ZLB.bed.gz	NA	NA	NA	released
ENCFF107UHX	bed narrowPeak	bed	narrowPeak	optimal IDR thresholded peaks	hg19	ENCSR330OEO	TF ChIP-seq	EFO:0002784	GM12878	cell line	Homo sapiens							NA	NA	NA	HDAC2-human	DNA	NA	NA	NA		NA	2017-08-12	ENCODE	NA	NA	NA	1, 2	1_1, 2_1	NA	NA	NA	NA	NA	ENCFF001TDO, ENCFF080QIA, ENCFF436WQE, ENCFF501TBE	29592	ENCODE Processing Pipeline	9a585121f338bdd33ad5fbf971a5b1a3	NA	https://www.encodeproject.org/files/ENCFF107UHX/@@download/ENCFF107UHX.bed.gz	NA	NA	NA	released
ENCFF002CPA	bed narrowPeak	bed	narrowPeak	optimal IDR thresholded peaks	hg19	ENCSR000EAG	TF ChIP-seq	EFO:0002784	GM12878	cell line	Homo sapiens	tumor necrosis factor	25 ng/mL	6 hour				NA	NA	NA	RELA-human	DNA	NA	NA	NA		NA	2012-05-14	ENCODE	NA	NA	NA			NA	NA	NA	NA	NA		414083	ENCODE Consortium Analysis Working Group	536e19e1527ff5f05e1cbf59582972ff	NA	https://www.encodeproject.org/files/ENCFF002CPA/@@download/ENCFF002CPA.bed.gz	NA	NA	NA	released
ENCFF109YBE	bed narrowPeak	bed	narrowPeak	pseudoreplicated IDR thresholded peaks	hg19	ENCSR933EYC	TF ChIP-seq	EFO:0002784	GM12878	cell line	Homo sapiens							NA	NA	NA	HDAC6-human	DNA	NA	NA	NA		NA	2017-12-14	ENCODE	NA	NA	NA	1	1_1	NA	NA	NA	NA	NA	ENCFF001TDO, ENCFF469ITO	88155	ENCODE Processing Pipeline	4c6a7edd9fa2c986f8000b80e81fae7b	NA	https://www.encodeproject.org/files/ENCFF109YBE/@@download/ENCFF109YBE.bed.gz	NA	NA	NA	released
ENCFF015YHT	bed narrowPeak	bed	narrowPeak	optimal IDR thresholded peaks	hg19	ENCSR342THD	TF ChIP-seq	EFO:0002784	GM12878	cell line	Homo sapiens							NA	NA	NA	BCLAF1-human	DNA	NA	NA	NA		NA	2017-04-14	ENCODE	NA	NA	NA	1, 2	1_1, 2_1	NA	NA	NA	NA	NA	ENCFF001TDO, ENCFF082QVO, ENCFF222GJV, ENCFF308RFY	53338	ENCODE Processing Pipeline	a8cfce2cd4f95a90ebe3f1b1704ea0a7	NA	https://www.encodeproject.org/files/ENCFF015YHT/@@download/ENCFF015YHT.bed.gz	NA	NA	NA	released
ENCFF048JKT	bed narrowPeak	bed	narrowPeak	optimal IDR thresholded peaks	hg19	ENCSR000BGF	TF ChIP-seq	EFO:0002784	GM12878	cell line	Homo sapiens							NA	NA	NA	REST-human	DNA	NA	NA	NA		NA	2011-07-18	ENCODE	NA	NA	NA	1, 2	1_1, 2_1	NA	NA	NA	NA	NA	ENCFF001TDO, ENCFF022KXM, ENCFF562ZXJ, ENCFF632AEM	104093	ENCODE Processing Pipeline	821185bde94cd93d206c629d07774040	NA	https://www.encodeproject.org/files/ENCFF048JKT/@@download/ENCFF048JKT.bed.gz	NA	NA	NA	released
ENCFF807AKG	bed narrowPeak	bed	narrowPeak	optimal IDR thresholded peaks	hg19	ENCSR841NDX	TF ChIP-seq	EFO:0002784	GM12878	cell line	Homo sapiens							NA	NA	NA	ELF1-human	DNA	NA	NA	NA		NA	2017-06-26	ENCODE	NA	NA	NA	1, 2	1_1, 2_1	NA	NA	NA	NA	NA	ENCFF001TDO, ENCFF244PNH, ENCFF359FUJ, ENCFF756XID	584709	ENCODE Processing Pipeline	c254faee11bb0ce333fb9396a04593c5	NA	https://www.encodeproject.org/files/ENCFF807AKG/@@download/ENCFF807AKG.bed.gz	NA	NA	NA	released
ENCFF017LZE	bed narrowPeak	bed	narrowPeak	optimal IDR thresholded peaks	hg19	ENCSR725VFL	TF ChIP-seq	EFO:0002784	GM12878	cell line	Homo sapiens							NA	NA	NA	TCF12-human	DNA	NA	NA	NA		NA	2017-06-07	ENCODE	NA	NA	NA	1, 2	1_1, 2_1	NA	NA	NA	NA	NA	ENCFF001TDO, ENCFF531FOV, ENCFF595TGO, ENCFF601WVR	290462	ENCODE Processing Pipeline	67d4968a8aa146ff684f8bb6aabb0364	NA	https://www.encodeproject.org/files/ENCFF017LZE/@@download/ENCFF017LZE.bed.gz	NA	NA	NA	released
ENCFF100ERQ	bed narrowPeak	bed	narrowPeak	optimal IDR thresholded peaks	hg19	ENCSR976TBC	TF ChIP-seq	EFO:0002784	GM12878	cell line	Homo sapiens							NA	NA	NA	IRF5-human	DNA	NA	NA	NA		NA	2017-02-21	ENCODE	NA	NA	NA	1, 2	1_1, 2_1	NA	NA	NA	NA	NA	ENCFF001TDO, ENCFF341MQJ, ENCFF863BUI, ENCFF877SBO	50640	ENCODE Processing Pipeline	bfa6493ee2202e459c7ae5dd5a054be9	NA	https://www.encodeproject.org/files/ENCFF100ERQ/@@download/ENCFF100ERQ.bed.gz	NA	NA	NA	released
ENCFF095GMM	bed narrowPeak	bed	narrowPeak	optimal IDR thresholded peaks	hg19	ENCSR987MTA	TF ChIP-seq	EFO:0002784	GM12878	cell line	Homo sapiens							NA	NA	NA	BHLHE40-human	DNA	NA	NA	NA		NA	2017-01-31	ENCODE	NA	NA	NA	4, 5	4_1, 5_1	NA	NA	NA	NA	NA	ENCFF001TDO, ENCFF172YHV, ENCFF468GKJ, ENCFF884ZYH	904897	ENCODE Processing Pipeline	c23284256b4100cd845e6f844e468872	NA	https://www.encodeproject.org/files/ENCFF095GMM/@@download/ENCFF095GMM.bed.gz	NA	NA	NA	released
ENCFF455YHJ	bed narrowPeak	bed	narrowPeak	optimal IDR thresholded peaks	hg19	ENCSR192AFN	TF ChIP-seq	EFO:0002784	GM12878	cell line	Homo sapiens							NA	NA	NA	PAX8-human	DNA	NA	NA	NA		NA	2017-11-30	ENCODE	NA	NA	NA	1, 2	1_1, 2_1	NA	NA	NA	NA	NA	ENCFF001TDO, ENCFF268ECX, ENCFF350LWS, ENCFF769CZK	73718	ENCODE Processing Pipeline	2598e2b4d1582b2d4fd97e93d48f9d08	NA	https://www.encodeproject.org/files/ENCFF455YHJ/@@download/ENCFF455YHJ.bed.gz	NA	NA	NA	released
ENCFF911BYP	bed narrowPeak	bed	narrowPeak	optimal IDR thresholded peaks	hg19	ENCSR177VFS	TF ChIP-seq	EFO:0002784	GM12878	cell line	Homo sapiens							NA	NA	NA	MEF2B-human	DNA	NA	NA	NA		NA	2018-02-13	ENCODE	NA	NA	NA	1, 2	1_1, 2_1	NA	NA	NA	NA	NA	ENCFF001TDO, ENCFF252PIK, ENCFF934HHY, ENCFF952CNK	737439	ENCODE Processing Pipeline	307e9ca674be889ee21a25aefce3e3d2	NA	https://www.encodeproject.org/files/ENCFF911BYP/@@download/ENCFF911BYP.bed.gz	NA	NA	NA	released
ENCFF141LEI	bed narrowPeak	bed	narrowPeak	optimal IDR thresholded peaks	hg19	ENCSR549NPZ	TF ChIP-seq	EFO:0002784	GM12878	cell line	Homo sapiens							NA	NA	NA	CBX3-human	DNA	NA	NA	NA		NA	2016-11-23	ENCODE	NA	NA	NA	1, 2	1_1, 2_1	NA	NA	NA	NA	NA	ENCFF001TDO, ENCFF069WNS, ENCFF685NUU, ENCFF981HQF	8524	ENCODE Processing Pipeline	58281cd2d3fdcbce6474dcc7abc61e32	NA	https://www.encodeproject.org/files/ENCFF141LEI/@@download/ENCFF141LEI.bed.gz	NA	NA	NA	released
ENCFF063WXY	bed narrowPeak	bed	narrowPeak	optimal IDR thresholded peaks	hg19	ENCSR793HVL	TF ChIP-seq	EFO:0002784	GM12878	cell line	Homo sapiens							NA	NA	NA	E2F8-human	DNA	NA	NA	NA		NA	2018-01-26	ENCODE	NA	NA	NA	1, 2	1_1, 2_1	NA	NA	NA	NA	NA	ENCFF001TDO, ENCFF437MOX, ENCFF482LKM, ENCFF706SMS	134101	ENCODE Processing Pipeline	4c972067fd18a0101bf8d3c87a5f66f9	NA	https://www.encodeproject.org/files/ENCFF063WXY/@@download/ENCFF063WXY.bed.gz	NA	NA	NA	released
ENCFF539CKD	bed narrowPeak	bed	narrowPeak	optimal IDR thresholded peaks	hg19	ENCSR542FLV	TF ChIP-seq	EFO:0002784	GM12878	cell line	Homo sapiens							NA	NA	NA	ZBTB33-human	DNA	NA	NA	NA		NA	2017-11-13	ENCODE	NA	NA	NA	1, 4	1_1, 4_1	NA	NA	NA	NA	NA	ENCFF001TDO, ENCFF038RJE, ENCFF480CCO, ENCFF833YUF	175352	ENCODE Processing Pipeline	7d363f200e0f6652249cddc58feb5f2d	NA	https://www.encodeproject.org/files/ENCFF539CKD/@@download/ENCFF539CKD.bed.gz	NA	NA	NA	released
ENCFF195PBG	bed narrowPeak	bed	narrowPeak	optimal IDR thresholded peaks	hg19	ENCSR000DYQ	TF ChIP-seq	EFO:0002784	GM12878	cell line	Homo sapiens							NA	NA	NA	ESRRA-human	DNA	NA	NA	NA		NA	2012-08-20	ENCODE	NA	NA	NA	1, 2	1_1, 2_1	NA	NA	NA	NA	NA	ENCFF001TDO, ENCFF430QIK, ENCFF894NTO, ENCFF927WFK	93614	ENCODE Processing Pipeline	3efe3e9ba0dd7bc225ff4fec1d74a0a8	NA	https://www.encodeproject.org/files/ENCFF195PBG/@@download/ENCFF195PBG.bed.gz	NA	NA	NA	released
ENCFF566YUW	bed narrowPeak	bed	narrowPeak	optimal IDR thresholded peaks	hg19	ENCSR173ZVL	TF ChIP-seq	EFO:0002784	GM12878	cell line	Homo sapiens							NA	NA	NA	ZNF592-human	DNA	NA	NA	NA		NA	2017-06-26	ENCODE	NA	NA	NA	1, 2	1_1, 2_1	NA	NA	NA	NA	NA	ENCFF001TDO, ENCFF569JWR, ENCFF629PYS, ENCFF886RMX	226453	ENCODE Processing Pipeline	e42b637c8a6e8fa11ce0322f1525c6d4	NA	https://www.encodeproject.org/files/ENCFF566YUW/@@download/ENCFF566YUW.bed.gz	NA	NA	NA	released
ENCFF534CKB	bed narrowPeak	bed	narrowPeak	optimal IDR thresholded peaks	hg19	ENCSR839XZU	TF ChIP-seq	EFO:0002784	GM12878	cell line	Homo sapiens							NA	NA	NA	CREM-human	DNA	NA	NA	NA		NA	2014-07-07	ENCODE	NA	NA	NA	1, 2	1_1, 2_1	NA	NA	NA	NA	NA	ENCFF001TDO, ENCFF263KGZ, ENCFF510TYC, ENCFF874IMP	555303	ENCODE Processing Pipeline	9bde60dc90e039a208a7b9b7abedd50c	NA	https://www.encodeproject.org/files/ENCFF534CKB/@@download/ENCFF534CKB.bed.gz	NA	NA	NA	released
ENCFF020GMZ	bed narrowPeak	bed	narrowPeak	optimal IDR thresholded peaks	hg19	ENCSR711XNY	TF ChIP-seq	EFO:0002784	GM12878	cell line	Homo sapiens							NA	NA	NA	PKNOX1-human	DNA	NA	NA	NA		NA	2016-11-17	ENCODE	NA	NA	NA	1, 2	1_1, 2_1	NA	NA	NA	NA	NA	ENCFF001TDO, ENCFF049YTC, ENCFF583BIS, ENCFF825QFX	624856	ENCODE Processing Pipeline	12bb6684c3e7567ee87c6ac3c7b4af68	NA	https://www.encodeproject.org/files/ENCFF020GMZ/@@download/ENCFF020GMZ.bed.gz	NA	NA	NA	released
ENCFF103OOV	bed narrowPeak	bed	narrowPeak	optimal IDR thresholded peaks	hg19	ENCSR072PWP	TF ChIP-seq	EFO:0002784	GM12878	cell line	Homo sapiens							NA	NA	NA	ZNF24-human	DNA	NA	NA	NA		NA	2017-06-26	ENCODE	NA	NA	NA	1, 2	1_1, 2_1	NA	NA	NA	NA	NA	ENCFF001TDO, ENCFF593RSQ, ENCFF882PND, ENCFF956UUX	335127	ENCODE Processing Pipeline	dc50267f97e94c42ba040408571a95a8	NA	https://www.encodeproject.org/files/ENCFF103OOV/@@download/ENCFF103OOV.bed.gz	NA	NA	NA	released
ENCFF814CZI	bed narrowPeak	bed	narrowPeak	optimal IDR thresholded peaks	hg19	ENCSR330EXS	TF ChIP-seq	EFO:0002784	GM12878	cell line	Homo sapiens							NA	NA	NA	RBBP5-human	DNA	NA	NA	NA		NA	2016-11-23	ENCODE	NA	NA	NA	1, 2	1_1, 2_1	NA	NA	NA	NA	NA	ENCFF001TDO, ENCFF728BVI, ENCFF893XGS, ENCFF982HET	31983	ENCODE Processing Pipeline	7f6c46172d37388e3b8ae753494e6392	NA	https://www.encodeproject.org/files/ENCFF814CZI/@@download/ENCFF814CZI.bed.gz	NA	NA	NA	released
ENCFF909FRA	bed narrowPeak	bed	narrowPeak	optimal IDR thresholded peaks	hg19	ENCSR041XML	TF ChIP-seq	EFO:0002784	GM12878	cell line	Homo sapiens							NA	NA	NA	SRF-human	DNA	NA	NA	NA		NA	2018-01-26	ENCODE	NA	NA	NA	1, 2	1_1, 2_1	NA	NA	NA	NA	NA	ENCFF001TDO, ENCFF172UOB, ENCFF467WTS, ENCFF500GHH	355186	ENCODE Processing Pipeline	61fffb75b6f30e6189a0319942b70dab	NA	https://www.encodeproject.org/files/ENCFF909FRA/@@download/ENCFF909FRA.bed.gz	NA	NA	NA	released
ENCFF305ICK	bed narrowPeak	bed	narrowPeak	optimal IDR thresholded peaks	hg19	ENCSR501DKS	TF ChIP-seq	EFO:0002784	GM12878	cell line	Homo sapiens							NA	NA	NA	TCF7-human	DNA	NA	NA	NA		NA	2014-07-07	ENCODE	NA	NA	NA	1, 2	1_1, 2_1	NA	NA	NA	NA	NA	ENCFF001TDO, ENCFF508MRO, ENCFF925ZGX, ENCFF988AWI	177224	ENCODE Processing Pipeline	a4d821726cb81b6e654150bb39ba9b05	NA	https://www.encodeproject.org/files/ENCFF305ICK/@@download/ENCFF305ICK.bed.gz	NA	NA	NA	released
ENCFF980KSV	bed narrowPeak	bed	narrowPeak	optimal IDR thresholded peaks	hg19	ENCSR861JUQ	TF ChIP-seq	EFO:0002784	GM12878	cell line	Homo sapiens							NA	NA	NA	FOXK2-human	DNA	NA	NA	NA		NA	2017-01-27	ENCODE	NA	NA	NA	1, 2	1_1, 2_1	NA	NA	NA	NA	NA	ENCFF001TDO, ENCFF014VXF, ENCFF348PZF, ENCFF870DSA	101906	ENCODE Processing Pipeline	ceed3be232cda7bc789bc4f322683f0f	NA	https://www.encodeproject.org/files/ENCFF980KSV/@@download/ENCFF980KSV.bed.gz	NA	NA	NA	released
ENCFF632MBO	bed narrowPeak	bed	narrowPeak	optimal IDR thresholded peaks	hg19	ENCSR813DCK	TF ChIP-seq	EFO:0002784	GM12878	cell line	Homo sapiens							NA	NA	NA	SMAD1-human	DNA	NA	NA	NA		NA	2018-01-26	ENCODE	NA	NA	NA	1, 2	1_1, 2_1	NA	NA	NA	NA	NA	ENCFF001TDO, ENCFF057LDF, ENCFF562WIC, ENCFF916SIZ	208040	ENCODE Processing Pipeline	77c0993b8896711fa45c03a67e592c7b	NA	https://www.encodeproject.org/files/ENCFF632MBO/@@download/ENCFF632MBO.bed.gz	NA	NA	NA	released
ENCFF653MIQ	bed narrowPeak	bed	narrowPeak	optimal IDR thresholded peaks	hg19	ENCSR822AHX	TF ChIP-seq	EFO:0002784	GM12878	cell line	Homo sapiens							NA	NA	NA	IKZF2-human	DNA	NA	NA	NA		NA	2017-06-23	ENCODE	NA	NA	NA	1, 2	1_1, 2_1	NA	NA	NA	NA	NA	ENCFF001TDO, ENCFF015LAS, ENCFF121LDE, ENCFF658QMA	951360	ENCODE Processing Pipeline	1f78aaf05fbfc895c4ff5d21f048885f	NA	https://www.encodeproject.org/files/ENCFF653MIQ/@@download/ENCFF653MIQ.bed.gz	NA	NA	NA	released
ENCFF030NYG	bed narrowPeak	bed	narrowPeak	optimal IDR thresholded peaks	hg19	ENCSR000BMI	TF ChIP-seq	EFO:0002784	GM12878	cell line	Homo sapiens							NA	NA	NA	SRF-human	DNA	NA	NA	NA		NA	2011-07-18	ENCODE	NA	NA	NA	1, 2	1_1, 2_1	NA	NA	NA	NA	NA	ENCFF001TDO, ENCFF252ZSU, ENCFF256FUR, ENCFF694IUT	198820	ENCODE Processing Pipeline	bc1bb5c6d32dc9c8b9ce28c46e4b77e4	NA	https://www.encodeproject.org/files/ENCFF030NYG/@@download/ENCFF030NYG.bed.gz	NA	NA	NA	released
ENCFF144FCI	bed narrowPeak	bed	narrowPeak	optimal IDR thresholded peaks	hg19	ENCSR900XDB	TF ChIP-seq	EFO:0002784	GM12878	cell line	Homo sapiens							NA	NA	NA	ZFP36-human	DNA	NA	NA	NA		NA	2014-07-07	ENCODE	NA	NA	NA	4, 5	4_1, 5_1	NA	NA	NA	NA	NA	ENCFF001TDO, ENCFF380MCV, ENCFF527IRJ, ENCFF772RKI	175071	ENCODE Processing Pipeline	725a70663ca7828abe2e411b97c0330b	NA	https://www.encodeproject.org/files/ENCFF144FCI/@@download/ENCFF144FCI.bed.gz	NA	NA	NA	released
ENCFF339FFC	bed narrowPeak	bed	narrowPeak	optimal IDR thresholded peaks	hg19	ENCSR680UQE	TF ChIP-seq	EFO:0002784	GM12878	cell line	Homo sapiens							NA	NA	NA	IKZF2-human	DNA	NA	NA	NA		NA	2017-02-21	ENCODE	NA	NA	NA	1, 2	1_1, 2_1	NA	NA	NA	NA	NA	ENCFF001TDO, ENCFF379VSR, ENCFF431GOQ, ENCFF515FMR	878892	ENCODE Processing Pipeline	d96de9a2859401cbdc832a84bc103e4d	NA	https://www.encodeproject.org/files/ENCFF339FFC/@@download/ENCFF339FFC.bed.gz	NA	NA	NA	released
ENCFF721SDD	bed narrowPeak	bed	narrowPeak	optimal IDR thresholded peaks	hg19	ENCSR000DYR	TF ChIP-seq	EFO:0002784	GM12878	cell line	Homo sapiens							NA	NA	NA	CUX1-human	DNA	NA	NA	NA		NA	2012-08-20	ENCODE	NA	NA	NA	1, 2	1_1, 2_1	NA	NA	NA	NA	NA	ENCFF001TDO, ENCFF253OOR, ENCFF452BDW, ENCFF881ZSX	144927	ENCODE Processing Pipeline	2baa963f5a20127cf4c51d1458e74e6f	NA	https://www.encodeproject.org/files/ENCFF721SDD/@@download/ENCFF721SDD.bed.gz	NA	NA	NA	released
ENCFF248QFF	bed narrowPeak	bed	narrowPeak	optimal IDR thresholded peaks	hg19	ENCSR000BRI	TF ChIP-seq	EFO:0002784	GM12878	cell line	Homo sapiens							NA	NA	NA	RUNX3-human	DNA	NA	NA	NA		NA	2012-02-29	ENCODE	NA	NA	NA	1, 2	1_1, 2_1	NA	NA	NA	NA	NA	ENCFF001TDO, ENCFF308ISM, ENCFF670DLM, ENCFF689WPU	1213545	ENCODE Processing Pipeline	f32fa41421aa72103e62f7a02ec79e44	NA	https://www.encodeproject.org/files/ENCFF248QFF/@@download/ENCFF248QFF.bed.gz	NA	NA	NA	released
ENCFF142EVF	bed narrowPeak	bed	narrowPeak	optimal IDR thresholded peaks	hg19	ENCSR212YKD	TF ChIP-seq	EFO:0002784	GM12878	cell line	Homo sapiens							NA	NA	NA	SKIL-human	DNA	NA	NA	NA		NA	2017-07-24	ENCODE	NA	NA	NA	1, 2	1_1, 2_1	NA	NA	NA	NA	NA	ENCFF001TDO, ENCFF047ZBU, ENCFF513BIR, ENCFF922PHV	520152	ENCODE Processing Pipeline	7d07051af43759929280cae1252a92bb	NA	https://www.encodeproject.org/files/ENCFF142EVF/@@download/ENCFF142EVF.bed.gz	NA	NA	NA	released
ENCFF478DRD	bed narrowPeak	bed	narrowPeak	optimal IDR thresholded peaks	hg19	ENCSR706YUH	TF ChIP-seq	EFO:0002784	GM12878	cell line	Homo sapiens							NA	NA	NA	SMARCA5-human	DNA	NA	NA	NA		NA	2017-06-07	ENCODE	NA	NA	NA	1, 2	1_1, 2_1	NA	NA	NA	NA	NA	ENCFF001TDO, ENCFF159DHF, ENCFF552GWT, ENCFF647XXJ	440679	ENCODE Processing Pipeline	545da82e161a822b31f7d0093071ede2	NA	https://www.encodeproject.org/files/ENCFF478DRD/@@download/ENCFF478DRD.bed.gz	NA	NA	NA	released
ENCFF332PGQ	bed narrowPeak	bed	narrowPeak	optimal IDR thresholded peaks	hg19	ENCSR000BKA	TF ChIP-seq	EFO:0002784	GM12878	cell line	Homo sapiens							NA	NA	NA	ETS1-human	DNA	NA	NA	NA		NA	2011-07-18	ENCODE	NA	NA	NA	1, 2	1_1, 2_1	NA	NA	NA	NA	NA	ENCFF001TDO, ENCFF075PCI, ENCFF570ZKC, ENCFF883DUG	223403	ENCODE Processing Pipeline	e5bebc61c5e4cd79bae1c050a283c860	NA	https://www.encodeproject.org/files/ENCFF332PGQ/@@download/ENCFF332PGQ.bed.gz	NA	NA	NA	released
ENCFF381SBC	bed narrowPeak	bed	narrowPeak	optimal IDR thresholded peaks	hg19	ENCSR784VIQ	TF ChIP-seq	EFO:0002784	GM12878	cell line	Homo sapiens							NA	NA	NA	NR2C1-human	DNA	NA	NA	NA		NA	2017-06-07	ENCODE	NA	NA	NA	1, 2	1_1, 2_1	NA	NA	NA	NA	NA	ENCFF001TDO, ENCFF041WNR, ENCFF119UKJ, ENCFF685WLQ	198894	ENCODE Processing Pipeline	4eae90be6d7c11e1201772554bef3773	NA	https://www.encodeproject.org/files/ENCFF381SBC/@@download/ENCFF381SBC.bed.gz	NA	NA	NA	released
ENCFF083KVY	bed narrowPeak	bed	narrowPeak	optimal IDR thresholded peaks	hg19	ENCSR000DZF	TF ChIP-seq	EFO:0002784	GM12878	cell line	Homo sapiens							NA	NA	NA	MAX-human	DNA	NA	NA	NA		NA	2012-05-14	ENCODE	NA	NA	NA	1, 2	1_1, 2_1	NA	NA	NA	NA	NA	ENCFF001TDO, ENCFF173DKW, ENCFF694JRS, ENCFF974XPG	337281	ENCODE Processing Pipeline	951409976105220a24dc6e8cf17d2090	NA	https://www.encodeproject.org/files/ENCFF083KVY/@@download/ENCFF083KVY.bed.gz	NA	NA	NA	released
ENCFF055NJR	bed narrowPeak	bed	narrowPeak	optimal IDR thresholded peaks	hg19	ENCSR278SQL	TF ChIP-seq	EFO:0002784	GM12878	cell line	Homo sapiens							NA	NA	NA	NBN-human	DNA	NA	NA	NA		NA	2016-08-24	ENCODE	NA	NA	NA	1, 2	1_1, 2_1	NA	NA	NA	NA	NA	ENCFF001TDO, ENCFF174HNI, ENCFF211SVA, ENCFF635TWM	704612	ENCODE Processing Pipeline	983d50b2025e7cdf2bf584b28e2275d6	NA	https://www.encodeproject.org/files/ENCFF055NJR/@@download/ENCFF055NJR.bed.gz	NA	NA	NA	released
ENCFF357WYN	bed narrowPeak	bed	narrowPeak	optimal IDR thresholded peaks	hg19	ENCSR189YYK	TF ChIP-seq	EFO:0002784	GM12878	cell line	Homo sapiens							NA	NA	NA	ZBTB40-human	DNA	NA	NA	NA		NA	2016-09-20	ENCODE	NA	NA	NA	1, 2	1_1, 2_1	NA	NA	NA	NA	NA	ENCFF001TDO, ENCFF297SZY, ENCFF321DBH, ENCFF742SNU	335989	ENCODE Processing Pipeline	2daa2dcb35564976ae966e9a8f326dce	NA	https://www.encodeproject.org/files/ENCFF357WYN/@@download/ENCFF357WYN.bed.gz	NA	NA	NA	released
ENCFF349MPF	bed narrowPeak	bed	narrowPeak	optimal IDR thresholded peaks	hg19	ENCSR509FWH	TF ChIP-seq	EFO:0002784	GM12878	cell line	Homo sapiens							NA	NA	NA	DPF2-human	DNA	NA	NA	NA		NA	2017-05-17	ENCODE	NA	NA	NA	1, 2	1_1, 2_1	NA	NA	NA	NA	NA	ENCFF001TDO, ENCFF150YMV, ENCFF496AHM, ENCFF943NIH	812699	ENCODE Processing Pipeline	811b29846fc1fc213785d04af598d88f	NA	https://www.encodeproject.org/files/ENCFF349MPF/@@download/ENCFF349MPF.bed.gz	NA	NA	NA	released
ENCFF317VBQ	bed narrowPeak	bed	narrowPeak	optimal IDR thresholded peaks	hg19	ENCSR732PJX	TF ChIP-seq	EFO:0002784	GM12878	cell line	Homo sapiens							NA	NA	NA	NKRF-human	DNA	NA	NA	NA		NA	2017-05-17	ENCODE	NA	NA	NA	1, 2	1_1, 2_1	NA	NA	NA	NA	NA	ENCFF001TDO, ENCFF376NJG, ENCFF706HYT, ENCFF826MZV	426042	ENCODE Processing Pipeline	4d34fca7002bdb307a9eb2825e4b711b	NA	https://www.encodeproject.org/files/ENCFF317VBQ/@@download/ENCFF317VBQ.bed.gz	NA	NA	NA	released
ENCFF303TVZ	bed narrowPeak	bed	narrowPeak	optimal IDR thresholded peaks	hg19	ENCSR000DZX	TF ChIP-seq	EFO:0002784	GM12878	cell line	Homo sapiens							NA	NA	NA	IRF3-human	DNA	NA	NA	NA		NA	2011-10-29	ENCODE	NA	NA	NA	1, 2	1_1, 2_1	NA	NA	NA	NA	NA	ENCFF001TDO, ENCFF271PVK, ENCFF434CQV, ENCFF678BIU	36479	ENCODE Processing Pipeline	814f0bb635cc8a5600eb2018921ab663	NA	https://www.encodeproject.org/files/ENCFF303TVZ/@@download/ENCFF303TVZ.bed.gz	NA	NA	NA	released
ENCFF746JPU	bed narrowPeak	bed	narrowPeak	pseudoreplicated IDR thresholded peaks	hg19	ENCSR091BOQ	TF ChIP-seq	EFO:0002784	GM12878	cell line	Homo sapiens							NA	NA	NA	SUZ12-human	DNA	NA	NA	NA		NA	2018-01-17	ENCODE	NA	NA	NA	1	1_1	NA	NA	NA	NA	NA	ENCFF001TDO, ENCFF982ZRX	68585	ENCODE Processing Pipeline	1919632ad042fa2526b47ad77f1dc405	NA	https://www.encodeproject.org/files/ENCFF746JPU/@@download/ENCFF746JPU.bed.gz	NA	NA	NA	released
ENCFF079ZWK	bed narrowPeak	bed	narrowPeak	optimal IDR thresholded peaks	hg19	ENCSR000DZI	TF ChIP-seq	EFO:0002784	GM12878	cell line	Homo sapiens							NA	NA	NA	MXI1-human	DNA	NA	NA	NA		NA	2011-10-29	ENCODE	NA	NA	NA	1, 2	1_1, 2_1	NA	NA	NA	NA	NA	ENCFF001TDO, ENCFF603MKX, ENCFF711VHK, ENCFF776GTW	418493	ENCODE Processing Pipeline	6cacbee975f59501030c8b8587227808	NA	https://www.encodeproject.org/files/ENCFF079ZWK/@@download/ENCFF079ZWK.bed.gz	NA	NA	NA	released
ENCFF711OSR	bed narrowPeak	bed	narrowPeak	optimal IDR thresholded peaks	hg19	ENCSR439WAF	TF ChIP-seq	EFO:0002784	GM12878	cell line	Homo sapiens							NA	NA	NA	E4F1-human	DNA	NA	NA	NA		NA	2018-01-26	ENCODE	NA	NA	NA	1, 2	1_1, 2_1	NA	NA	NA	NA	NA	ENCFF001TDO, ENCFF054XUN, ENCFF471IVB, ENCFF717MTX	110065	ENCODE Processing Pipeline	f1f2426bc50072ce5eede047ee65a239	NA	https://www.encodeproject.org/files/ENCFF711OSR/@@download/ENCFF711OSR.bed.gz	NA	NA	NA	released
ENCFF966RPL	bed narrowPeak	bed	narrowPeak	optimal IDR thresholded peaks	hg19	ENCSR293QAR	TF ChIP-seq	EFO:0002784	GM12878	cell line	Homo sapiens							NA	NA	NA	MTA2-human	DNA	NA	NA	NA		NA	2016-09-20	ENCODE	NA	NA	NA	1, 2	1_1, 2_1	NA	NA	NA	NA	NA	ENCFF001TDO, ENCFF407KWG, ENCFF494SRY, ENCFF593KRH	789765	ENCODE Processing Pipeline	44b35b24f90013b12bb762c2c84bd65c	NA	https://www.encodeproject.org/files/ENCFF966RPL/@@download/ENCFF966RPL.bed.gz	NA	NA	NA	released
ENCFF817QHW	bed narrowPeak	bed	narrowPeak	optimal IDR thresholded peaks	hg19	ENCSR332EYT	TF ChIP-seq	EFO:0002784	GM12878	cell line	Homo sapiens							NA	NA	NA	STAT1-human	DNA	NA	NA	NA		NA	2014-07-07	ENCODE	NA	NA	NA	1, 2	1_1, 2_1	NA	NA	NA	NA	NA	ENCFF001TDO, ENCFF073OWF, ENCFF709QKK, ENCFF921NFP	189647	ENCODE Processing Pipeline	e19074d05cfeb97f1ebf25e868bd35da	NA	https://www.encodeproject.org/files/ENCFF817QHW/@@download/ENCFF817QHW.bed.gz	NA	NA	NA	released
ENCFF433PFN	bed narrowPeak	bed	narrowPeak	optimal IDR thresholded peaks	hg19	ENCSR000DYY	TF ChIP-seq	EFO:0002784	GM12878	cell line	Homo sapiens							NA	NA	NA	E2F4-human	DNA	NA	NA	NA		NA	2012-05-14	ENCODE	NA	NA	NA	1, 2	1_1, 2_1	NA	NA	NA	NA	NA	ENCFF001TDO, ENCFF128GGA, ENCFF191NQS, ENCFF319MWF	85609	ENCODE Processing Pipeline	62c04d74d3bb8393fd21d79f6d87f4c0	NA	https://www.encodeproject.org/files/ENCFF433PFN/@@download/ENCFF433PFN.bed.gz	NA	NA	NA	released
ENCFF490VYC	bed narrowPeak	bed	narrowPeak	optimal IDR thresholded peaks	hg19	ENCSR000DZZ	TF ChIP-seq	EFO:0002784	GM12878	cell line	Homo sapiens							NA	NA	NA	TBP-human	DNA	NA	NA	NA		NA	2011-10-29	ENCODE	NA	NA	NA	1, 2	1_1, 2_1	NA	NA	NA	NA	NA	ENCFF001TDO, ENCFF052EPC, ENCFF054TZW, ENCFF113YPN	360409	ENCODE Processing Pipeline	83b95b0b1fe7e2d9274f754390afa39e	NA	https://www.encodeproject.org/files/ENCFF490VYC/@@download/ENCFF490VYC.bed.gz	NA	NA	NA	released
ENCFF467NRS	bed narrowPeak	bed	narrowPeak	optimal IDR thresholded peaks	hg19	ENCSR000DNM	TF ChIP-seq	EFO:0002784	GM12878	cell line	Homo sapiens							NA	NA	NA	NFYB-human	DNA	NA	NA	NA		NA	2011-10-29	ENCODE	NA	NA	NA	1, 2	1_1, 2_1	NA	NA	NA	NA	NA	ENCFF001TDO, ENCFF350IOX, ENCFF655JXN, ENCFF911SLA	228205	ENCODE Processing Pipeline	b44b4a58544f06561d144f4cb4004cef	NA	https://www.encodeproject.org/files/ENCFF467NRS/@@download/ENCFF467NRS.bed.gz	NA	NA	NA	released
ENCFF002CPK	bed narrowPeak	bed	narrowPeak	optimal IDR thresholded peaks	hg19	ENCSR000EAC	TF ChIP-seq	EFO:0002784	GM12878	cell line	Homo sapiens							NA	NA	NA	RAD21-human	DNA	NA	NA	NA		NA	2011-10-29	ENCODE	NA	NA	NA			NA	NA	NA	NA	NA		757929	ENCODE Consortium Analysis Working Group	90be6eca516f3df86ba962066a7b0f55	NA	https://www.encodeproject.org/files/ENCFF002CPK/@@download/ENCFF002CPK.bed.gz	NA	NA	NA	released
ENCFF717IXP	bed narrowPeak	bed	narrowPeak	optimal IDR thresholded peaks	hg19	ENCSR000BGR	TF ChIP-seq	EFO:0002784	GM12878	cell line	Homo sapiens							NA	NA	NA	PBX3-human	DNA	NA	NA	NA		NA	2011-07-18	ENCODE	NA	NA	NA	1, 2	1_1, 2_1	NA	NA	NA	NA	NA	ENCFF001TDO, ENCFF312KOJ, ENCFF961XVK, ENCFF999YFK	202822	ENCODE Processing Pipeline	f39e6439756dca581c82f686dd30b485	NA	https://www.encodeproject.org/files/ENCFF717IXP/@@download/ENCFF717IXP.bed.gz	NA	NA	NA	released
ENCFF116EXQ	bed narrowPeak	bed	narrowPeak	optimal IDR thresholded peaks	hg19	ENCSR331HPA	TF ChIP-seq	EFO:0002784	GM12878	cell line	Homo sapiens							NA	NA	NA	GABPA-human	DNA	NA	NA	NA		NA	2014-06-30	ENCODE	NA	NA	NA	1, 2	1_1, 2_1	NA	NA	NA	NA	NA	ENCFF001TDO, ENCFF304VXR, ENCFF379IZI, ENCFF636JXY	145088	ENCODE Processing Pipeline	54561d7676f209c4accf47a9d8d8dbda	NA	https://www.encodeproject.org/files/ENCFF116EXQ/@@download/ENCFF116EXQ.bed.gz	NA	NA	NA	released
ENCFF273BVT	bed narrowPeak	bed	narrowPeak	optimal IDR thresholded peaks	hg19	ENCSR117KWH	TF ChIP-seq	EFO:0002784	GM12878	cell line	Homo sapiens							NA	NA	NA	ZNF207-human	DNA	NA	NA	NA		NA	2014-07-07	ENCODE	NA	NA	NA	1, 2	1_1, 2_1	NA	NA	NA	NA	NA	ENCFF001TDO, ENCFF432JWQ, ENCFF744DJH, ENCFF790EAG	253776	ENCODE Processing Pipeline	723ae98f692a0545c08fab0660c49ebe	NA	https://www.encodeproject.org/files/ENCFF273BVT/@@download/ENCFF273BVT.bed.gz	NA	NA	NA	released
ENCFF273ULT	bed narrowPeak	bed	narrowPeak	optimal IDR thresholded peaks	hg19	ENCSR000DZE	TF ChIP-seq	EFO:0002784	GM12878	cell line	Homo sapiens							NA	NA	NA	CHD1-human	DNA	NA	NA	NA		NA	2012-05-14	ENCODE	NA	NA	NA	1, 2	1_1, 2_1	NA	NA	NA	NA	NA	ENCFF001TDO, ENCFF136HKZ, ENCFF375HRI, ENCFF800PUH	174239	ENCODE Processing Pipeline	cce4272ca16424b132c0f8a5bb7ad40f	NA	https://www.encodeproject.org/files/ENCFF273ULT/@@download/ENCFF273ULT.bed.gz	NA	NA	NA	released
ENCFF002COM	bed narrowPeak	bed	narrowPeak	optimal IDR thresholded peaks	hg19	ENCSR000EYZ	TF ChIP-seq	EFO:0002784	GM12878	cell line	Homo sapiens							NA	NA	NA	FOS-human	DNA	NA	NA	NA		NA	2011-10-29	ENCODE	NA	NA	NA			NA	NA	NA	NA	NA		55234	ENCODE Consortium Analysis Working Group	f1d429a4e067d67537009d22f43162c8	NA	https://www.encodeproject.org/files/ENCFF002COM/@@download/ENCFF002COM.bed.gz	NA	NA	NA	released
ENCFF805GKD	bed narrowPeak	bed	narrowPeak	optimal IDR thresholded peaks	hg19	ENCSR000BGI	TF ChIP-seq	EFO:0002784	GM12878	cell line	Homo sapiens							NA	NA	NA	USF1-human	DNA	NA	NA	NA		NA	2011-07-18	ENCODE	NA	NA	NA	1, 2	1_1, 2_1	NA	NA	NA	NA	NA	ENCFF001TDO, ENCFF083HDR, ENCFF238JYT, ENCFF518BAN	139678	ENCODE Processing Pipeline	f645df6ebe696a996c18451fce189d75	NA	https://www.encodeproject.org/files/ENCFF805GKD/@@download/ENCFF805GKD.bed.gz	NA	NA	NA	released
ENCFF462GHD	bed narrowPeak	bed	narrowPeak	optimal IDR thresholded peaks	hg19	ENCSR000DZG	TF ChIP-seq	EFO:0002784	GM12878	cell line	Homo sapiens							NA	NA	NA	EP300-human	DNA	NA	NA	NA		NA	2011-10-29	ENCODE	NA	NA	NA	1, 2	1_1, 2_1	NA	NA	NA	NA	NA	ENCFF001TDO, ENCFF632WHJ, ENCFF832BPN, ENCFF981IPY	297848	ENCODE Processing Pipeline	d24dbbf4eb07c49cf63b19d7a03b606a	NA	https://www.encodeproject.org/files/ENCFF462GHD/@@download/ENCFF462GHD.bed.gz	NA	NA	NA	released
ENCFF473RXY	bed narrowPeak	bed	narrowPeak	optimal IDR thresholded peaks	hg19	ENCSR000DRZ	TF ChIP-seq	EFO:0002784	GM12878	cell line	Homo sapiens							NA	NA	NA	CTCF-human	DNA	NA	NA	NA		NA	2011-03-17	ENCODE	NA	NA	NA	1, 2	1_1, 2_1	NA	NA	NA	NA	NA	ENCFF001TDO, ENCFF303UAB, ENCFF559IXF, ENCFF918HTJ	645089	ENCODE Processing Pipeline	9263eb7386faf2870ea728ae87b40a30	NA	https://www.encodeproject.org/files/ENCFF473RXY/@@download/ENCFF473RXY.bed.gz	NA	NA	NA	released
ENCFF082JDH	bed narrowPeak	bed	narrowPeak	optimal IDR thresholded peaks	hg19	ENCSR000DZS	TF ChIP-seq	EFO:0002784	GM12878	cell line	Homo sapiens							NA	NA	NA	BRCA1-human	DNA	NA	NA	NA		NA	2011-10-29	ENCODE	NA	NA	NA	1, 2	1_1, 2_1	NA	NA	NA	NA	NA	ENCFF001TDO, ENCFF093WNM, ENCFF106CWI, ENCFF443VLF	31791	ENCODE Processing Pipeline	10299328af6a1ef178cd4a17a91c4c3e	NA	https://www.encodeproject.org/files/ENCFF082JDH/@@download/ENCFF082JDH.bed.gz	NA	NA	NA	released
ENCFF678JII	bed narrowPeak	bed	narrowPeak	optimal IDR thresholded peaks	hg19	ENCSR000ARD	TF ChIP-seq	EFO:0002784	GM12878	cell line	Homo sapiens							NA	NA	NA	EZH2-human	DNA	NA	NA	NA		NA	2012-03-06	ENCODE	NA	NA	NA	1, 2	1_1, 2_1	NA	NA	NA	NA	NA	ENCFF001TDO, ENCFF178CPV, ENCFF411KUR, ENCFF859FLD	37189	ENCODE Processing Pipeline	e89a61b52a33a3db505994d17393df9a	NA	https://www.encodeproject.org/files/ENCFF678JII/@@download/ENCFF678JII.bed.gz	NA	NA	NA	released
ENCFF556JBS	bed narrowPeak	bed	narrowPeak	optimal IDR thresholded peaks	hg19	ENCSR000DZB	TF ChIP-seq	EFO:0002784	GM12878	cell line	Homo sapiens							NA	NA	NA	ELK1-human	DNA	NA	NA	NA		NA	2012-05-14	ENCODE	NA	NA	NA	1, 2	1_1, 2_1	NA	NA	NA	NA	NA	ENCFF001TDO, ENCFF304FFB, ENCFF457WBU, ENCFF839VSW	137008	ENCODE Processing Pipeline	8a3f9f934ad6fb0dc377fb2d047121b3	NA	https://www.encodeproject.org/files/ENCFF556JBS/@@download/ENCFF556JBS.bed.gz	NA	NA	NA	released
ENCFF461FGJ	bed narrowPeak	bed	narrowPeak	optimal IDR thresholded peaks	hg19	ENCSR000BJD	TF ChIP-seq	EFO:0002784	GM12878	cell line	Homo sapiens							NA	NA	NA	RXRA-human	DNA	NA	NA	NA		NA	2011-07-18	ENCODE	NA	NA	NA	1, 2	1_1, 2_1	NA	NA	NA	NA	NA	ENCFF001TDO, ENCFF222RUB, ENCFF455MUC, ENCFF595JYV	37777	ENCODE Processing Pipeline	47844d64dbbeff89ad267f2a4b329b58	NA	https://www.encodeproject.org/files/ENCFF461FGJ/@@download/ENCFF461FGJ.bed.gz	NA	NA	NA	released
ENCFF967ACD	bed narrowPeak	bed	narrowPeak	optimal IDR thresholded peaks	hg19	ENCSR000BNP	TF ChIP-seq	EFO:0002784	GM12878	cell line	Homo sapiens							NA	NA	NA	YY1-human	DNA	NA	NA	NA		NA	2011-07-18	ENCODE	NA	NA	NA	1, 2	1_1, 2_1	NA	NA	NA	NA	NA	ENCFF001TDO, ENCFF138XMK, ENCFF794ILD, ENCFF864PVD	602532	ENCODE Processing Pipeline	a52540d0d7e72164a332058a082387ee	NA	https://www.encodeproject.org/files/ENCFF967ACD/@@download/ENCFF967ACD.bed.gz	NA	NA	NA	released
ENCFF931XAL	bed narrowPeak	bed	narrowPeak	optimal IDR thresholded peaks	hg19	ENCSR000DZO	TF ChIP-seq	EFO:0002784	GM12878	cell line	Homo sapiens							NA	NA	NA	NRF1-human	DNA	NA	NA	NA		NA	2011-10-29	ENCODE	NA	NA	NA	1, 2	1_1, 2_1	NA	NA	NA	NA	NA	ENCFF001TDO, ENCFF502JYT, ENCFF562LQW, ENCFF789TQP	90284	ENCODE Processing Pipeline	49b2701b7ddb6de70c1f665a1d884702	NA	https://www.encodeproject.org/files/ENCFF931XAL/@@download/ENCFF931XAL.bed.gz	NA	NA	NA	released
ENCFF760IFZ	bed narrowPeak	bed	narrowPeak	optimal IDR thresholded peaks	hg19	ENCSR626VUC	TF ChIP-seq	EFO:0002784	GM12878	cell line	Homo sapiens							NA	NA	NA	ETV6-human	DNA	NA	NA	NA		NA	2014-07-07	ENCODE	NA	NA	NA	1, 2	1_1, 2_1	NA	NA	NA	NA	NA	ENCFF001TDO, ENCFF021LAP, ENCFF283QCO, ENCFF305DNA	370617	ENCODE Processing Pipeline	fc6b1747ced34ffb5b0c695b5120610d	NA	https://www.encodeproject.org/files/ENCFF760IFZ/@@download/ENCFF760IFZ.bed.gz	NA	NA	NA	released
ENCFF339KUO	bed narrowPeak	bed	narrowPeak	optimal IDR thresholded peaks	hg19	ENCSR000BHD	TF ChIP-seq	EFO:0002784	GM12878	cell line	Homo sapiens							NA	NA	NA	PAX5-human	DNA	NA	NA	NA		NA	2011-07-18	ENCODE	NA	NA	NA	1, 2	1_1, 2_1	NA	NA	NA	NA	NA	ENCFF001TDO, ENCFF252RWC, ENCFF565JQY, ENCFF915CCU	371645	ENCODE Processing Pipeline	6e212171131e6ee7f7d1bc41c78a0c29	NA	https://www.encodeproject.org/files/ENCFF339KUO/@@download/ENCFF339KUO.bed.gz	NA	NA	NA	released
ENCFF391DVL	bed narrowPeak	bed	narrowPeak	optimal IDR thresholded peaks	hg19	ENCSR000BGY	TF ChIP-seq	EFO:0002784	GM12878	cell line	Homo sapiens							NA	NA	NA	IRF4-human	DNA	NA	NA	NA		NA	2011-07-18	ENCODE	NA	NA	NA	1, 2	1_1, 2_1	NA	NA	NA	NA	NA	ENCFF001TDO, ENCFF379LXD, ENCFF713DPM, ENCFF947MLS	370386	ENCODE Processing Pipeline	0a0c836f56faf01dc5a94b69720edee9	NA	https://www.encodeproject.org/files/ENCFF391DVL/@@download/ENCFF391DVL.bed.gz	NA	NA	NA	released
ENCFF609KOY	bed narrowPeak	bed	narrowPeak	optimal IDR thresholded peaks	hg19	ENCSR000BQK	TF ChIP-seq	EFO:0002784	GM12878	cell line	Homo sapiens							NA	NA	NA	ATF2-human	DNA	NA	NA	NA		NA	2012-02-29	ENCODE	NA	NA	NA	1, 2	1_1, 2_1	NA	NA	NA	NA	NA	ENCFF001TDO, ENCFF071BNB, ENCFF378GKG, ENCFF599NQC	516541	ENCODE Processing Pipeline	64817c03f12a08a77eb97b9c2fabe83d	NA	https://www.encodeproject.org/files/ENCFF609KOY/@@download/ENCFF609KOY.bed.gz	NA	NA	NA	released
ENCFF222XPQ	bed narrowPeak	bed	narrowPeak	optimal IDR thresholded peaks	hg19	ENCSR000DZD	TF ChIP-seq	EFO:0002784	GM12878	cell line	Homo sapiens							NA	NA	NA	EP300-human	DNA	NA	NA	NA		NA	2012-05-14	ENCODE	NA	NA	NA	1, 2	1_1, 2_1	NA	NA	NA	NA	NA	ENCFF001TDO, ENCFF270RLY, ENCFF429WXC, ENCFF446MPR	352738	ENCODE Processing Pipeline	d8641f789549a9b495f93565e6cf3260	NA	https://www.encodeproject.org/files/ENCFF222XPQ/@@download/ENCFF222XPQ.bed.gz	NA	NA	NA	released
ENCFF215YWS	bed narrowPeak	bed	narrowPeak	optimal IDR thresholded peaks	hg19	ENCSR819ATC	TF ChIP-seq	EFO:0002784	GM12878	cell line	Homo sapiens							NA	NA	NA	MYB-human	DNA	NA	NA	NA		NA	2014-07-07	ENCODE	NA	NA	NA	1, 3	1_1, 3_1	NA	NA	NA	NA	NA	ENCFF001TDO, ENCFF064VGD, ENCFF684XYC, ENCFF696VJM	68608	ENCODE Processing Pipeline	8ed3e2fdd452d687250b30c3559dcba6	NA	https://www.encodeproject.org/files/ENCFF215YWS/@@download/ENCFF215YWS.bed.gz	NA	NA	NA	released
ENCFF208TRU	bed narrowPeak	bed	narrowPeak	optimal IDR thresholded peaks	hg19	ENCSR514VAY	TF ChIP-seq	EFO:0002784	GM12878	cell line	Homo sapiens							NA	NA	NA	HCFC1-human	DNA	NA	NA	NA		NA	2014-07-07	ENCODE	NA	NA	NA	1, 2	1_1, 2_1	NA	NA	NA	NA	NA	ENCFF001TDO, ENCFF251KCB, ENCFF567MQM, ENCFF894EBL	167235	ENCODE Processing Pipeline	b6b7a380d838641fb514a9c1fd6b89e3	NA	https://www.encodeproject.org/files/ENCFF208TRU/@@download/ENCFF208TRU.bed.gz	NA	NA	NA	released
ENCFF160WLU	bed narrowPeak	bed	narrowPeak	optimal IDR thresholded peaks	hg19	ENCSR000BGZ	TF ChIP-seq	EFO:0002784	GM12878	cell line	Homo sapiens							NA	NA	NA	TCF12-human	DNA	NA	NA	NA		NA	2011-07-18	ENCODE	NA	NA	NA	1, 2	1_1, 2_1	NA	NA	NA	NA	NA	ENCFF001TDO, ENCFF571QYV, ENCFF734EMB, ENCFF814CGS	441776	ENCODE Processing Pipeline	1de50ea947fc32b20c14525ecf1087ac	NA	https://www.encodeproject.org/files/ENCFF160WLU/@@download/ENCFF160WLU.bed.gz	NA	NA	NA	released
ENCFF199WGD	bed narrowPeak	bed	narrowPeak	optimal IDR thresholded peaks	hg19	ENCSR000BGE	TF ChIP-seq	EFO:0002784	GM12878	cell line	Homo sapiens							NA	NA	NA	SRF-human	DNA	NA	NA	NA		NA	2011-07-18	ENCODE	NA	NA	NA	1, 2	1_1, 2_1	NA	NA	NA	NA	NA	ENCFF001TDO, ENCFF339GTZ, ENCFF613VCR, ENCFF972PDN	55949	ENCODE Processing Pipeline	edc30706d0e012b4c150f744cbd30f3f	NA	https://www.encodeproject.org/files/ENCFF199WGD/@@download/ENCFF199WGD.bed.gz	NA	NA	NA	released
ENCFF939TZS	bed narrowPeak	bed	narrowPeak	optimal IDR thresholded peaks	hg19	ENCSR897MMC	TF ChIP-seq	EFO:0002784	GM12878	cell line	Homo sapiens							NA	NA	NA	JUNB-human	DNA	NA	NA	NA		NA	2016-06-13	ENCODE	NA	NA	NA	1, 2	1_1, 2_1	NA	NA	NA	NA	NA	ENCFF001TDO, ENCFF236WSQ, ENCFF294GPL, ENCFF332JOV	594939	ENCODE Processing Pipeline	9d4f96a2a04e052aa45a02e3702c33d5	NA	https://www.encodeproject.org/files/ENCFF939TZS/@@download/ENCFF939TZS.bed.gz	NA	NA	NA	released
ENCFF014RBU	bed narrowPeak	bed	narrowPeak	optimal IDR thresholded peaks	hg19	ENCSR000DZV	TF ChIP-seq	EFO:0002784	GM12878	cell line	Homo sapiens							NA	NA	NA	STAT3-human	DNA	NA	NA	NA		NA	2011-10-29	ENCODE	NA	NA	NA	1, 2	1_1, 2_1	NA	NA	NA	NA	NA	ENCFF001TDO, ENCFF211SUY, ENCFF234PNC, ENCFF318RHH	135992	ENCODE Processing Pipeline	22bf3b30438a5ab0a401f82cf845218f	NA	https://www.encodeproject.org/files/ENCFF014RBU/@@download/ENCFF014RBU.bed.gz	NA	NA	NA	released
ENCFF012JXJ	bed narrowPeak	bed	narrowPeak	optimal IDR thresholded peaks	hg19	ENCSR636MKU	TF ChIP-seq	EFO:0002784	GM12878	cell line	Homo sapiens							NA	NA	NA	BACH1-human	DNA	NA	NA	NA		NA	2017-01-31	ENCODE	NA	NA	NA	3, 4	3_1, 4_1	NA	NA	NA	NA	NA	ENCFF001TDO, ENCFF084PVB, ENCFF747JGV, ENCFF866OLZ	440429	ENCODE Processing Pipeline	444df22c98d4fcff23ed0065c0dcd22e	NA	https://www.encodeproject.org/files/ENCFF012JXJ/@@download/ENCFF012JXJ.bed.gz	NA	NA	NA	released
ENCFF073XZC	bed narrowPeak	bed	narrowPeak	optimal IDR thresholded peaks	hg19	ENCSR000EUJ	TF ChIP-seq	EFO:0002784	GM12878	cell line	Homo sapiens							NA	NA	NA	IKZF1-human	DNA	NA	NA	NA		NA	2012-05-14	ENCODE	NA	NA	NA	1, 2	1_1, 2_1	NA	NA	NA	NA	NA	ENCFF001TDO, ENCFF330XDW, ENCFF723VGS, ENCFF742JAC	239645	ENCODE Processing Pipeline	1e25bdbd10c76538c1fc79f86e4ff09f	NA	https://www.encodeproject.org/files/ENCFF073XZC/@@download/ENCFF073XZC.bed.gz	NA	NA	NA	released
ENCFF997NGJ	bed narrowPeak	bed	narrowPeak	optimal IDR thresholded peaks	hg19	ENCSR000BND	TF ChIP-seq	EFO:0002784	GM12878	cell line	Homo sapiens							NA	NA	NA	ZEB1-human	DNA	NA	NA	NA		NA	2011-07-18	ENCODE	NA	NA	NA	1, 2	1_1, 2_1	NA	NA	NA	NA	NA	ENCFF001TDO, ENCFF066EAT, ENCFF723OVS, ENCFF854TVA	126477	ENCODE Processing Pipeline	30a9b5ffb47654a81a0933837011f2b4	NA	https://www.encodeproject.org/files/ENCFF997NGJ/@@download/ENCFF997NGJ.bed.gz	NA	NA	NA	released
ENCFF809PXE	bed narrowPeak	bed	narrowPeak	optimal IDR thresholded peaks	hg19	ENCSR469WII	TF ChIP-seq	EFO:0002784	GM12878	cell line	Homo sapiens							NA	NA	NA	BMI1-human	DNA	NA	NA	NA		NA	2016-11-18	ENCODE	NA	NA	NA	1, 2	1_1, 2_1	NA	NA	NA	NA	NA	ENCFF001TDO, ENCFF089KCX, ENCFF159QMJ, ENCFF827JSS	261069	ENCODE Processing Pipeline	571eea3e172f1eee41776e6ff5fbad01	NA	https://www.encodeproject.org/files/ENCFF809PXE/@@download/ENCFF809PXE.bed.gz	NA	NA	NA	released
ENCFF456YII	bed narrowPeak	bed	narrowPeak	optimal IDR thresholded peaks	hg19	ENCSR828NCB	TF ChIP-seq	EFO:0002784	GM12878	cell line	Homo sapiens							NA	NA	NA	GATAD2B-human	DNA	NA	NA	NA		NA	2017-05-17	ENCODE	NA	NA	NA	1, 2	1_1, 2_1	NA	NA	NA	NA	NA	ENCFF001TDO, ENCFF040LOQ, ENCFF271HBJ, ENCFF855RKW	635087	ENCODE Processing Pipeline	d393dfe420253ec3d9141425df3f5a5b	NA	https://www.encodeproject.org/files/ENCFF456YII/@@download/ENCFF456YII.bed.gz	NA	NA	NA	released
ENCFF868VSY	bed narrowPeak	bed	narrowPeak	optimal IDR thresholded peaks	hg19	ENCSR000DZQ	TF ChIP-seq	EFO:0002784	GM12878	cell line	Homo sapiens							NA	NA	NA	EBF1-human	DNA	NA	NA	NA		NA	2011-10-29	ENCODE	NA	NA	NA	1, 2	1_1, 2_1	NA	NA	NA	NA	NA	ENCFF001TDO, ENCFF097DVZ, ENCFF248VST, ENCFF583XLS	673345	ENCODE Processing Pipeline	f0b989cb4493c1a9afb342953149b247	NA	https://www.encodeproject.org/files/ENCFF868VSY/@@download/ENCFF868VSY.bed.gz	NA	NA	NA	released
ENCFF065QOM	bed narrowPeak	bed	narrowPeak	optimal IDR thresholded peaks	hg19	ENCSR075FNZ	TF ChIP-seq	EFO:0002784	GM12878	cell line	Homo sapiens							NA	NA	NA	ZNF622-human	DNA	NA	NA	NA		NA	2017-11-13	ENCODE	NA	NA	NA	1, 3	1_1, 3_1	NA	NA	NA	NA	NA	ENCFF001TDO, ENCFF059KWF, ENCFF133NZE, ENCFF222SAV	4790	ENCODE Processing Pipeline	233897215cc75699bd30006f3cd5c2d2	NA	https://www.encodeproject.org/files/ENCFF065QOM/@@download/ENCFF065QOM.bed.gz	NA	NA	NA	released
ENCFF371OGO	bed narrowPeak	bed	narrowPeak	optimal IDR thresholded peaks	hg19	ENCSR000DYP	TF ChIP-seq	EFO:0002784	GM12878	cell line	Homo sapiens							NA	NA	NA	ZNF384-human	DNA	NA	NA	NA		NA	2012-08-20	ENCODE	NA	NA	NA	1, 2	1_1, 2_1	NA	NA	NA	NA	NA	ENCFF001TDO, ENCFF745TRP, ENCFF824VGN, ENCFF967EHX	253028	ENCODE Processing Pipeline	d302851e104dd8ae0a5b6a49c01de18c	NA	https://www.encodeproject.org/files/ENCFF371OGO/@@download/ENCFF371OGO.bed.gz	NA	NA	NA	released
ENCFF917CXD	bed narrowPeak	bed	narrowPeak	optimal IDR thresholded peaks	hg19	ENCSR849WCQ	TF ChIP-seq	EFO:0002784	GM12878	cell line	Homo sapiens							NA	NA	NA	ASH2L-human	DNA	NA	NA	NA		NA	2017-01-08	ENCODE	NA	NA	NA	1, 2	1_1, 2_1	NA	NA	NA	NA	NA	ENCFF001TDO, ENCFF217GDM, ENCFF684QPN, ENCFF801ULT	136236	ENCODE Processing Pipeline	80e778a2362eb91eb3f36ec00813c9d6	NA	https://www.encodeproject.org/files/ENCFF917CXD/@@download/ENCFF917CXD.bed.gz	NA	NA	NA	released
ENCFF166FRO	bed narrowPeak	bed	narrowPeak	optimal IDR thresholded peaks	hg19	ENCSR746XEG	TF ChIP-seq	EFO:0002784	GM12878	cell line	Homo sapiens							NA	NA	NA	NFXL1-human	DNA	NA	NA	NA		NA	2017-05-17	ENCODE	NA	NA	NA	1, 2	1_1, 2_1	NA	NA	NA	NA	NA	ENCFF001TDO, ENCFF044ASF, ENCFF635ZSK, ENCFF763SSU	111900	ENCODE Processing Pipeline	ecdcd45712ada557b780b8561c0c71c2	NA	https://www.encodeproject.org/files/ENCFF166FRO/@@download/ENCFF166FRO.bed.gz	NA	NA	NA	released
ENCFF445UJF	bed narrowPeak	bed	narrowPeak	optimal IDR thresholded peaks	hg19	ENCSR482TWQ	TF ChIP-seq	EFO:0002784	GM12878	cell line	Homo sapiens							NA	NA	NA	RAD51-human	DNA	NA	NA	NA		NA	2016-11-17	ENCODE	NA	NA	NA	1, 2	1_1, 2_1	NA	NA	NA	NA	NA	ENCFF001TDO, ENCFF014TGJ, ENCFF270NTV, ENCFF310LKB	329507	ENCODE Processing Pipeline	f6fdb19b8e301226eee898e1023fe74c	NA	https://www.encodeproject.org/files/ENCFF445UJF/@@download/ENCFF445UJF.bed.gz	NA	NA	NA	released
ENCFF374HJR	bed narrowPeak	bed	narrowPeak	optimal IDR thresholded peaks	hg19	ENCSR016UEH	TF ChIP-seq	EFO:0002784	GM12878	cell line	Homo sapiens							NA	NA	NA	TARDBP-human	DNA	NA	NA	NA		NA	2016-11-08	ENCODE	NA	NA	NA	1, 2	1_1, 2_1	NA	NA	NA	NA	NA	ENCFF001TDO, ENCFF025MTA, ENCFF168RYI, ENCFF500LLP	117764	ENCODE Processing Pipeline	aa3bef7e4e1504bc5d0fe6d1cb3b61b9	NA	https://www.encodeproject.org/files/ENCFF374HJR/@@download/ENCFF374HJR.bed.gz	NA	NA	NA	released
ENCFF166OZW	bed narrowPeak	bed	narrowPeak	optimal IDR thresholded peaks	hg19	ENCSR590KEQ	TF ChIP-seq	EFO:0002784	GM12878	cell line	Homo sapiens							NA	NA	NA	ARNT-human	DNA	NA	NA	NA		NA	2017-11-14	ENCODE	NA	NA	NA	2, 3	2_1, 3_1	NA	NA	NA	NA	NA	ENCFF001TDO, ENCFF076KST, ENCFF120JZJ, ENCFF432CDN	392782	ENCODE Processing Pipeline	bc27294f20916f956fe9f163466e61a7	NA	https://www.encodeproject.org/files/ENCFF166OZW/@@download/ENCFF166OZW.bed.gz	NA	NA	NA	released
ENCFF704ZYN	bed narrowPeak	bed	narrowPeak	optimal IDR thresholded peaks	hg19	ENCSR437GBJ	TF ChIP-seq	EFO:0002784	GM12878	cell line	Homo sapiens							NA	NA	NA	NFATC3-human	DNA	NA	NA	NA		NA	2018-01-26	ENCODE	NA	NA	NA	1, 2	1_1, 2_1	NA	NA	NA	NA	NA	ENCFF001TDO, ENCFF452APP, ENCFF473OII, ENCFF549TIS	449441	ENCODE Processing Pipeline	d57b85ace159f8e7ba3cdff45e9b3338	NA	https://www.encodeproject.org/files/ENCFF704ZYN/@@download/ENCFF704ZYN.bed.gz	NA	NA	NA	released
ENCFF308ZGG	bed narrowPeak	bed	narrowPeak	optimal IDR thresholded peaks	hg19	ENCSR009MBP	TF ChIP-seq	EFO:0002784	GM12878	cell line	Homo sapiens							NA	NA	NA	HSF1-human	DNA	NA	NA	NA		NA	2014-07-07	ENCODE	NA	NA	NA	1, 2	1_1, 2_1	NA	NA	NA	NA	NA	ENCFF001TDO, ENCFF421XER, ENCFF607QZV, ENCFF618CLL	47623	ENCODE Processing Pipeline	855faa28674750c111acec0d56d5d750	NA	https://www.encodeproject.org/files/ENCFF308ZGG/@@download/ENCFF308ZGG.bed.gz	NA	NA	NA	released
ENCFF809OOE	bed narrowPeak	bed	narrowPeak	optimal IDR thresholded peaks	hg19	ENCSR441VHN	TF ChIP-seq	EFO:0002784	GM12878	cell line	Homo sapiens							NA	NA	NA	IKZF1-human	DNA	NA	NA	NA		NA	2017-05-17	ENCODE	NA	NA	NA	1, 2	1_1, 2_1	NA	NA	NA	NA	NA	ENCFF001TDO, ENCFF413ANK, ENCFF526LHJ, ENCFF963HCJ	1251501	ENCODE Processing Pipeline	9dc6f420639e0a265f3f179b6b42713a	NA	https://www.encodeproject.org/files/ENCFF809OOE/@@download/ENCFF809OOE.bed.gz	NA	NA	NA	released
ENCFF456FQB	bed narrowPeak	bed	narrowPeak	optimal IDR thresholded peaks	hg19	ENCSR387QUV	TF ChIP-seq	EFO:0002784	GM12878	cell line	Homo sapiens							NA	NA	NA	RELB-human	DNA	NA	NA	NA		NA	2017-02-21	ENCODE	NA	NA	NA	1, 2	1_1, 2_1	NA	NA	NA	NA	NA	ENCFF001TDO, ENCFF355VTC, ENCFF747HDW, ENCFF967CAZ	832809	ENCODE Processing Pipeline	6b113719c6955fcab69d5d9844245c7c	NA	https://www.encodeproject.org/files/ENCFF456FQB/@@download/ENCFF456FQB.bed.gz	NA	NA	NA	released
ENCFF726VEK	bed narrowPeak	bed	narrowPeak	optimal IDR thresholded peaks	hg19	ENCSR014YCR	TF ChIP-seq	EFO:0002784	GM12878	cell line	Homo sapiens							NA	NA	NA	ATF7-human	DNA	NA	NA	NA		NA	2016-07-08	ENCODE	NA	NA	NA	1, 2	1_1, 2_1	NA	NA	NA	NA	NA	ENCFF001TDO, ENCFF225TLM, ENCFF640EFU, ENCFF938MOR	702985	ENCODE Processing Pipeline	854d3dcf4854f6b4f25251cadf429439	NA	https://www.encodeproject.org/files/ENCFF726VEK/@@download/ENCFF726VEK.bed.gz	NA	NA	NA	released
ENCFF601XVA	bed narrowPeak	bed	narrowPeak	optimal IDR thresholded peaks	hg19	ENCSR785OKZ	TF ChIP-seq	EFO:0002784	GM12878	cell line	Homo sapiens							NA	NA	NA	RB1-human	DNA	NA	NA	NA	formaldehyde	NA	2017-06-07	ENCODE	NA	NA	NA	3, 4	3_1, 4_1	NA	NA	NA	NA	NA	ENCFF001TDO, ENCFF436OTJ, ENCFF452IKX, ENCFF936FBJ	363397	ENCODE Processing Pipeline	04fd5d92531b46908c2f3bf60b199d9a	NA	https://www.encodeproject.org/files/ENCFF601XVA/@@download/ENCFF601XVA.bed.gz	NA	NA	NA	released
ENCFF455HXN	bed narrowPeak	bed	narrowPeak	optimal IDR thresholded peaks	hg19	ENCSR412YGM	TF ChIP-seq	EFO:0002784	GM12878	cell line	Homo sapiens							NA	NA	NA	ZSCAN29-human	DNA	NA	NA	NA		NA	2017-05-17	ENCODE	NA	NA	NA	1, 2	1_1, 2_1	NA	NA	NA	NA	NA	ENCFF001TDO, ENCFF003TOD, ENCFF306UPG, ENCFF781FBO	142613	ENCODE Processing Pipeline	9e9e89c3678bd6eabbfa0df644c7f166	NA	https://www.encodeproject.org/files/ENCFF455HXN/@@download/ENCFF455HXN.bed.gz	NA	NA	NA	released
ENCFF544NRC	bed narrowPeak	bed	narrowPeak	optimal IDR thresholded peaks	hg19	ENCSR000BGS	TF ChIP-seq	EFO:0002784	GM12878	cell line	Homo sapiens							NA	NA	NA	TAF1-human	DNA	NA	NA	NA		NA	2011-07-18	ENCODE	NA	NA	NA	1, 2	1_1, 2_1	NA	NA	NA	NA	NA	ENCFF001TDO, ENCFF270KWZ, ENCFF466MWY, ENCFF626GCR	288644	ENCODE Processing Pipeline	c83c2b45f1ee4fc7ad3a0bce44c11279	NA	https://www.encodeproject.org/files/ENCFF544NRC/@@download/ENCFF544NRC.bed.gz	NA	NA	NA	released
ENCFF002CHV	bed narrowPeak	bed	narrowPeak	optimal IDR thresholded peaks	hg19	ENCSR000BHK	TF ChIP-seq	EFO:0002784	GM12878	cell line	Homo sapiens							NA	NA	NA	SP1-human	DNA	NA	NA	NA		NA	2011-07-18	ENCODE	NA	NA	NA			NA	NA	NA	NA	NA		357355	ENCODE Consortium Analysis Working Group	f3352a8a478ebcbe54fda2f2becbd4eb	NA	https://www.encodeproject.org/files/ENCFF002CHV/@@download/ENCFF002CHV.bed.gz	NA	NA	NA	released
ENCFF628QJU	bed narrowPeak	bed	narrowPeak	optimal IDR thresholded peaks	hg19	ENCSR000BRN	TF ChIP-seq	EFO:0002784	GM12878	cell line	Homo sapiens							NA	NA	NA	NFIC-human	DNA	NA	NA	NA		NA	2012-02-29	ENCODE	NA	NA	NA	1, 2	1_1, 2_1	NA	NA	NA	NA	NA	ENCFF001TDO, ENCFF019FNI, ENCFF729EFK, ENCFF806NEN	640810	ENCODE Processing Pipeline	dc9ce027a41e9f4547f9aa222c71c62c	NA	https://www.encodeproject.org/files/ENCFF628QJU/@@download/ENCFF628QJU.bed.gz	NA	NA	NA	released
ENCFF302XID	bed narrowPeak	bed	narrowPeak	optimal IDR thresholded peaks	hg19	ENCSR000BHB	TF ChIP-seq	EFO:0002784	GM12878	cell line	Homo sapiens							NA	NA	NA	EP300-human	DNA	NA	NA	NA		NA	2011-07-18	ENCODE	NA	NA	NA	1, 2	1_1, 2_1	NA	NA	NA	NA	NA	ENCFF001TDO, ENCFF043OJL, ENCFF804LKJ, ENCFF901YUN	74253	ENCODE Processing Pipeline	86772eabea3fb88597077cba207fc9b3	NA	https://www.encodeproject.org/files/ENCFF302XID/@@download/ENCFF302XID.bed.gz	NA	NA	NA	released
ENCFF853SOB	bed narrowPeak	bed	narrowPeak	optimal IDR thresholded peaks	hg19	ENCSR000DZJ	TF ChIP-seq	EFO:0002784	GM12878	cell line	Homo sapiens							NA	NA	NA	BHLHE40-human	DNA	NA	NA	NA		NA	2011-10-29	ENCODE	NA	NA	NA	1, 2	1_1, 2_1	NA	NA	NA	NA	NA	ENCFF001TDO, ENCFF354WUJ, ENCFF512QTF, ENCFF909EYB	407249	ENCODE Processing Pipeline	d964abe4d5ff7ce20874db90631d395f	NA	https://www.encodeproject.org/files/ENCFF853SOB/@@download/ENCFF853SOB.bed.gz	NA	NA	NA	released
ENCFF002CPJ	bed narrowPeak	bed	narrowPeak	optimal IDR thresholded peaks	hg19	ENCSR000EYU	TF ChIP-seq	EFO:0002784	GM12878	cell line	Homo sapiens							NA	NA	NA	POLR3G-human	DNA	NA	NA	NA		NA	2011-10-29	ENCODE	NA	NA	NA			NA	NA	NA	NA	NA		4779	ENCODE Consortium Analysis Working Group	712b70baad14c99c3a3b0acacf502ae7	NA	https://www.encodeproject.org/files/ENCFF002CPJ/@@download/ENCFF002CPJ.bed.gz	NA	NA	NA	released
ENCFF199FYD	bed narrowPeak	bed	narrowPeak	optimal IDR thresholded peaks	hg19	ENCSR000BHJ	TF ChIP-seq	EFO:0002784	GM12878	cell line	Homo sapiens							NA	NA	NA	PAX5-human	DNA	NA	NA	NA		NA	2011-07-18	ENCODE	NA	NA	NA	1, 2	1_1, 2_1	NA	NA	NA	NA	NA	ENCFF001TDO, ENCFF194IYQ, ENCFF735NFJ, ENCFF906INE	384049	ENCODE Processing Pipeline	07b55f11fdb125a63ab500f783d05d7b	NA	https://www.encodeproject.org/files/ENCFF199FYD/@@download/ENCFF199FYD.bed.gz	NA	NA	NA	released
ENCFF306SRV	bed narrowPeak	bed	narrowPeak	optimal IDR thresholded peaks	hg19	ENCSR000BGQ	TF ChIP-seq	EFO:0002784	GM12878	cell line	Homo sapiens							NA	NA	NA	SPI1-human	DNA	NA	NA	NA		NA	2011-07-18	ENCODE	NA	NA	NA	2, 3	2_1, 3_1	NA	NA	NA	NA	NA	ENCFF001TDO, ENCFF095FHM, ENCFF297PGR, ENCFF432MHU	734307	ENCODE Processing Pipeline	ca35217dbbb09cddc8fbd81ba0e07307	NA	https://www.encodeproject.org/files/ENCFF306SRV/@@download/ENCFF306SRV.bed.gz	NA	NA	NA	released
ENCFF625SHY	bed narrowPeak	bed	narrowPeak	optimal IDR thresholded peaks	hg19	ENCSR000BNQ	TF ChIP-seq	EFO:0002784	GM12878	cell line	Homo sapiens							NA	NA	NA	BCL3-human	DNA	NA	NA	NA		NA	2011-07-18	ENCODE	NA	NA	NA	1, 2	1_1, 2_1	NA	NA	NA	NA	NA	ENCFF001TDO, ENCFF017OSU, ENCFF255RCD, ENCFF306BBY	357177	ENCODE Processing Pipeline	27296c76fc5b23b80e229644883fa76d	NA	https://www.encodeproject.org/files/ENCFF625SHY/@@download/ENCFF625SHY.bed.gz	NA	NA	NA	released
ENCFF141SAU	bed narrowPeak	bed	narrowPeak	optimal IDR thresholded peaks	hg19	ENCSR000DZL	TF ChIP-seq	EFO:0002784	GM12878	cell line	Homo sapiens							NA	NA	NA	ZNF143-human	DNA	NA	NA	NA		NA	2011-10-29	ENCODE	NA	NA	NA	1, 2	1_1, 2_1	NA	NA	NA	NA	NA	ENCFF001TDO, ENCFF046WGV, ENCFF420LVZ, ENCFF704WHY	660604	ENCODE Processing Pipeline	8b9eb2c39e56a1197433faf476328b10	NA	https://www.encodeproject.org/files/ENCFF141SAU/@@download/ENCFF141SAU.bed.gz	NA	NA	NA	released
ENCFF721FTG	bed narrowPeak	bed	narrowPeak	optimal IDR thresholded peaks	hg19	ENCSR000EUL	TF ChIP-seq	EFO:0002784	GM12878	cell line	Homo sapiens							NA	NA	NA	NR2C2-human	DNA	NA	NA	NA		NA	2011-10-29	ENCODE	NA	NA	NA	1, 2	1_1, 2_1	NA	NA	NA	NA	NA	ENCFF001TDO, ENCFF258YSG, ENCFF423FMQ, ENCFF973NBX	20872	ENCODE Processing Pipeline	abe930e6ea87a09befc3de1e721f6948	NA	https://www.encodeproject.org/files/ENCFF721FTG/@@download/ENCFF721FTG.bed.gz	NA	NA	NA	released
ENCFF134XDY	bed narrowPeak	bed	narrowPeak	optimal IDR thresholded peaks	hg19	ENCSR251OVJ	TF ChIP-seq	EFO:0002784	GM12878	cell line	Homo sapiens							NA	NA	NA	SMAD5-human	DNA	NA	NA	NA		NA	2016-02-02	ENCODE	NA	NA	NA	1, 2	1_1, 2_1	NA	NA	NA	NA	NA	ENCFF001TDO, ENCFF045XQS, ENCFF502RRE, ENCFF895ECZ	206496	ENCODE Processing Pipeline	d8344e811dbec6f17020acdb4a272fc5	NA	https://www.encodeproject.org/files/ENCFF134XDY/@@download/ENCFF134XDY.bed.gz	NA	NA	NA	released
ENCFF229YSW	bed narrowPeak	bed	narrowPeak	optimal IDR thresholded peaks	hg19	ENCSR874AFU	TF ChIP-seq	EFO:0002784	GM12878	cell line	Homo sapiens							NA	NA	NA	IKZF1-human	DNA	NA	NA	NA		NA	2016-09-20	ENCODE	NA	NA	NA	1, 2	1_1, 2_1	NA	NA	NA	NA	NA	ENCFF001TDO, ENCFF455HXY, ENCFF492EAL, ENCFF795PEX	1279497	ENCODE Processing Pipeline	82175322dd3d0a9e2c11ada5394bf2a7	NA	https://www.encodeproject.org/files/ENCFF229YSW/@@download/ENCFF229YSW.bed.gz	NA	NA	NA	released
ENCFF544NXC	bed narrowPeak	bed	narrowPeak	optimal IDR thresholded peaks	hg19	ENCSR936XTK	TF ChIP-seq	EFO:0002784	GM12878	cell line	Homo sapiens							NA	NA	NA	ZNF143-human	DNA	NA	NA	NA		NA	2016-07-28	ENCODE	NA	NA	NA	2, 3	2_1, 3_1	NA	NA	NA	NA	NA	ENCFF001TDO, ENCFF114HTB, ENCFF405WZX, ENCFF648GNP	570474	ENCODE Processing Pipeline	b1e487a875b568f4b5945bd06240fbe7	NA	https://www.encodeproject.org/files/ENCFF544NXC/@@download/ENCFF544NXC.bed.gz	NA	NA	NA	released
ENCFF606WUV	bed narrowPeak	bed	narrowPeak	optimal IDR thresholded peaks	hg19	ENCSR000BJE	TF ChIP-seq	EFO:0002784	GM12878	cell line	Homo sapiens							NA	NA	NA	SIX5-human	DNA	NA	NA	NA		NA	2011-07-18	ENCODE	NA	NA	NA	1, 2	1_1, 2_1	NA	NA	NA	NA	NA	ENCFF001TDO, ENCFF491NVT, ENCFF557TKJ, ENCFF771CBA	91820	ENCODE Processing Pipeline	f5cc0ab0fab5aa90cb4d068d46f09c70	NA	https://www.encodeproject.org/files/ENCFF606WUV/@@download/ENCFF606WUV.bed.gz	NA	NA	NA	released
ENCFF413VUC	bed narrowPeak	bed	narrowPeak	optimal IDR thresholded peaks	hg19	ENCSR000BRH	TF ChIP-seq	EFO:0002784	GM12878	cell line	Homo sapiens							NA	NA	NA	MTA3-human	DNA	NA	NA	NA		NA	2012-02-29	ENCODE	NA	NA	NA	1, 2	1_1, 2_1	NA	NA	NA	NA	NA	ENCFF001TDO, ENCFF496UYK, ENCFF574RLW, ENCFF600RTA	322940	ENCODE Processing Pipeline	986211e162ebe80002d15d053f4e37f8	NA	https://www.encodeproject.org/files/ENCFF413VUC/@@download/ENCFF413VUC.bed.gz	NA	NA	NA	released
ENCFF556PIY	bed narrowPeak	bed	narrowPeak	optimal IDR thresholded peaks	hg19	ENCSR000DYS	TF ChIP-seq	EFO:0002784	GM12878	cell line	Homo sapiens							NA	NA	NA	JUND-human	DNA	NA	NA	NA		NA	2012-08-20	ENCODE	NA	NA	NA	1, 2	1_1, 2_1	NA	NA	NA	NA	NA	ENCFF001TDO, ENCFF033WHB, ENCFF435ICE, ENCFF811UJD	138991	ENCODE Processing Pipeline	c91d4953e458d7a3d972d8ce9494ff67	NA	https://www.encodeproject.org/files/ENCFF556PIY/@@download/ENCFF556PIY.bed.gz	NA	NA	NA	released
ENCFF778DJD	bed narrowPeak	bed	narrowPeak	optimal IDR thresholded peaks	hg19	ENCSR000DYX	TF ChIP-seq	EFO:0002784	GM12878	cell line	Homo sapiens							NA	NA	NA	SIN3A-human	DNA	NA	NA	NA		NA	2012-05-14	ENCODE	NA	NA	NA	1, 2	1_1, 2_1	NA	NA	NA	NA	NA	ENCFF001TDO, ENCFF352QMZ, ENCFF441TSO, ENCFF692VTI	273669	ENCODE Processing Pipeline	838d5be06c1c3bcc99da951b01725845	NA	https://www.encodeproject.org/files/ENCFF778DJD/@@download/ENCFF778DJD.bed.gz	NA	NA	NA	released
ENCFF298UPI	bed narrowPeak	bed	narrowPeak	optimal IDR thresholded peaks	hg19	ENCSR459FTB	TF ChIP-seq	EFO:0002784	GM12878	cell line	Homo sapiens							NA	NA	NA	UBTF-human	DNA	NA	NA	NA		NA	2014-07-07	ENCODE	NA	NA	NA	1, 2	1_1, 2_1	NA	NA	NA	NA	NA	ENCFF001TDO, ENCFF191TQD, ENCFF688WOB, ENCFF878ZPT	28532	ENCODE Processing Pipeline	c82f947c982c796763283fc21f4ad097	NA	https://www.encodeproject.org/files/ENCFF298UPI/@@download/ENCFF298UPI.bed.gz	NA	NA	NA	released
ENCFF788LSH	bed narrowPeak	bed	narrowPeak	optimal IDR thresholded peaks	hg19	ENCSR860UHK	TF ChIP-seq	EFO:0002784	GM12878	cell line	Homo sapiens							NA	NA	NA	CBFB-human	DNA	NA	NA	NA		NA	2016-06-13	ENCODE	NA	NA	NA	1, 2	1_1, 2_1	NA	NA	NA	NA	NA	ENCFF001TDO, ENCFF273ZDS, ENCFF389NMB, ENCFF838ABE	324597	ENCODE Processing Pipeline	63ff827b2e1cbb2c9e897d6d4273086c	NA	https://www.encodeproject.org/files/ENCFF788LSH/@@download/ENCFF788LSH.bed.gz	NA	NA	NA	released
ENCFF341HWZ	bed narrowPeak	bed	narrowPeak	optimal IDR thresholded peaks	hg19	ENCSR408JQO	TF ChIP-seq	EFO:0002784	GM12878	cell line	Homo sapiens							NA	NA	NA	IRF3-human	DNA	NA	NA	NA		NA	2014-07-07	ENCODE	NA	NA	NA	1, 2	1_1, 2_1	NA	NA	NA	NA	NA	ENCFF001TDO, ENCFF294PGV, ENCFF527ONY, ENCFF942POQ	94616	ENCODE Processing Pipeline	c59b54537720fe013b61c273bcdb7db5	NA	https://www.encodeproject.org/files/ENCFF341HWZ/@@download/ENCFF341HWZ.bed.gz	NA	NA	NA	released
ENCFF002DAJ	bed narrowPeak	bed	narrowPeak	optimal IDR thresholded peaks	hg19	ENCSR000DKV	TF ChIP-seq	EFO:0002784	GM12878	cell line	Homo sapiens							NA	NA	NA	CTCF-human	DNA	NA	NA	NA		NA	2011-03-17	ENCODE	NA	NA	NA			NA	NA	NA	NA	NA		943769	ENCODE Consortium Analysis Working Group	f05d542a177ee7a769c68a1f4e553b67	NA	https://www.encodeproject.org/files/ENCFF002DAJ/@@download/ENCFF002DAJ.bed.gz	NA	NA	NA	released
ENCFF492YMU	bed narrowPeak	bed	narrowPeak	optimal IDR thresholded peaks	hg19	ENCSR000BQZ	TF ChIP-seq	EFO:0002784	GM12878	cell line	Homo sapiens							NA	NA	NA	STAT5A-human	DNA	NA	NA	NA		NA	2012-02-29	ENCODE	NA	NA	NA	1, 2	1_1, 2_1	NA	NA	NA	NA	NA	ENCFF001TDO, ENCFF447TGK, ENCFF772NOR, ENCFF876BBG	198904	ENCODE Processing Pipeline	c5f6d5dee5e25313d5e5dd85604244b8	NA	https://www.encodeproject.org/files/ENCFF492YMU/@@download/ENCFF492YMU.bed.gz	NA	NA	NA	released
ENCFF241GZK	bed narrowPeak	bed	narrowPeak	optimal IDR thresholded peaks	hg19	ENCSR637QAM	TF ChIP-seq	EFO:0002784	GM12878	cell line	Homo sapiens							NA	NA	NA	TRIM22-human	DNA	NA	NA	NA		NA	2014-07-07	ENCODE	NA	NA	NA	1, 2	1_1, 2_1	NA	NA	NA	NA	NA	ENCFF001TDO, ENCFF048WFQ, ENCFF087YWI, ENCFF314KVP	458199	ENCODE Processing Pipeline	bff9cb67e81f6eb1381e15b178bfc91a	NA	https://www.encodeproject.org/files/ENCFF241GZK/@@download/ENCFF241GZK.bed.gz	NA	NA	NA	released
ENCFF409QJU	bed narrowPeak	bed	narrowPeak	optimal IDR thresholded peaks	hg19	ENCSR000BQL	TF ChIP-seq	EFO:0002784	GM12878	cell line	Homo sapiens							NA	NA	NA	NFATC1-human	DNA	NA	NA	NA		NA	2012-02-29	ENCODE	NA	NA	NA	1, 2	1_1, 2_1	NA	NA	NA	NA	NA	ENCFF001TDO, ENCFF186XBP, ENCFF838ATU, ENCFF948UJN	261869	ENCODE Processing Pipeline	06580d3142d49ee39bae07fed781c8f3	NA	https://www.encodeproject.org/files/ENCFF409QJU/@@download/ENCFF409QJU.bed.gz	NA	NA	NA	released
ENCFF563QBC	bed narrowPeak	bed	narrowPeak	optimal IDR thresholded peaks	hg19	ENCSR000BJZ	TF ChIP-seq	EFO:0002784	GM12878	cell line	Homo sapiens							NA	NA	NA	BCLAF1-human	DNA	NA	NA	NA		NA	2011-07-18	ENCODE	NA	NA	NA	1, 2	1_1, 2_1	NA	NA	NA	NA	NA	ENCFF001TDO, ENCFF590VTP, ENCFF591DYQ, ENCFF596IAY	384864	ENCODE Processing Pipeline	dbc8a781e1fbe9d3923a0952f41aab3f	NA	https://www.encodeproject.org/files/ENCFF563QBC/@@download/ENCFF563QBC.bed.gz	NA	NA	NA	released
ENCFF394DLH	bed narrowPeak	bed	narrowPeak	optimal IDR thresholded peaks	hg19	ENCSR000BGU	TF ChIP-seq	EFO:0002784	GM12878	cell line	Homo sapiens							NA	NA	NA	EBF1-human	DNA	NA	NA	NA		NA	2011-07-18	ENCODE	NA	NA	NA	1, 2	1_1, 2_1	NA	NA	NA	NA	NA	ENCFF001TDO, ENCFF113PGY, ENCFF541IHJ, ENCFF920WQE	687507	ENCODE Processing Pipeline	665d97b52ab2270bef1179c705616a9b	NA	https://www.encodeproject.org/files/ENCFF394DLH/@@download/ENCFF394DLH.bed.gz	NA	NA	NA	released
ENCFF394CWJ	bed narrowPeak	bed	narrowPeak	optimal IDR thresholded peaks	hg19	ENCSR000BHC	TF ChIP-seq	EFO:0002784	GM12878	cell line	Homo sapiens							NA	NA	NA	ZBTB33-human	DNA	NA	NA	NA		NA	2011-07-18	ENCODE	NA	NA	NA	1, 2	1_1, 2_1	NA	NA	NA	NA	NA	ENCFF001TDO, ENCFF141WKX, ENCFF372FLW, ENCFF891ZCM	44775	ENCODE Processing Pipeline	1e1ef221679ba28140cc4103b3ab4bb6	NA	https://www.encodeproject.org/files/ENCFF394CWJ/@@download/ENCFF394CWJ.bed.gz	NA	NA	NA	released
ENCFF242VUO	bed narrowPeak	bed	narrowPeak	optimal IDR thresholded peaks	hg19	ENCSR199WXF	TF ChIP-seq	EFO:0002784	GM12878	cell line	Homo sapiens							NA	NA	NA	EED-human	DNA	NA	NA	NA		NA	2016-03-30	ENCODE	NA	NA	NA	1, 2	1_1, 2_1	NA	NA	NA	NA	NA	ENCFF001TDO, ENCFF050FWJ, ENCFF254LCG, ENCFF327ANX	592515	ENCODE Processing Pipeline	ffafc1a8641763eab50f8a610d2a523f	NA	https://www.encodeproject.org/files/ENCFF242VUO/@@download/ENCFF242VUO.bed.gz	NA	NA	NA	released
ENCFF261ZWR	bed narrowPeak	bed	narrowPeak	optimal IDR thresholded peaks	hg19	ENCSR000BNG	TF ChIP-seq	EFO:0002784	GM12878	cell line	Homo sapiens							NA	NA	NA	MEF2C-human	DNA	NA	NA	NA		NA	2011-07-18	ENCODE	NA	NA	NA	1, 2	1_1, 2_1	NA	NA	NA	NA	NA	ENCFF001TDO, ENCFF099MXC, ENCFF515LFS, ENCFF815LEF	204157	ENCODE Processing Pipeline	8b99923b94fbef4a4366487ff0ed48f3	NA	https://www.encodeproject.org/files/ENCFF261ZWR/@@download/ENCFF261ZWR.bed.gz	NA	NA	NA	released
ENCFF593FBF	bed narrowPeak	bed	narrowPeak	optimal IDR thresholded peaks	hg19	ENCSR000BGT	TF ChIP-seq	EFO:0002784	GM12878	cell line	Homo sapiens							NA	NA	NA	BATF-human	DNA	NA	NA	NA		NA	2011-07-18	ENCODE	NA	NA	NA	1, 2	1_1, 2_1	NA	NA	NA	NA	NA	ENCFF001TDO, ENCFF078EBJ, ENCFF521MBW, ENCFF887VZZ	573169	ENCODE Processing Pipeline	40e640037d380cec9194af33adafd71e	NA	https://www.encodeproject.org/files/ENCFF593FBF/@@download/ENCFF593FBF.bed.gz	NA	NA	NA	released
ENCFF686FLD	bed narrowPeak	bed	narrowPeak	optimal IDR thresholded peaks	hg19	ENCSR000DZP	TF ChIP-seq	EFO:0002784	GM12878	cell line	Homo sapiens							NA	NA	NA	SMC3-human	DNA	NA	NA	NA		NA	2011-10-29	ENCODE	NA	NA	NA	1, 2	1_1, 2_1	NA	NA	NA	NA	NA	ENCFF001TDO, ENCFF027ZKP, ENCFF246ZRW, ENCFF249QCH	573680	ENCODE Processing Pipeline	bba9c26b2d0c073aaa60505f9cfdb10b	NA	https://www.encodeproject.org/files/ENCFF686FLD/@@download/ENCFF686FLD.bed.gz	NA	NA	NA	released
ENCFF898MUV	bed narrowPeak	bed	narrowPeak	optimal IDR thresholded peaks	hg19	ENCSR000DZC	TF ChIP-seq	EFO:0002784	GM12878	cell line	Homo sapiens							NA	NA	NA	RCOR1-human	DNA	NA	NA	NA		NA	2012-05-14	ENCODE	NA	NA	NA	1, 2	1_1, 2_1	NA	NA	NA	NA	NA	ENCFF001TDO, ENCFF118LBD, ENCFF489ZRF, ENCFF906FFH	197171	ENCODE Processing Pipeline	590976200dc7a4de06cc75f4f0991b60	NA	https://www.encodeproject.org/files/ENCFF898MUV/@@download/ENCFF898MUV.bed.gz	NA	NA	NA	released
ENCFF414JLN	bed narrowPeak	bed	narrowPeak	optimal IDR thresholded peaks	hg19	ENCSR000DNN	TF ChIP-seq	EFO:0002784	GM12878	cell line	Homo sapiens							NA	NA	NA	NFYA-human	DNA	NA	NA	NA		NA	2011-10-29	ENCODE	NA	NA	NA	1, 2	1_1, 2_1	NA	NA	NA	NA	NA	ENCFF001TDO, ENCFF063ESL, ENCFF333CPM, ENCFF423EOR	21975	ENCODE Processing Pipeline	151656e4361aa7092b6b3591b2f30ddb	NA	https://www.encodeproject.org/files/ENCFF414JLN/@@download/ENCFF414JLN.bed.gz	NA	NA	NA	released
ENCFF402FYF	bed narrowPeak	bed	narrowPeak	optimal IDR thresholded peaks	hg19	ENCSR000DZW	TF ChIP-seq	EFO:0002784	GM12878	cell line	Homo sapiens							NA	NA	NA	RFX5-human	DNA	NA	NA	NA		NA	2011-10-29	ENCODE	NA	NA	NA	1, 2	1_1, 2_1	NA	NA	NA	NA	NA	ENCFF001TDO, ENCFF381NIE, ENCFF628ZZL, ENCFF868UJU	110449	ENCODE Processing Pipeline	811017cf274710fe6aaf8c06d8649580	NA	https://www.encodeproject.org/files/ENCFF402FYF/@@download/ENCFF402FYF.bed.gz	NA	NA	NA	released
ENCFF881VZH	bed narrowPeak	bed	narrowPeak	optimal IDR thresholded peaks	hg19	ENCSR552XSN	TF ChIP-seq	EFO:0002784	GM12878	cell line	Homo sapiens							NA	NA	NA	MLLT1-human	DNA	NA	NA	NA		NA	2016-08-24	ENCODE	NA	NA	NA	1, 2	1_1, 2_1	NA	NA	NA	NA	NA	ENCFF001TDO, ENCFF657OOK, ENCFF942NGM, ENCFF966NTL	755519	ENCODE Processing Pipeline	891a679537433a7e0e320f60a84f3079	NA	https://www.encodeproject.org/files/ENCFF881VZH/@@download/ENCFF881VZH.bed.gz	NA	NA	NA	released
ENCFF066XDW	bed narrowPeak	bed	narrowPeak	optimal IDR thresholded peaks	hg19	ENCSR000DZA	TF ChIP-seq	EFO:0002784	GM12878	cell line	Homo sapiens							NA	NA	NA	MAZ-human	DNA	NA	NA	NA		NA	2012-05-14	ENCODE	NA	NA	NA	1, 2	1_1, 2_1	NA	NA	NA	NA	NA	ENCFF001TDO, ENCFF007UID, ENCFF138BYH, ENCFF440OBY	438480	ENCODE Processing Pipeline	819540d756d42218522ec2e8fd9c0b87	NA	https://www.encodeproject.org/files/ENCFF066XDW/@@download/ENCFF066XDW.bed.gz	NA	NA	NA	released
ENCFF712GLE	bed narrowPeak	bed	narrowPeak	optimal IDR thresholded peaks	hg19	ENCSR000DZR	TF ChIP-seq	EFO:0002784	GM12878	cell line	Homo sapiens							NA	NA	NA	CHD2-human	DNA	NA	NA	NA		NA	2011-10-29	ENCODE	NA	NA	NA	1, 2	1_1, 2_1	NA	NA	NA	NA	NA	ENCFF001TDO, ENCFF289WNM, ENCFF346VHH, ENCFF779XER	295908	ENCODE Processing Pipeline	0830d755f4ca94b216c9c4277888ad5a	NA	https://www.encodeproject.org/files/ENCFF712GLE/@@download/ENCFF712GLE.bed.gz	NA	NA	NA	released
ENCFF420YHY	bed narrowPeak	bed	narrowPeak	optimal IDR thresholded peaks	hg19	ENCSR372GIN	TF ChIP-seq	EFO:0002784	GM12878	cell line	Homo sapiens							NA	NA	NA	CBX5-human	DNA	NA	NA	NA		NA	2016-10-27	ENCODE	NA	NA	NA	1, 2	1_1, 2_1	NA	NA	NA	NA	NA	ENCFF001TDO, ENCFF454MFQ, ENCFF799MMA, ENCFF836SKU	204510	ENCODE Processing Pipeline	f584a6cb5c5943f310fe7bc4badc95af	NA	https://www.encodeproject.org/files/ENCFF420YHY/@@download/ENCFF420YHY.bed.gz	NA	NA	NA	released
ENCFF328QLX	bed narrowPeak	bed	narrowPeak	optimal IDR thresholded peaks	hg19	ENCSR000BKB	TF ChIP-seq	EFO:0002784	GM12878	cell line	Homo sapiens							NA	NA	NA	MEF2A-human	DNA	NA	NA	NA		NA	2011-07-18	ENCODE	NA	NA	NA	1, 2	1_1, 2_1	NA	NA	NA	NA	NA	ENCFF001TDO, ENCFF099ZTD, ENCFF951TLZ, ENCFF980AUY	367975	ENCODE Processing Pipeline	cff7dbd079130eb4d37ffab592deaa84	NA	https://www.encodeproject.org/files/ENCFF328QLX/@@download/ENCFF328QLX.bed.gz	NA	NA	NA	released
ENCFF372DRC	bed narrowPeak	bed	narrowPeak	optimal IDR thresholded peaks	hg19	ENCSR000DZU	TF ChIP-seq	EFO:0002784	GM12878	cell line	Homo sapiens							NA	NA	NA	USF2-human	DNA	NA	NA	NA		NA	2011-10-29	ENCODE	NA	NA	NA	1, 2	1_1, 2_1	NA	NA	NA	NA	NA	ENCFF001TDO, ENCFF023RDZ, ENCFF485PHV, ENCFF548FHH	139589	ENCODE Processing Pipeline	c0e28ff4091658d0e94ba0a69b97e145	NA	https://www.encodeproject.org/files/ENCFF372DRC/@@download/ENCFF372DRC.bed.gz	NA	NA	NA	released
ENCFF516AJC	bed narrowPeak	bed	narrowPeak	optimal IDR thresholded peaks	hg19	ENCSR597VGC	TF ChIP-seq	EFO:0002784	GM12878	cell line	Homo sapiens							NA	NA	NA	ETV6-human	DNA	NA	NA	NA		NA	2014-07-07	ENCODE	NA	NA	NA	1, 2	1_1, 2_1	NA	NA	NA	NA	NA	ENCFF001TDO, ENCFF831JVY, ENCFF862QRJ, ENCFF959JZX	74606	ENCODE Processing Pipeline	316374d55e9babf8e309648be088e6f9	NA	https://www.encodeproject.org/files/ENCFF516AJC/@@download/ENCFF516AJC.bed.gz	NA	NA	NA	released
ENCFF920HDC	bed narrowPeak	bed	narrowPeak	optimal IDR thresholded peaks	hg19	ENCSR347NOB	TF ChIP-seq	EFO:0002784	GM12878	cell line	Homo sapiens							NA	NA	NA	CEBPZ-human	DNA	NA	NA	NA		NA	2016-03-02	ENCODE	NA	NA	NA	1, 3	1_1, 3_1	NA	NA	NA	NA	NA	ENCFF001TDO, ENCFF045PNJ, ENCFF140CXA, ENCFF932DYK	20648	ENCODE Processing Pipeline	e61bfccca114033dcdd022214dce007f	NA	https://www.encodeproject.org/files/ENCFF920HDC/@@download/ENCFF920HDC.bed.gz	NA	NA	NA	released
ENCFF935HIG	bed narrowPeak	bed	narrowPeak	optimal IDR thresholded peaks	hg19	ENCSR145XQO	TF ChIP-seq	EFO:0002784	GM12878	cell line	Homo sapiens							NA	NA	NA	HDGF-human	DNA	NA	NA	NA		NA	2016-08-24	ENCODE	NA	NA	NA	1, 2	1_1, 2_1	NA	NA	NA	NA	NA	ENCFF001TDO, ENCFF432SFP, ENCFF637CIX, ENCFF816GZA	401608	ENCODE Processing Pipeline	10e3149096e5eb728da6251a011656f6	NA	https://www.encodeproject.org/files/ENCFF935HIG/@@download/ENCFF935HIG.bed.gz	NA	NA	NA	released
ENCFF710VEH	bed narrowPeak	bed	narrowPeak	optimal IDR thresholded peaks	hg19	ENCSR000DZN	TF ChIP-seq	EFO:0002784	GM12878	cell line	Homo sapiens							NA	NA	NA	CTCF-human	DNA	NA	NA	NA		NA	2011-10-29	ENCODE	NA	NA	NA	1, 2	1_1, 2_1	NA	NA	NA	NA	NA	ENCFF001TDO, ENCFF256QBB, ENCFF307KRD, ENCFF833GQU	702399	ENCODE Processing Pipeline	cc13297e7415d8e276f3516031835828	NA	https://www.encodeproject.org/files/ENCFF710VEH/@@download/ENCFF710VEH.bed.gz	NA	NA	NA	released
ENCFF002COV	bed narrowPeak	bed	narrowPeak	optimal IDR thresholded peaks	hg19	ENCSR000EYV	TF ChIP-seq	EFO:0002784	GM12878	cell line	Homo sapiens							NA	NA	NA	JUND-human	DNA	NA	NA	NA		NA	2011-10-29	ENCODE	NA	NA	NA			NA	NA	NA	NA	NA		54938	ENCODE Consortium Analysis Working Group	1624be090891349e91ac01a901993f79	NA	https://www.encodeproject.org/files/ENCFF002COV/@@download/ENCFF002COV.bed.gz	NA	NA	NA	released
ENCFF277VDY	bed narrowPeak	bed	narrowPeak	optimal IDR thresholded peaks	hg19	ENCSR000EAA	TF ChIP-seq	EFO:0002784	GM12878	cell line	Homo sapiens							NA	NA	NA	WRNIP1-human	DNA	NA	NA	NA		NA	2011-10-29	ENCODE	NA	NA	NA	1, 2	1_1, 2_1	NA	NA	NA	NA	NA	ENCFF001TDO, ENCFF317FDH, ENCFF686FNX, ENCFF792ZIP	154015	ENCODE Processing Pipeline	5e7d9db0cbef87de4528e14c15dfb940	NA	https://www.encodeproject.org/files/ENCFF277VDY/@@download/ENCFF277VDY.bed.gz	NA	NA	NA	released
ENCFF618EFD	bed narrowPeak	bed	narrowPeak	pseudoreplicated IDR thresholded peaks	hg19	ENCSR000BRG	TF ChIP-seq	EFO:0002784	GM12878	cell line	Homo sapiens							NA	NA	NA	EGR1-human	DNA	NA	NA	NA		NA	2012-02-29	ENCODE	NA	NA	NA	3	3_1	NA	NA	NA	NA	NA	ENCFF001TDO, ENCFF958SWO	48934	ENCODE Processing Pipeline	5086b8288dcbb4e9f5152cf6c7338a68	NA	https://www.encodeproject.org/files/ENCFF618EFD/@@download/ENCFF618EFD.bed.gz	NA	NA	NA	released
ENCFF902HNO	bed narrowPeak	bed	narrowPeak	pseudoreplicated IDR thresholded peaks	hg19	ENCSR000EUM	TF ChIP-seq	EFO:0002784	GM12878	cell line	Homo sapiens							NA	NA	NA	YY1-human	DNA	NA	NA	NA		NA	2011-10-29	ENCODE	NA	NA	NA	1	1_1	NA	NA	NA	NA	NA	ENCFF001TDO, ENCFF047WZX	18914	ENCODE Processing Pipeline	6f19e637913b758ce50ecff6b0fd36e8	NA	https://www.encodeproject.org/files/ENCFF902HNO/@@download/ENCFF902HNO.bed.gz	NA	NA	NA	released
ENCFF761MGJ	bed narrowPeak	bed	narrowPeak	optimal IDR thresholded peaks	hg19	ENCSR681NOM	TF ChIP-seq	EFO:0002784	GM12878	cell line	Homo sapiens							NA	NA	NA	CEBPB-human	DNA	NA	NA	NA		NA	2014-07-07	ENCODE	NA	NA	NA	1, 2	1_1, 2_1	NA	NA	NA	NA	NA	ENCFF001TDO, ENCFF017STY, ENCFF284OML, ENCFF300RLB	41700	ENCODE Processing Pipeline	380214c27906f67ff28dec054d68900a	NA	https://www.encodeproject.org/files/ENCFF761MGJ/@@download/ENCFF761MGJ.bed.gz	NA	NA	NA	released
ENCFF123WEZ	bed narrowPeak	bed	narrowPeak	optimal IDR thresholded peaks	hg19	ENCSR207PFI	TF ChIP-seq	EFO:0002784	GM12878	cell line	Homo sapiens							NA	NA	NA	ZBED1-human	DNA	NA	NA	NA		NA	2016-02-05	ENCODE	NA	NA	NA	1, 2	1_1, 2_1	NA	NA	NA	NA	NA	ENCFF001TDO, ENCFF196ECC, ENCFF493ZGH, ENCFF846TRX	217520	ENCODE Processing Pipeline	6c56ef3935736be7731a0100ba97731f	NA	https://www.encodeproject.org/files/ENCFF123WEZ/@@download/ENCFF123WEZ.bed.gz	NA	NA	NA	released
ENCFF689AXJ	bed narrowPeak	bed	narrowPeak	optimal IDR thresholded peaks	hg19	ENCSR000DYV	TF ChIP-seq	EFO:0002784	GM12878	cell line	Homo sapiens							NA	NA	NA	MAFK-human	DNA	NA	NA	NA		NA	2012-08-20	ENCODE	NA	NA	NA	1, 2	1_1, 2_1	NA	NA	NA	NA	NA	ENCFF001TDO, ENCFF122PLB, ENCFF156VOX, ENCFF226PAC	121444	ENCODE Processing Pipeline	b61b43061a198f6f74206eee7d7b8e4a	NA	https://www.encodeproject.org/files/ENCFF689AXJ/@@download/ENCFF689AXJ.bed.gz	NA	NA	NA	released
ENCFF733UTZ	bed narrowPeak	bed	narrowPeak	optimal IDR thresholded peaks	hg19	ENCSR412QBS	TF ChIP-seq	EFO:0002784	GM12878	cell line	Homo sapiens							NA	NA	NA	TARDBP-human	DNA	NA	NA	NA		NA	2016-04-22	ENCODE	NA	NA	NA	1, 2	1_1, 2_1	NA	NA	NA	NA	NA	ENCFF001TDO, ENCFF016QUV, ENCFF187SWR, ENCFF354CAT	438542	ENCODE Processing Pipeline	857832d61646de57b072948b6b33b410	NA	https://www.encodeproject.org/files/ENCFF733UTZ/@@download/ENCFF733UTZ.bed.gz	NA	NA	NA	released
ENCFF405NFV	bed narrowPeak	bed	narrowPeak	optimal IDR thresholded peaks	hg19	ENCSR739IHN	TF ChIP-seq	EFO:0002784	GM12878	cell line	Homo sapiens							NA	NA	NA	TBX21-human	DNA	NA	NA	NA		NA	2016-06-14	ENCODE	NA	NA	NA	1, 2	1_1, 2_1	NA	NA	NA	NA	NA	ENCFF001TDO, ENCFF096FPV, ENCFF869HSY, ENCFF902EUL	684545	ENCODE Processing Pipeline	fce6b7bb691da8b4efbb92e321b433a9	NA	https://www.encodeproject.org/files/ENCFF405NFV/@@download/ENCFF405NFV.bed.gz	NA	NA	NA	released
ENCFF310XJC	bed narrowPeak	bed	narrowPeak	optimal IDR thresholded peaks	hg19	ENCSR000DNQ	TF ChIP-seq	EFO:0002784	GM12878	cell line	Homo sapiens							NA	NA	NA	ZZZ3-human	DNA	NA	NA	NA		NA	2011-10-29	ENCODE	NA	NA	NA	1, 2	1_1, 2_1	NA	NA	NA	NA	NA	ENCFF001TDO, ENCFF063ECO, ENCFF833VKG, ENCFF908NXJ	11888	ENCODE Processing Pipeline	c74d3fcbe69e36a64d3a973909d60c6a	NA	https://www.encodeproject.org/files/ENCFF310XJC/@@download/ENCFF310XJC.bed.gz	NA	NA	NA	released
ENCFF002DAI	bed narrowPeak	bed	narrowPeak	optimal IDR thresholded peaks	hg19	ENCSR000DKU	TF ChIP-seq	EFO:0002784	GM12878	cell line	Homo sapiens							NA	NA	NA	MYC-human	DNA	NA	NA	NA		NA	2011-03-17	ENCODE	NA	NA	NA			NA	NA	NA	NA	NA		89590	ENCODE Consortium Analysis Working Group	6520b2bab2bb01aa3703ef80e352b4c0	NA	https://www.encodeproject.org/files/ENCFF002DAI/@@download/ENCFF002DAI.bed.gz	NA	NA	NA	released
ENCFF468MFY	bed narrowPeak	bed	narrowPeak	optimal IDR thresholded peaks	hg19	ENCSR000BHA	TF ChIP-seq	EFO:0002784	GM12878	cell line	Homo sapiens							NA	NA	NA	BCL11A-human	DNA	NA	NA	NA		NA	2011-07-18	ENCODE	NA	NA	NA	1, 2	1_1, 2_1	NA	NA	NA	NA	NA	ENCFF001TDO, ENCFF046PLS, ENCFF080MVF, ENCFF289FQM	345367	ENCODE Processing Pipeline	7f180aca1612b6d01a7e549b1e685303	NA	https://www.encodeproject.org/files/ENCFF468MFY/@@download/ENCFF468MFY.bed.gz	NA	NA	NA	released
ENCFF833FTF	bed narrowPeak	bed	narrowPeak	optimal IDR thresholded peaks	hg19	ENCSR000AKB	TF ChIP-seq	EFO:0002784	GM12878	cell line	Homo sapiens							NA	NA	NA	CTCF-human	DNA	NA	NA	NA		NA	2011-02-10	ENCODE	NA	NA	NA	1, 2	1_1, 2_1	NA	NA	NA	NA	NA	ENCFF001TDO, ENCFF551KNM, ENCFF706QLS, ENCFF934NEI	655789	ENCODE Processing Pipeline	265cfe705263baae508111a4114aab61	NA	https://www.encodeproject.org/files/ENCFF833FTF/@@download/ENCFF833FTF.bed.gz	NA	NA	NA	released
ENCFF957YRU	bed narrowPeak	bed	narrowPeak	optimal IDR thresholded peaks	hg19	ENCSR000DYZ	TF ChIP-seq	EFO:0002784	GM12878	cell line	Homo sapiens							NA	NA	NA	TBL1XR1-human	DNA	NA	NA	NA		NA	2012-05-14	ENCODE	NA	NA	NA	1, 2	1_1, 2_1	NA	NA	NA	NA	NA	ENCFF001TDO, ENCFF453YFD, ENCFF630PWI, ENCFF941AZB	297607	ENCODE Processing Pipeline	5e70a5136c41813c1a7f9b17b00685f4	NA	https://www.encodeproject.org/files/ENCFF957YRU/@@download/ENCFF957YRU.bed.gz	NA	NA	NA	released
ENCFF753RGL	bed narrowPeak	bed	narrowPeak	optimal IDR thresholded peaks	hg19	ENCSR000BMY	TF ChIP-seq	EFO:0002784	GM12878	cell line	Homo sapiens							NA	NA	NA	RAD21-human	DNA	NA	NA	NA		NA	2011-07-18	ENCODE	NA	NA	NA	1, 2	1_1, 2_1	NA	NA	NA	NA	NA	ENCFF001TDO, ENCFF436OWU, ENCFF510UIU, ENCFF601GLM	688110	ENCODE Processing Pipeline	c297cd9f39ea9fa917cc79632b77b70d	NA	https://www.encodeproject.org/files/ENCFF753RGL/@@download/ENCFF753RGL.bed.gz	NA	NA	NA	released
ENCFF344OJI	bed narrowPeak	bed	narrowPeak	optimal IDR thresholded peaks	hg19	ENCSR205SKQ	TF ChIP-seq	EFO:0002784	GM12878	cell line	Homo sapiens							NA	NA	NA	YBX1-human	DNA	NA	NA	NA		NA	2016-08-24	ENCODE	NA	NA	NA	1, 2	1_1, 2_1	NA	NA	NA	NA	NA	ENCFF001TDO, ENCFF009QEI, ENCFF015RED, ENCFF019TVN	44947	ENCODE Processing Pipeline	8f76cd4eaefe9893f5ed8affc6e9a2ad	NA	https://www.encodeproject.org/files/ENCFF344OJI/@@download/ENCFF344OJI.bed.gz	NA	NA	NA	released
ENCFF677KJB	bed narrowPeak	bed	narrowPeak	optimal IDR thresholded peaks	hg19	ENCSR000BQS	TF ChIP-seq	EFO:0002784	GM12878	cell line	Homo sapiens							NA	NA	NA	REST-human	DNA	NA	NA	NA		NA	2012-02-29	ENCODE	NA	NA	NA	1, 2	1_1, 2_1	NA	NA	NA	NA	NA	ENCFF001TDO, ENCFF294FPR, ENCFF793WOV, ENCFF974PTU	109221	ENCODE Processing Pipeline	0c909169189fe56ee39c28dcf7ff48fa	NA	https://www.encodeproject.org/files/ENCFF677KJB/@@download/ENCFF677KJB.bed.gz	NA	NA	NA	released
ENCFF899JBI	bed narrowPeak	bed	narrowPeak	optimal IDR thresholded peaks	hg19	ENCSR835XKS	TF ChIP-seq	EFO:0002784	GM12878	cell line	Homo sapiens							NA	NA	NA	TRIM22-human	DNA	NA	NA	NA		NA	2016-07-28	ENCODE	NA	NA	NA	1, 2	1_1, 2_1	NA	NA	NA	NA	NA	ENCFF001TDO, ENCFF350OGU, ENCFF543JOD, ENCFF568AYW	607627	ENCODE Processing Pipeline	9c5099c43d4fe33f42035269e73fc191	NA	https://www.encodeproject.org/files/ENCFF899JBI/@@download/ENCFF899JBI.bed.gz	NA	NA	NA	released
ENCFF120VUT	bed narrowPeak	bed	narrowPeak	optimal IDR thresholded peaks	hg19	ENCSR000BGD	TF ChIP-seq	EFO:0002784	GM12878	cell line	Homo sapiens							NA	NA	NA	POLR2A-human	DNA	NA	NA	NA		NA	2011-07-18	ENCODE	NA	NA	NA	1, 2	1_1, 2_1	NA	NA	NA	NA	NA	ENCFF001TDO, ENCFF591LRS, ENCFF630QJJ, ENCFF879SHG	820085	ENCODE Processing Pipeline	bca31e848a128f562b9082c678c3ad04	NA	https://www.encodeproject.org/files/ENCFF120VUT/@@download/ENCFF120VUT.bed.gz	NA	NA	NA	released
ENCFF819QYW	bed narrowPeak	bed	narrowPeak	IDR thresholded peaks	GRCh38	ENCSR804IOE	TF ChIP-seq	EFO:0002784	GM12878	cell line	Homo sapiens				CRISPR	insertion	/targets/ZBTB17-human/	NA	NA	NA	ZBTB17-human	DNA	NA	NA	NA	formaldehyde	NA	2020-08-03	ENCODE	NA	NA	NA	1	1_1	NA	NA	NA	NA	NA	ENCFF222VAQ, ENCFF356LFX, ENCFF763QKJ	53700	ENCODE Processing Pipeline	70739ec3ebda082e8c49fc526469b2e7	NA	https://www.encodeproject.org/files/ENCFF819QYW/@@download/ENCFF819QYW.bed.gz	NA	NA	NA	released
ENCFF962JCG	bed narrowPeak	bed	narrowPeak	IDR thresholded peaks	GRCh38	ENCSR804IOE	TF ChIP-seq	EFO:0002784	GM12878	cell line	Homo sapiens				CRISPR	insertion	/targets/ZBTB17-human/	NA	NA	NA	ZBTB17-human	DNA	NA	NA	NA	formaldehyde	NA	2020-08-03	ENCODE	NA	NA	NA	2	2_1	NA	NA	NA	NA	NA	ENCFF222VAQ, ENCFF356LFX, ENCFF600IWS	37121	ENCODE Processing Pipeline	e1f56b32e73e38cca8a1dbe4577e12bd	NA	https://www.encodeproject.org/files/ENCFF962JCG/@@download/ENCFF962JCG.bed.gz	NA	NA	NA	released
ENCFF300JXB	bed narrowPeak	bed	narrowPeak	IDR thresholded peaks	GRCh38	ENCSR804IOE	TF ChIP-seq	EFO:0002784	GM12878	cell line	Homo sapiens				CRISPR	insertion	/targets/ZBTB17-human/	NA	NA	NA	ZBTB17-human	DNA	NA	NA	NA	formaldehyde	NA	2020-08-03	ENCODE	NA	NA	NA	1, 2	1_1, 2_1	NA	NA	NA	NA	NA	ENCFF222VAQ, ENCFF356LFX, ENCFF600IWS, ENCFF763QKJ	78822	ENCODE Processing Pipeline	fffe51ce055d98f3b7c875084cbb5940	NA	https://www.encodeproject.org/files/ENCFF300JXB/@@download/ENCFF300JXB.bed.gz	NA	NA	NA	released
ENCFF069YVD	bed narrowPeak	bed	narrowPeak	optimal IDR thresholded peaks	GRCh38	ENCSR000DNP	TF ChIP-seq	EFO:0002784	GM12878	cell line	Homo sapiens							NA	NA	NA	SUPT20H-human	DNA	NA	NA	NA		NA	2011-10-29	ENCODE	NA	NA	NA	1, 2	1_1, 2_1	NA	NA	NA	NA	NA	ENCFF278NUT, ENCFF319ZKR, ENCFF419RSJ, ENCFF739IPJ	967	ENCODE Processing Pipeline	b218afd3f873e15eb808f9e689fdbd34	NA	https://www.encodeproject.org/files/ENCFF069YVD/@@download/ENCFF069YVD.bed.gz	NA	NA	NA	released
ENCFF157HQD	bed narrowPeak	bed	narrowPeak	IDR thresholded peaks	GRCh38	ENCSR748SQL	TF ChIP-seq	EFO:0002784	GM12878	cell line	Homo sapiens				CRISPR	insertion	/targets/PRDM15-human/	NA	NA	NA	PRDM15-human	DNA	NA	NA	NA	formaldehyde	NA	2020-08-03	ENCODE	NA	NA	NA	1, 2	1_1, 2_1	NA	NA	NA	NA	NA	ENCFF356LFX, ENCFF516IBY, ENCFF669ARL, ENCFF814BPN	34823	ENCODE Processing Pipeline	92eb8ccfa601c06d7d99b42e8547d60d	NA	https://www.encodeproject.org/files/ENCFF157HQD/@@download/ENCFF157HQD.bed.gz	NA	NA	NA	released
ENCFF110ZIH	bed narrowPeak	bed	narrowPeak	IDR thresholded peaks	GRCh38	ENCSR748SQL	TF ChIP-seq	EFO:0002784	GM12878	cell line	Homo sapiens				CRISPR	insertion	/targets/PRDM15-human/	NA	NA	NA	PRDM15-human	DNA	NA	NA	NA	formaldehyde	NA	2020-08-03	ENCODE	NA	NA	NA	1	1_1	NA	NA	NA	NA	NA	ENCFF356LFX, ENCFF516IBY, ENCFF669ARL	14364	ENCODE Processing Pipeline	c58d87176863e855b84bb890bcc8130b	NA	https://www.encodeproject.org/files/ENCFF110ZIH/@@download/ENCFF110ZIH.bed.gz	NA	NA	NA	released
ENCFF741RPT	bed narrowPeak	bed	narrowPeak	IDR thresholded peaks	GRCh38	ENCSR748SQL	TF ChIP-seq	EFO:0002784	GM12878	cell line	Homo sapiens				CRISPR	insertion	/targets/PRDM15-human/	NA	NA	NA	PRDM15-human	DNA	NA	NA	NA	formaldehyde	NA	2020-08-03	ENCODE	NA	NA	NA	2	2_1	NA	NA	NA	NA	NA	ENCFF356LFX, ENCFF516IBY, ENCFF814BPN	19759	ENCODE Processing Pipeline	db8d599cc0b260574651b835e048d9cb	NA	https://www.encodeproject.org/files/ENCFF741RPT/@@download/ENCFF741RPT.bed.gz	NA	NA	NA	released
ENCFF710ROZ	bed narrowPeak	bed	narrowPeak	optimal IDR thresholded peaks	GRCh38	ENCSR000DNO	TF ChIP-seq	EFO:0002784	GM12878	cell line	Homo sapiens							NA	NA	NA	KAT2A-human	DNA	NA	NA	NA		NA	2011-10-29	ENCODE	NA	NA	NA	1, 2	1_1, 2_1	NA	NA	NA	NA	NA	ENCFF099PNC, ENCFF419RSJ, ENCFF426FMQ, ENCFF985CZY	3673	ENCODE Processing Pipeline	9d77e974369bc4b99968a14a3036a06d	NA	https://www.encodeproject.org/files/ENCFF710ROZ/@@download/ENCFF710ROZ.bed.gz	NA	NA	NA	released
[truncated: 5 more columns]
