# Supplementary material for: A leukemia-protective germline variant mediates chromatin module formation via transcription factor nucleation
Source: Nat Commun. 2022 Apr 19;13:2042. doi: 10.1038/s41467-022-29625-6 (PMC9018852; doi:10.1038/s41467-022-29625-6)
Supplement: Supplementary file 6 — Supplementary Data 4 [file 41467_2022_29625_MOESM6_ESM.xlsx]

## Sheet: Supplementary_Data_4
>A07F__commonRT__Read001__axin2_region_001_chr17:63486118-63488118_p0001__B01R
AGGATGAGCGGTCGCACTGGcatcaacgccacgatcagctGCTATCGTTCGTTCGAGGCCcttacttgtg
tttatttctgggtacgatttccttgtaacaCTGCAAGCGTCGCTATGTCG
>A07F__commonRT__Read001__axin2_region_001_chr17:63486118-63488118_p0002__B01R
AGGATGAGCGGTCGCACTGGcatcaacgccacgatcagctGCTATCGTTCGTTCGAGGCCgcaggtctgc
ctttatcagtcttacttgtgtttatttctgCTGCAAGCGTCGCTATGTCG
>A07F__commonRT__Read001__axin2_region_001_chr17:63486118-63488118_p0003__B01R
AGGATGAGCGGTCGCACTGGcatcaacgccacgatcagctGCTATCGTTCGTTCGAGGCCctaccctaga
tttcatctgagcaggtctgcctttatcagtCTGCAAGCGTCGCTATGTCG
>A07F__commonRT__Read001__axin2_region_001_chr17:63486118-63488118_p0004__B01R
AGGATGAGCGGTCGCACTGGcatcaacgccacgatcagctGCTATCGTTCGTTCGAGGCCgtcccagaca
gcctcctcccctaccctagatttcatctgaCTGCAAGCGTCGCTATGTCG
>A07F__commonRT__Read001__axin2_region_001_chr17:63486118-63488118_p0005__B01R
AGGATGAGCGGTCGCACTGGcatcaacgccacgatcagctGCTATCGTTCGTTCGAGGCCaaaaggcccc
agtggggagggtcccagacagcctcctcccCTGCAAGCGTCGCTATGTCG
>A07F__commonRT__Read001__axin2_region_001_chr17:63486118-63488118_p0006__B01R
AGGATGAGCGGTCGCACTGGcatcaacgccacgatcagctGCTATCGTTCGTTCGAGGCCgccaggagtg
tgtacaacggaaaaggccccagtggggaggCTGCAAGCGTCGCTATGTCG
>A07F__commonRT__Read001__axin2_region_001_chr17:63486118-63488118_p0007__B01R
AGGATGAGCGGTCGCACTGGcatcaacgccacgatcagctGCTATCGTTCGTTCGAGGCCcagatggagg
taggagggaagccaggagtgtgtacaacggCTGCAAGCGTCGCTATGTCG
>A07F__commonRT__Read001__axin2_region_001_chr17:63486118-63488118_p0008__B01R
AGGATGAGCGGTCGCACTGGcatcaacgccacgatcagctGCTATCGTTCGTTCGAGGCCccacaaggac
ttcccagaggcagatggaggtaggagggaaCTGCAAGCGTCGCTATGTCG
>A07F__commonRT__Read001__axin2_region_001_chr17:63486118-63488118_p0009__B01R
AGGATGAGCGGTCGCACTGGcatcaacgccacgatcagctGCTATCGTTCGTTCGAGGCCccgggccagg
ggttttgaagccacaaggacttcccagaggCTGCAAGCGTCGCTATGTCG
>A07F__commonRT__Read001__axin2_region_001_chr17:63486118-63488118_p0010__B01R
AGGATGAGCGGTCGCACTGGcatcaacgccacgatcagctGCTATCGTTCGTTCGAGGCCtaaatgctaa
gttctactgtccgggccaggggttttgaagCTGCAAGCGTCGCTATGTCG
>A07F__commonRT__Read001__axin2_region_001_chr17:63486118-63488118_p0011__B01R
AGGATGAGCGGTCGCACTGGcatcaacgccacgatcagctGCTATCGTTCGTTCGAGGCCgaatgataca
cgtatcttgttaaatgctaagttctactgtCTGCAAGCGTCGCTATGTCG
>A07F__commonRT__Read001__axin2_region_001_chr17:63486118-63488118_p0012__B01R
AGGATGAGCGGTCGCACTGGcatcaacgccacgatcagctGCTATCGTTCGTTCGAGGCCacccaagaag
tttaaggcaagaatgatacacgtatcttgtCTGCAAGCGTCGCTATGTCG
>A07F__commonRT__Read001__axin2_region_001_chr17:63486118-63488118_p0013__B01R
AGGATGAGCGGTCGCACTGGcatcaacgccacgatcagctGCTATCGTTCGTTCGAGGCCcaagagagac
agggaagagaacccaagaagtttaaggcaaCTGCAAGCGTCGCTATGTCG
>A07F__commonRT__Read001__axin2_region_001_chr17:63486118-63488118_p0014__B01R
AGGATGAGCGGTCGCACTGGcatcaacgccacgatcagctGCTATCGTTCGTTCGAGGCCaagaactgtt
gctgtctgggcaagagagacagggaagagaCTGCAAGCGTCGCTATGTCG
>A07F__commonRT__Read001__axin2_region_001_chr17:63486118-63488118_p0015__B01R
AGGATGAGCGGTCGCACTGGcatcaacgccacgatcagctGCTATCGTTCGTTCGAGGCCaagacaaaag
ctctctgagaaagaactgttgctgtctgggCTGCAAGCGTCGCTATGTCG
>A07F__commonRT__Read001__axin2_region_001_chr17:63486118-63488118_p0016__B01R
AGGATGAGCGGTCGCACTGGcatcaacgccacgatcagctGCTATCGTTCGTTCGAGGCCgataggagct
tagggtgagtaagacaaaagctctctgagaCTGCAAGCGTCGCTATGTCG
>A07F__commonRT__Read001__axin2_region_001_chr17:63486118-63488118_p0017__B01R
AGGATGAGCGGTCGCACTGGcatcaacgccacgatcagctGCTATCGTTCGTTCGAGGCCtgctatcagg
aggatggaaagataggagcttagggtgagtCTGCAAGCGTCGCTATGTCG
>A07F__commonRT__Read001__axin2_region_001_chr17:63486118-63488118_p0018__B01R
AGGATGAGCGGTCGCACTGGcatcaacgccacgatcagctGCTATCGTTCGTTCGAGGCCcaacccaaga
attttgctcttgctatcaggaggatggaaaCTGCAAGCGTCGCTATGTCG
>A07F__commonRT__Read001__axin2_region_001_chr17:63486118-63488118_p0019__B01R
AGGATGAGCGGTCGCACTGGcatcaacgccacgatcagctGCTATCGTTCGTTCGAGGCCtcatattccc
tggcatccagcaacccaagaattttgctctCTGCAAGCGTCGCTATGTCG
>A07F__commonRT__Read001__axin2_region_001_chr17:63486118-63488118_p0020__B01R
AGGATGAGCGGTCGCACTGGcatcaacgccacgatcagctGCTATCGTTCGTTCGAGGCCaaatgtaagt
gacttgctgttcatattccctggcatccagCTGCAAGCGTCGCTATGTCG
>A07F__commonRT__Read001__axin2_region_001_chr17:63486118-63488118_p0021__B01R
AGGATGAGCGGTCGCACTGGcatcaacgccacgatcagctGCTATCGTTCGTTCGAGGCCcactagcctt
ggaggctcccaaatgtaagtgacttgctgtCTGCAAGCGTCGCTATGTCG
>A07F__commonRT__Read001__axin2_region_001_chr17:63486118-63488118_p0022__B01R
AGGATGAGCGGTCGCACTGGcatcaacgccacgatcagctGCTATCGTTCGTTCGAGGCCcgcctagctc
cagcctcacccactagccttggaggctcccCTGCAAGCGTCGCTATGTCG
>A07F__commonRT__Read001__axin2_region_001_chr17:63486118-63488118_p0023__B01R
AGGATGAGCGGTCGCACTGGcatcaacgccacgatcagctGCTATCGTTCGTTCGAGGCCctggaatagg
agcccccagacgcctagctccagcctcaccCTGCAAGCGTCGCTATGTCG
>A07F__commonRT__Read001__axin2_region_001_chr17:63486118-63488118_p0024__B01R
AGGATGAGCGGTCGCACTGGcatcaacgccacgatcagctGCTATCGTTCGTTCGAGGCCatttatcaag
agagtcagccctggaataggagcccccagaCTGCAAGCGTCGCTATGTCG
>A07F__commonRT__Read001__axin2_region_001_chr17:63486118-63488118_p0025__B01R
AGGATGAGCGGTCGCACTGGcatcaacgccacgatcagctGCTATCGTTCGTTCGAGGCCtgaggcaggg
ccacccaggtatttatcaagagagtcagccCTGCAAGCGTCGCTATGTCG
>A07F__commonRT__Read001__axin2_region_001_chr17:63486118-63488118_p0026__B01R
AGGATGAGCGGTCGCACTGGcatcaacgccacgatcagctGCTATCGTTCGTTCGAGGCCcattatagat
gggggtaaactgaggcagggccacccaggtCTGCAAGCGTCGCTATGTCG
>A07F__commonRT__Read001__axin2_region_001_chr17:63486118-63488118_p0027__B01R
AGGATGAGCGGTCGCACTGGcatcaacgccacgatcagctGCTATCGTTCGTTCGAGGCCcactaagcaa
agcctctcctcattatagatgggggtaaacCTGCAAGCGTCGCTATGTCG
>A07F__commonRT__Read001__axin2_region_001_chr17:63486118-63488118_p0028__B01R
AGGATGAGCGGTCGCACTGGcatcaacgccacgatcagctGCTATCGTTCGTTCGAGGCCatccagacag
tttataaatacactaagcaaagcctctcctCTGCAAGCGTCGCTATGTCG
>A07F__commonRT__Read001__axin2_region_001_chr17:63486118-63488118_p0029__B01R
AGGATGAGCGGTCGCACTGGcatcaacgccacgatcagctGCTATCGTTCGTTCGAGGCCgttaacatga
aatgagatacatccagacagtttataaataCTGCAAGCGTCGCTATGTCG
>A07F__commonRT__Read001__axin2_region_001_chr17:63486118-63488118_p0030__B01R
AGGATGAGCGGTCGCACTGGcatcaacgccacgatcagctGCTATCGTTCGTTCGAGGCCcaggcaccca
acatacatctgttaacatgaaatgagatacCTGCAAGCGTCGCTATGTCG
>A07F__commonRT__Read001__axin2_region_001_chr17:63486118-63488118_p0031__B01R
AGGATGAGCGGTCGCACTGGcatcaacgccacgatcagctGCTATCGTTCGTTCGAGGCCgacagggctc
tgtacccccgcaggcacccaacatacatctCTGCAAGCGTCGCTATGTCG
>A07F__commonRT__Read001__axin2_region_001_chr17:63486118-63488118_p0032__B01R
AGGATGAGCGGTCGCACTGGcatcaacgccacgatcagctGCTATCGTTCGTTCGAGGCCtactcacatc
ccaaaactaggacagggctctgtacccccgCTGCAAGCGTCGCTATGTCG
>A07F__commonRT__Read001__axin2_region_001_chr17:63486118-63488118_p0033__B01R
AGGATGAGCGGTCGCACTGGcatcaacgccacgatcagctGCTATCGTTCGTTCGAGGCCatgcctcctt
cgtgtcttcctactcacatcccaaaactagCTGCAAGCGTCGCTATGTCG
>A07F__commonRT__Read001__axin2_region_001_chr17:63486118-63488118_p0034__B01R
AGGATGAGCGGTCGCACTGGcatcaacgccacgatcagctGCTATCGTTCGTTCGAGGCCaagcttctgg
ggcaagaaccatgcctccttcgtgtcttccCTGCAAGCGTCGCTATGTCG
>A07F__commonRT__Read001__axin2_region_001_chr17:63486118-63488118_p0035__B01R
AGGATGAGCGGTCGCACTGGcatcaacgccacgatcagctGCTATCGTTCGTTCGAGGCCacctttctct
ctcctccaataagcttctggggcaagaaccCTGCAAGCGTCGCTATGTCG
>A07F__commonRT__Read001__axin2_region_001_chr17:63486118-63488118_p0036__B01R
AGGATGAGCGGTCGCACTGGcatcaacgccacgatcagctGCTATCGTTCGTTCGAGGCCcctgcttcat
tcctttgtccacctttctctctcctccaatCTGCAAGCGTCGCTATGTCG
>A07F__commonRT__Read001__axin2_region_001_chr17:63486118-63488118_p0037__B01R
AGGATGAGCGGTCGCACTGGcatcaacgccacgatcagctGCTATCGTTCGTTCGAGGCCgcacagtcct
gccccttcaccctgcttcattcctttgtccCTGCAAGCGTCGCTATGTCG
>A07F__commonRT__Read001__axin2_region_001_chr17:63486118-63488118_p0038__B01R
AGGATGAGCGGTCGCACTGGcatcaacgccacgatcagctGCTATCGTTCGTTCGAGGCCtgccatcttc
agcccatggtgcacagtcctgccccttcacCTGCAAGCGTCGCTATGTCG
>A07F__commonRT__Read001__axin2_region_001_chr17:63486118-63488118_p0039__B01R
AGGATGAGCGGTCGCACTGGcatcaacgccacgatcagctGCTATCGTTCGTTCGAGGCCtggactttga
gtcaggcagctgccatcttcagcccatggtCTGCAAGCGTCGCTATGTCG
>A07F__commonRT__Read001__axin2_region_001_chr17:63486118-63488118_p0040__B01R
AGGATGAGCGGTCGCACTGGcatcaacgccacgatcagctGCTATCGTTCGTTCGAGGCCggtgtcacca
tgttctgccttggactttgagtcaggcagcCTGCAAGCGTCGCTATGTCG
>A07F__commonRT__Read001__axin2_region_001_chr17:63486118-63488118_p0041__B01R
AGGATGAGCGGTCGCACTGGcatcaacgccacgatcagctGCTATCGTTCGTTCGAGGCCgaatgagatc
attggatcatggtgtcaccatgttctgcctCTGCAAGCGTCGCTATGTCG
>A07F__commonRT__Read001__axin2_region_001_chr17:63486118-63488118_p0042__B01R
AGGATGAGCGGTCGCACTGGcatcaacgccacgatcagctGCTATCGTTCGTTCGAGGCCgccccctatg
gacgtagagtgaatgagatcattggatcatCTGCAAGCGTCGCTATGTCG
>A07F__commonRT__Read001__axin2_region_001_chr17:63486118-63488118_p0043__B01R
AGGATGAGCGGTCGCACTGGcatcaacgccacgatcagctGCTATCGTTCGTTCGAGGCCgggttaggaa
gatgagccccgccccctatggacgtagagtCTGCAAGCGTCGCTATGTCG
>A07F__commonRT__Read001__axin2_region_001_chr17:63486118-63488118_p0044__B01R
AGGATGAGCGGTCGCACTGGcatcaacgccacgatcagctGCTATCGTTCGTTCGAGGCCccatccatgg
acttaccttagggttaggaagatgagccccCTGCAAGCGTCGCTATGTCG
>A07F__commonRT__Read001__axin2_region_001_chr17:63486118-63488118_p0045__B01R
AGGATGAGCGGTCGCACTGGcatcaacgccacgatcagctGCTATCGTTCGTTCGAGGCCagtgagaact
agagtctctaccatccatggacttaccttaCTGCAAGCGTCGCTATGTCG
>A07F__commonRT__Read001__axin2_region_001_chr17:63486118-63488118_p0046__B01R
AGGATGAGCGGTCGCACTGGcatcaacgccacgatcagctGCTATCGTTCGTTCGAGGCCgagctgtgaa
ggcaaggaaaagtgagaactagagtctctaCTGCAAGCGTCGCTATGTCG
>A07F__commonRT__Read001__axin2_region_001_chr17:63486118-63488118_p0047__B01R
AGGATGAGCGGTCGCACTGGcatcaacgccacgatcagctGCTATCGTTCGTTCGAGGCCaaataagacc
aataaaggcagagctgtgaaggcaaggaaaCTGCAAGCGTCGCTATGTCG
>A07F__commonRT__Read001__axin2_region_001_chr17:63486118-63488118_p0048__B01R
AGGATGAGCGGTCGCACTGGcatcaacgccacgatcagctGCTATCGTTCGTTCGAGGCCttgcacacag
aaataaacacaaataagaccaataaaggcaCTGCAAGCGTCGCTATGTCG
>A07F__commonRT__Read001__axin2_region_001_chr17:63486118-63488118_p0049__B01R
AGGATGAGCGGTCGCACTGGcatcaacgccacgatcagctGCTATCGTTCGTTCGAGGCCatccctttct
tacaaggaaattgcacacagaaataaacacCTGCAAGCGTCGCTATGTCG
>A07F__commonRT__Read001__axin2_region_001_chr17:63486118-63488118_p0050__B01R
AGGATGAGCGGTCGCACTGGcatcaacgccacgatcagctGCTATCGTTCGTTCGAGGCCaacatttttt
taagccacagatccctttcttacaaggaaaCTGCAAGCGTCGCTATGTCG
>A07F__commonRT__Read001__axin2_region_001_chr17:63486118-63488118_p0051__B01R
AGGATGAGCGGTCGCACTGGcatcaacgccacgatcagctGCTATCGTTCGTTCGAGGCCgaaatagtaa
gtgtcttttaaacatttttttaagccacagCTGCAAGCGTCGCTATGTCG
>A07F__commonRT__Read001__axin2_region_001_chr17:63486118-63488118_p0052__B01R
AGGATGAGCGGTCGCACTGGcatcaacgccacgatcagctGCTATCGTTCGTTCGAGGCCcttgccttga
tcttgtactggaaatagtaagtgtcttttaCTGCAAGCGTCGCTATGTCG
>A07F__commonRT__Read001__axin2_region_001_chr17:63486118-63488118_p0053__B01R
AGGATGAGCGGTCGCACTGGcatcaacgccacgatcagctGCTATCGTTCGTTCGAGGCCccagccattc
ccgatttctccttgccttgatcttgtactgCTGCAAGCGTCGCTATGTCG
>A07F__commonRT__Read001__axin2_region_001_chr17:63486118-63488118_p0054__B01R
AGGATGAGCGGTCGCACTGGcatcaacgccacgatcagctGCTATCGTTCGTTCGAGGCCcaactgctgc
cccattttttccagccattcccgatttctcCTGCAAGCGTCGCTATGTCG
>A07F__commonRT__Read001__axin2_region_001_chr17:63486118-63488118_p0055__B01R
AGGATGAGCGGTCGCACTGGcatcaacgccacgatcagctGCTATCGTTCGTTCGAGGCCcaaattctaa
ccatccctcccaactgctgccccattttttCTGCAAGCGTCGCTATGTCG
>A07F__commonRT__Read001__axin2_region_001_chr17:63486118-63488118_p0056__B01R
AGGATGAGCGGTCGCACTGGcatcaacgccacgatcagctGCTATCGTTCGTTCGAGGCCtcctcttctc
tcttcctgtccaaattctaaccatccctccCTGCAAGCGTCGCTATGTCG
>A07F__commonRT__Read001__axin2_region_001_chr17:63486118-63488118_p0057__B01R
AGGATGAGCGGTCGCACTGGcatcaacgccacgatcagctGCTATCGTTCGTTCGAGGCCgtcctcaccc
agagcccctctcctcttctctcttcctgtcCTGCAAGCGTCGCTATGTCG
>A07F__commonRT__Read001__axin2_region_001_chr17:63486118-63488118_p0058__B01R
AGGATGAGCGGTCGCACTGGcatcaacgccacgatcagctGCTATCGTTCGTTCGAGGCCgctcactcca
tcccatctttgtcctcacccagagcccctcCTGCAAGCGTCGCTATGTCG
>A07F__commonRT__Read001__axin2_region_001_chr17:63486118-63488118_p0059__B01R
AGGATGAGCGGTCGCACTGGcatcaacgccacgatcagctGCTATCGTTCGTTCGAGGCCtcccatgggc
acctgattatgctcactccatcccatctttCTGCAAGCGTCGCTATGTCG
>A07F__commonRT__Read001__axin2_region_001_chr17:63486118-63488118_p0060__B01R
AGGATGAGCGGTCGCACTGGcatcaacgccacgatcagctGCTATCGTTCGTTCGAGGCCtcctggaaga
ccccttgctctcccatgggcacctgattatCTGCAAGCGTCGCTATGTCG
>A07F__commonRT__Read001__axin2_region_001_chr17:63486118-63488118_p0061__B01R
AGGATGAGCGGTCGCACTGGcatcaacgccacgatcagctGCTATCGTTCGTTCGAGGCCcaacatgatt
cttgctcttatcctggaagaccccttgctcCTGCAAGCGTCGCTATGTCG
>A07F__commonRT__Read001__axin2_region_001_chr17:63486118-63488118_p0062__B01R
AGGATGAGCGGTCGCACTGGcatcaacgccacgatcagctGCTATCGTTCGTTCGAGGCCcagcatgctc
cattgttagtcaacatgattcttgctcttaCTGCAAGCGTCGCTATGTCG
>A07F__commonRT__Read001__axin2_region_001_chr17:63486118-63488118_p0063__B01R
AGGATGAGCGGTCGCACTGGcatcaacgccacgatcagctGCTATCGTTCGTTCGAGGCCaaataaagca
cagttagtgtcagcatgctccattgttagtCTGCAAGCGTCGCTATGTCG
>A07F__commonRT__Read001__axin2_region_001_chr17:63486118-63488118_p0064__B01R
AGGATGAGCGGTCGCACTGGcatcaacgccacgatcagctGCTATCGTTCGTTCGAGGCCaagaccttaa
taaacggatggctgggcatggtggcccacaCTGCAAGCGTCGCTATGTCG
>A07F__commonRT__Read001__axin2_region_001_chr17:63486118-63488118_p0065__B01R
AGGATGAGCGGTCGCACTGGcatcaacgccacgatcagctGCTATCGTTCGTTCGAGGCCtcaactgttt
aacacagagtaagaccttaataaacggatgCTGCAAGCGTCGCTATGTCG
>A07F__commonRT__Read001__axin2_region_001_chr17:63486118-63488118_p0066__B01R
AGGATGAGCGGTCGCACTGGcatcaacgccacgatcagctGCTATCGTTCGTTCGAGGCCgtgaacatca
agaatgaatgtcaactgtttaacacagagtCTGCAAGCGTCGCTATGTCG
>A07F__commonRT__Read001__axin2_region_001_chr17:63486118-63488118_p0067__B01R
AGGATGAGCGGTCGCACTGGcatcaacgccacgatcagctGCTATCGTTCGTTCGAGGCCatcttcccca
ttgggttgttgtgaacatcaagaatgaatgCTGCAAGCGTCGCTATGTCG
>A07F__commonRT__Read001__axin2_region_001_chr17:63486118-63488118_p0068__B01R
AGGATGAGCGGTCGCACTGGcatcaacgccacgatcagctGCTATCGTTCGTTCGAGGCCgaaaatgggt
taataatagtatcttccccattgggttgttCTGCAAGCGTCGCTATGTCG
>A07F__commonRT__Read001__axin2_region_001_chr17:63486118-63488118_p0069__B01R
AGGATGAGCGGTCGCACTGGcatcaacgccacgatcagctGCTATCGTTCGTTCGAGGCCgagcctcagt
tttctcctctgaaaatgggttaataatagtCTGCAAGCGTCGCTATGTCG
>A07F__commonRT__Read001__axin2_region_001_chr17:63486118-63488118_p0070__B01R
AGGATGAGCGGTCGCACTGGcatcaacgccacgatcagctGCTATCGTTCGTTCGAGGCCttaagttgct
taacaatgctgagcctcagttttctcctctCTGCAAGCGTCGCTATGTCG
>A07F__commonRT__Read001__axin2_region_001_chr17:63486118-63488118_p0071__B01R
AGGATGAGCGGTCGCACTGGcatcaacgccacgatcagctGCTATCGTTCGTTCGAGGCCccagtagggt
gggacctccattaagttgcttaacaatgctCTGCAAGCGTCGCTATGTCG
>A07F__commonRT__Read001__axin2_region_001_chr17:63486118-63488118_p0072__B01R
AGGATGAGCGGTCGCACTGGcatcaacgccacgatcagctGCTATCGTTCGTTCGAGGCCgcttaaactc
caactgccacccagtagggtgggacctccaCTGCAAGCGTCGCTATGTCG
>A07F__commonRT__Read001__axin2_region_001_chr17:63486118-63488118_p0073__B01R
AGGATGAGCGGTCGCACTGGcatcaacgccacgatcagctGCTATCGTTCGTTCGAGGCCtaggcccaaa
agctcaggatgcttaaactccaactgccacCTGCAAGCGTCGCTATGTCG
>A07F__commonRT__Read001__axin2_region_001_chr17:63486118-63488118_p0074__B01R
AGGATGAGCGGTCGCACTGGcatcaacgccacgatcagctGCTATCGTTCGTTCGAGGCCtaggagtgaa
gagtgagttttaggcccaaaagctcaggatCTGCAAGCGTCGCTATGTCG
>A07F__commonRT__Read001__axin2_region_001_chr17:63486118-63488118_p0075__B01R
AGGATGAGCGGTCGCACTGGcatcaacgccacgatcagctGCTATCGTTCGTTCGAGGCCaataaccagt
gggtctagcataggagtgaagagtgagtttCTGCAAGCGTCGCTATGTCG
>A07F__commonRT__Read001__axin2_region_001_chr17:63486118-63488118_p0076__B01R
AGGATGAGCGGTCGCACTGGcatcaacgccacgatcagctGCTATCGTTCGTTCGAGGCCccaccaatta
aaaaaactcaaataaccagtgggtctagcaCTGCAAGCGTCGCTATGTCG
>A07F__commonRT__Read001__axin2_region_001_chr17:63486118-63488118_p0077__B01R
AGGATGAGCGGTCGCACTGGcatcaacgccacgatcagctGCTATCGTTCGTTCGAGGCCctcttagccc
atcaacctggccaccaattaaaaaaactcaCTGCAAGCGTCGCTATGTCG
>A07F__commonRT__Read001__axin2_region_001_chr17:63486118-63488118_p0078__B01R
AGGATGAGCGGTCGCACTGGcatcaacgccacgatcagctGCTATCGTTCGTTCGAGGCCttaaaagggg
agggttctttctcttagcccatcaacctggCTGCAAGCGTCGCTATGTCG
>A07F__commonRT__Read001__axin2_region_001_chr17:63486118-63488118_p0079__B01R
AGGATGAGCGGTCGCACTGGcatcaacgccacgatcagctGCTATCGTTCGTTCGAGGCCttgccaggaa
tgaatggtggttaaaaggggagggttctttCTGCAAGCGTCGCTATGTCG
>A07F__commonRT__Read001__axin2_region_001_chr17:63486118-63488118_p0080__B01R
AGGATGAGCGGTCGCACTGGcatcaacgccacgatcagctGCTATCGTTCGTTCGAGGCCgaggcagaga
ggcccaagctttgccaggaatgaatggtggCTGCAAGCGTCGCTATGTCG
>A07F__commonRT__Read001__axin2_region_001_chr17:63486118-63488118_p0081__B01R
AGGATGAGCGGTCGCACTGGcatcaacgccacgatcagctGCTATCGTTCGTTCGAGGCCccctctgctg
agatcagaaggaggcagagaggcccaagctCTGCAAGCGTCGCTATGTCG
>A07F__commonRT__Read001__axin2_region_001_chr17:63486118-63488118_p0082__B01R
AGGATGAGCGGTCGCACTGGcatcaacgccacgatcagctGCTATCGTTCGTTCGAGGCCcaccccattg
gggttgttcaccctctgctgagatcagaagCTGCAAGCGTCGCTATGTCG
>A07F__commonRT__Read001__axin2_region_001_chr17:63486118-63488118_p0083__B01R
AGGATGAGCGGTCGCACTGGcatcaacgccacgatcagctGCTATCGTTCGTTCGAGGCCcatatggtag
ctgctgaaaacaccccattggggttgttcaCTGCAAGCGTCGCTATGTCG
>A07F__commonRT__Read002__axin2_region_002_chr17:63488119-63490119_p0001__B01R
AGGATGAGCGGTCGCACTGGcatcaacgccacgatcagctCCCATGATCGTCCGATCTGGcttgaacctg
ggaggaagagcctgttccccaatcccttccCTGCAAGCGTCGCTATGTCG
>A07F__commonRT__Read002__axin2_region_002_chr17:63488119-63490119_p0002__B01R
AGGATGAGCGGTCGCACTGGcatcaacgccacgatcagctCCCATGATCGTCCGATCTGGggaggctgtg
gcaggaaggtcacttgaacctgggaggaagCTGCAAGCGTCGCTATGTCG
>A07F__commonRT__Read002__axin2_region_002_chr17:63488119-63490119_p0003__B01R
AGGATGAGCGGTCGCACTGGcatcaacgccacgatcagctCCCATGATCGTCCGATCTGGcaaaggtata
gaaatggaccttgggaggtcaaggcaggtgCTGCAAGCGTCGCTATGTCG
>A07F__commonRT__Read002__axin2_region_002_chr17:63488119-63490119_p0004__B01R
AGGATGAGCGGTCGCACTGGcatcaacgccacgatcagctCCCATGATCGTCCGATCTGGctggtttgct
ggaataaaatcaaaggtatagaaatggaccCTGCAAGCGTCGCTATGTCG
>A07F__commonRT__Read002__axin2_region_002_chr17:63488119-63490119_p0005__B01R
AGGATGAGCGGTCGCACTGGcatcaacgccacgatcagctCCCATGATCGTCCGATCTGGacaagctact
ctgcctgccactggtttgctggaataaaatCTGCAAGCGTCGCTATGTCG
>A07F__commonRT__Read002__axin2_region_002_chr17:63488119-63490119_p0006__B01R
AGGATGAGCGGTCGCACTGGcatcaacgccacgatcagctCCCATGATCGTCCGATCTGGaaaataggta
tggcgctgacacaagctactctgcctgccaCTGCAAGCGTCGCTATGTCG
>A07F__commonRT__Read002__axin2_region_002_chr17:63488119-63490119_p0007__B01R
AGGATGAGCGGTCGCACTGGcatcaacgccacgatcagctCCCATGATCGTCCGATCTGGgcttcagttt
cccgctctgaaaaataggtatggcgctgacCTGCAAGCGTCGCTATGTCG
>A07F__commonRT__Read002__axin2_region_002_chr17:63488119-63490119_p0008__B01R
AGGATGAGCGGTCGCACTGGcatcaacgccacgatcagctCCCATGATCGTCCGATCTGGctggtcactt
aatcctctgagcttcagtttcccgctctgaCTGCAAGCGTCGCTATGTCG
>A07F__commonRT__Read002__axin2_region_002_chr17:63488119-63490119_p0009__B01R
AGGATGAGCGGTCGCACTGGcatcaacgccacgatcagctCCCATGATCGTCCGATCTGGctagctctat
gaacttggcactggtcacttaatcctctgaCTGCAAGCGTCGCTATGTCG
>A07F__commonRT__Read002__axin2_region_002_chr17:63488119-63490119_p0010__B01R
AGGATGAGCGGTCGCACTGGcatcaacgccacgatcagctCCCATGATCGTCCGATCTGGaacccgcata
actaccacttctagctctatgaacttggcaCTGCAAGCGTCGCTATGTCG
>A07F__commonRT__Read002__axin2_region_002_chr17:63488119-63490119_p0011__B01R
AGGATGAGCGGTCGCACTGGcatcaacgccacgatcagctCCCATGATCGTCCGATCTGGagtgggaggc
actcagatggaacccgcataactaccacttCTGCAAGCGTCGCTATGTCG
>A07F__commonRT__Read002__axin2_region_002_chr17:63488119-63490119_p0012__B01R
AGGATGAGCGGTCGCACTGGcatcaacgccacgatcagctCCCATGATCGTCCGATCTGGctgccccatt
gatagctatcagtgggaggcactcagatggCTGCAAGCGTCGCTATGTCG
>A07F__commonRT__Read002__axin2_region_002_chr17:63488119-63490119_p0013__B01R
AGGATGAGCGGTCGCACTGGcatcaacgccacgatcagctCCCATGATCGTCCGATCTGGtctccctggt
aatagggtatctgccccattgatagctatcCTGCAAGCGTCGCTATGTCG
>A07F__commonRT__Read002__axin2_region_002_chr17:63488119-63490119_p0014__B01R
AGGATGAGCGGTCGCACTGGcatcaacgccacgatcagctCCCATGATCGTCCGATCTGGtgttgaactg
atggctgctctctccctggtaatagggtatCTGCAAGCGTCGCTATGTCG
>A07F__commonRT__Read002__axin2_region_002_chr17:63488119-63490119_p0015__B01R
AGGATGAGCGGTCGCACTGGcatcaacgccacgatcagctCCCATGATCGTCCGATCTGGcttgtatgtc
tgttcttaagtgttgaactgatggctgctcCTGCAAGCGTCGCTATGTCG
>A07F__commonRT__Read002__axin2_region_002_chr17:63488119-63490119_p0016__B01R
AGGATGAGCGGTCGCACTGGcatcaacgccacgatcagctCCCATGATCGTCCGATCTGGattccaaggt
tgaaccactgcttgtatgtctgttcttaagCTGCAAGCGTCGCTATGTCG
>A07F__commonRT__Read002__axin2_region_002_chr17:63488119-63490119_p0017__B01R
AGGATGAGCGGTCGCACTGGcatcaacgccacgatcagctCCCATGATCGTCCGATCTGGtactcatcac
cagccagcagattccaaggttgaaccactgCTGCAAGCGTCGCTATGTCG
>A07F__commonRT__Read002__axin2_region_002_chr17:63488119-63490119_p0018__B01R
AGGATGAGCGGTCGCACTGGcatcaacgccacgatcagctCCCATGATCGTCCGATCTGGcttttcactg
gatactttgatactcatcaccagccagcagCTGCAAGCGTCGCTATGTCG
>A07F__commonRT__Read002__axin2_region_002_chr17:63488119-63490119_p0019__B01R
AGGATGAGCGGTCGCACTGGcatcaacgccacgatcagctCCCATGATCGTCCGATCTGGatatgcatca
ctaacaggtgcttttcactggatactttgaCTGCAAGCGTCGCTATGTCG
>A07F__commonRT__Read002__axin2_region_002_chr17:63488119-63490119_p0020__B01R
AGGATGAGCGGTCGCACTGGcatcaacgccacgatcagctCCCATGATCGTCCGATCTGGtgtgctgggg
ttaatggaagatatgcatcactaacaggtgCTGCAAGCGTCGCTATGTCG
>A07F__commonRT__Read002__axin2_region_002_chr17:63488119-63490119_p0021__B01R
AGGATGAGCGGTCGCACTGGcatcaacgccacgatcagctCCCATGATCGTCCGATCTGGggttccttgt
ttagttgacttgtgctggggttaatggaagCTGCAAGCGTCGCTATGTCG
>A07F__commonRT__Read002__axin2_region_002_chr17:63488119-63490119_p0022__B01R
AGGATGAGCGGTCGCACTGGcatcaacgccacgatcagctCCCATGATCGTCCGATCTGGccaagttggt
gcctctcagaggttccttgtttagttgactCTGCAAGCGTCGCTATGTCG
>A07F__commonRT__Read002__axin2_region_002_chr17:63488119-63490119_p0023__B01R
AGGATGAGCGGTCGCACTGGcatcaacgccacgatcagctCCCATGATCGTCCGATCTGGacttgctggt
ttcattctatccaagttggtgcctctcagaCTGCAAGCGTCGCTATGTCG
>A07F__commonRT__Read002__axin2_region_002_chr17:63488119-63490119_p0024__B01R
AGGATGAGCGGTCGCACTGGcatcaacgccacgatcagctCCCATGATCGTCCGATCTGGtatgacaaaa
agtcaggtgaacttgctggtttcattctatCTGCAAGCGTCGCTATGTCG
>A07F__commonRT__Read002__axin2_region_002_chr17:63488119-63490119_p0025__B01R
AGGATGAGCGGTCGCACTGGcatcaacgccacgatcagctCCCATGATCGTCCGATCTGGtgacaagtcc
gggcgcagtgtctcacgcctttaatcccagCTGCAAGCGTCGCTATGTCG
>A07F__commonRT__Read002__axin2_region_002_chr17:63488119-63490119_p0026__B01R
AGGATGAGCGGTCGCACTGGcatcaacgccacgatcagctCCCATGATCGTCCGATCTGGcattgcagcc
taaaaggatgtgacaagtccgggcgcagtgCTGCAAGCGTCGCTATGTCG
>A07F__commonRT__Read002__axin2_region_002_chr17:63488119-63490119_p0027__B01R
AGGATGAGCGGTCGCACTGGcatcaacgccacgatcagctCCCATGATCGTCCGATCTGGgagtttaact
tcatgcatctcattgcagcctaaaaggatgCTGCAAGCGTCGCTATGTCG
>A07F__commonRT__Read002__axin2_region_002_chr17:63488119-63490119_p0028__B01R
AGGATGAGCGGTCGCACTGGcatcaacgccacgatcagctCCCATGATCGTCCGATCTGGtgtagacagg
agtgattgatgagtttaacttcatgcatctCTGCAAGCGTCGCTATGTCG
>A07F__commonRT__Read002__axin2_region_002_chr17:63488119-63490119_p0029__B01R
AGGATGAGCGGTCGCACTGGcatcaacgccacgatcagctCCCATGATCGTCCGATCTGGggacctagct
ctgggccgcatgtagacaggagtgattgatCTGCAAGCGTCGCTATGTCG
>A07F__commonRT__Read002__axin2_region_002_chr17:63488119-63490119_p0030__B01R
AGGATGAGCGGTCGCACTGGcatcaacgccacgatcagctCCCATGATCGTCCGATCTGGctgcgtgaag
aaagggctgaggacctagctctgggccgcaCTGCAAGCGTCGCTATGTCG
>A07F__commonRT__Read002__axin2_region_002_chr17:63488119-63490119_p0031__B01R
AGGATGAGCGGTCGCACTGGcatcaacgccacgatcagctCCCATGATCGTCCGATCTGGaattcctgaa
cacacattcactgcgtgaagaaagggctgaCTGCAAGCGTCGCTATGTCG
>A07F__commonRT__Read002__axin2_region_002_chr17:63488119-63490119_p0032__B01R
AGGATGAGCGGTCGCACTGGcatcaacgccacgatcagctCCCATGATCGTCCGATCTGGgcccagttcc
acacaggggcaattcctgaacacacattcaCTGCAAGCGTCGCTATGTCG
>A07F__commonRT__Read002__axin2_region_002_chr17:63488119-63490119_p0033__B01R
AGGATGAGCGGTCGCACTGGcatcaacgccacgatcagctCCCATGATCGTCCGATCTGGgcccctgagc
aagggagtaagcccagttccacacaggggcCTGCAAGCGTCGCTATGTCG
>A07F__commonRT__Read002__axin2_region_002_chr17:63488119-63490119_p0034__B01R
AGGATGAGCGGTCGCACTGGcatcaacgccacgatcagctCCCATGATCGTCCGATCTGGggctccaggc
attgtcctcagcccctgagcaagggagtaaCTGCAAGCGTCGCTATGTCG
>A07F__commonRT__Read002__axin2_region_002_chr17:63488119-63490119_p0035__B01R
AGGATGAGCGGTCGCACTGGcatcaacgccacgatcagctCCCATGATCGTCCGATCTGGtcacgcaggc
atgaaggaatggctccaggcattgtcctcaCTGCAAGCGTCGCTATGTCG
>A07F__commonRT__Read002__axin2_region_002_chr17:63488119-63490119_p0036__B01R
AGGATGAGCGGTCGCACTGGcatcaacgccacgatcagctCCCATGATCGTCCGATCTGGccttaaatgc
accttagagttcacgcaggcatgaaggaatCTGCAAGCGTCGCTATGTCG
>A07F__commonRT__Read002__axin2_region_002_chr17:63488119-63490119_p0037__B01R
AGGATGAGCGGTCGCACTGGcatcaacgccacgatcagctCCCATGATCGTCCGATCTGGtaggatctat
tttcttgaatccttaaatgcaccttagagtCTGCAAGCGTCGCTATGTCG
>A07F__commonRT__Read002__axin2_region_002_chr17:63488119-63490119_p0038__B01R
AGGATGAGCGGTCGCACTGGcatcaacgccacgatcagctCCCATGATCGTCCGATCTGGcacctaggcc
tgattcacattaggatctattttcttgaatCTGCAAGCGTCGCTATGTCG
>A07F__commonRT__Read002__axin2_region_002_chr17:63488119-63490119_p0039__B01R
AGGATGAGCGGTCGCACTGGcatcaacgccacgatcagctCCCATGATCGTCCGATCTGGcaggcctagt
gtgcccagagcacctaggcctgattcacatCTGCAAGCGTCGCTATGTCG
>A07F__commonRT__Read002__axin2_region_002_chr17:63488119-63490119_p0040__B01R
AGGATGAGCGGTCGCACTGGcatcaacgccacgatcagctCCCATGATCGTCCGATCTGGcctaaaggct
ggagaacagacaggcctagtgtgcccagagCTGCAAGCGTCGCTATGTCG
>A07F__commonRT__Read002__axin2_region_002_chr17:63488119-63490119_p0041__B01R
AGGATGAGCGGTCGCACTGGcatcaacgccacgatcagctCCCATGATCGTCCGATCTGGgggttaccat
ggaaaccagacctaaaggctggagaacagaCTGCAAGCGTCGCTATGTCG
>A07F__commonRT__Read002__axin2_region_002_chr17:63488119-63490119_p0042__B01R
AGGATGAGCGGTCGCACTGGcatcaacgccacgatcagctCCCATGATCGTCCGATCTGGctcgggttgt
ggttcattatgggttaccatggaaaccagaCTGCAAGCGTCGCTATGTCG
>A07F__commonRT__Read002__axin2_region_002_chr17:63488119-63490119_p0043__B01R
AGGATGAGCGGTCGCACTGGcatcaacgccacgatcagctCCCATGATCGTCCGATCTGGgaagactttg
ggaaaccaagctcgggttgtggttcattatCTGCAAGCGTCGCTATGTCG
>A07F__commonRT__Read002__axin2_region_002_chr17:63488119-63490119_p0044__B01R
AGGATGAGCGGTCGCACTGGcatcaacgccacgatcagctCCCATGATCGTCCGATCTGGttacaaggta
gttggctctagaagactttgggaaaccaagCTGCAAGCGTCGCTATGTCG
>A07F__commonRT__Read002__axin2_region_002_chr17:63488119-63490119_p0045__B01R
AGGATGAGCGGTCGCACTGGcatcaacgccacgatcagctCCCATGATCGTCCGATCTGGccttgaggaa
ttctcaataattacaaggtagttggctctaCTGCAAGCGTCGCTATGTCG
>A07F__commonRT__Read002__axin2_region_002_chr17:63488119-63490119_p0046__B01R
AGGATGAGCGGTCGCACTGGcatcaacgccacgatcagctCCCATGATCGTCCGATCTGGcacataccaa
ggtgcctggcccttgaggaattctcaataaCTGCAAGCGTCGCTATGTCG
>A07F__commonRT__Read002__axin2_region_002_chr17:63488119-63490119_p0047__B01R
AGGATGAGCGGTCGCACTGGcatcaacgccacgatcagctCCCATGATCGTCCGATCTGGcatgagataa
tttatgatcgcacataccaaggtgcctggcCTGCAAGCGTCGCTATGTCG
>A07F__commonRT__Read002__axin2_region_002_chr17:63488119-63490119_p0048__B01R
AGGATGAGCGGTCGCACTGGcatcaacgccacgatcagctCCCATGATCGTCCGATCTGGacagtgttgt
gagaattatacatgagataatttatgatcgCTGCAAGCGTCGCTATGTCG
>A07F__commonRT__Read002__axin2_region_002_chr17:63488119-63490119_p0049__B01R
AGGATGAGCGGTCGCACTGGcatcaacgccacgatcagctCCCATGATCGTCCGATCTGGctcatgtacc
aaatggggtgacagtgttgtgagaattataCTGCAAGCGTCGCTATGTCG
>A07F__commonRT__Read002__axin2_region_002_chr17:63488119-63490119_p0050__B01R
AGGATGAGCGGTCGCACTGGcatcaacgccacgatcagctCCCATGATCGTCCGATCTGGacctctctga
acctcaggtcctcatgtaccaaatggggtgCTGCAAGCGTCGCTATGTCG
>A07F__commonRT__Read002__axin2_region_002_chr17:63488119-63490119_p0051__B01R
AGGATGAGCGGTCGCACTGGcatcaacgccacgatcagctCCCATGATCGTCCGATCTGGaaacttgatc
aggtggcttaacctctctgaacctcaggtcCTGCAAGCGTCGCTATGTCG
>A07F__commonRT__Read002__axin2_region_002_chr17:63488119-63490119_p0052__B01R
AGGATGAGCGGTCGCACTGGcatcaacgccacgatcagctCCCATGATCGTCCGATCTGGgatcacctgt
cagctgtgtgaaacttgatcaggtggcttaCTGCAAGCGTCGCTATGTCG
>A07F__commonRT__Read002__axin2_region_002_chr17:63488119-63490119_p0053__B01R
AGGATGAGCGGTCGCACTGGcatcaacgccacgatcagctCCCATGATCGTCCGATCTGGccccctcaac
taccttgcgtgatcacctgtcagctgtgtgCTGCAAGCGTCGCTATGTCG
>A07F__commonRT__Read002__axin2_region_002_chr17:63488119-63490119_p0054__B01R
AGGATGAGCGGTCGCACTGGcatcaacgccacgatcagctCCCATGATCGTCCGATCTGGcatgaggttg
ccagagtcacccccctcaactaccttgcgtCTGCAAGCGTCGCTATGTCG
>A07F__commonRT__Read002__axin2_region_002_chr17:63488119-63490119_p0055__B01R
AGGATGAGCGGTCGCACTGGcatcaacgccacgatcagctCCCATGATCGTCCGATCTGGcctttctcat
gaccctttgtcatgaggttgccagagtcacCTGCAAGCGTCGCTATGTCG
>A07F__commonRT__Read002__axin2_region_002_chr17:63488119-63490119_p0056__B01R
AGGATGAGCGGTCGCACTGGcatcaacgccacgatcagctCCCATGATCGTCCGATCTGGctatcaacta
taggaggatgcctttctcatgaccctttgtCTGCAAGCGTCGCTATGTCG
>A07F__commonRT__Read002__axin2_region_002_chr17:63488119-63490119_p0057__B01R
AGGATGAGCGGTCGCACTGGcatcaacgccacgatcagctCCCATGATCGTCCGATCTGGgcctctgagc
cactgccagcctatcaactataggaggatgCTGCAAGCGTCGCTATGTCG
>A07F__commonRT__Read002__axin2_region_002_chr17:63488119-63490119_p0058__B01R
AGGATGAGCGGTCGCACTGGcatcaacgccacgatcagctCCCATGATCGTCCGATCTGGcccatcacac
atccctagttgcctctgagccactgccagcCTGCAAGCGTCGCTATGTCG
>A07F__commonRT__Read002__axin2_region_002_chr17:63488119-63490119_p0059__B01R
AGGATGAGCGGTCGCACTGGcatcaacgccacgatcagctCCCATGATCGTCCGATCTGGaacaaagccc
cattcccttccccatcacacatccctagttCTGCAAGCGTCGCTATGTCG
>A07F__commonRT__Read002__axin2_region_002_chr17:63488119-63490119_p0060__B01R
AGGATGAGCGGTCGCACTGGcatcaacgccacgatcagctCCCATGATCGTCCGATCTGGtgggccttgt
agatccaaccaacaaagccccattcccttcCTGCAAGCGTCGCTATGTCG
>A07F__commonRT__Read002__axin2_region_002_chr17:63488119-63490119_p0061__B01R
AGGATGAGCGGTCGCACTGGcatcaacgccacgatcagctCCCATGATCGTCCGATCTGGccttagacaa
tggctcctgatgggccttgtagatccaaccCTGCAAGCGTCGCTATGTCG
>A07F__commonRT__Read002__axin2_region_002_chr17:63488119-63490119_p0062__B01R
AGGATGAGCGGTCGCACTGGcatcaacgccacgatcagctCCCATGATCGTCCGATCTGGtattctcccg
caaatgccttccttagacaatggctcctgaCTGCAAGCGTCGCTATGTCG
>A07F__commonRT__Read002__axin2_region_002_chr17:63488119-63490119_p0063__B01R
AGGATGAGCGGTCGCACTGGcatcaacgccacgatcagctCCCATGATCGTCCGATCTGGgtaagggtgg
accttcactctattctcccgcaaatgccttCTGCAAGCGTCGCTATGTCG
>A07F__commonRT__Read002__axin2_region_002_chr17:63488119-63490119_p0064__B01R
AGGATGAGCGGTCGCACTGGcatcaacgccacgatcagctCCCATGATCGTCCGATCTGGggggtggggt
gagggaaagtgtaagggtggaccttcactcCTGCAAGCGTCGCTATGTCG
>A07F__commonRT__Read002__axin2_region_002_chr17:63488119-63490119_p0065__B01R
AGGATGAGCGGTCGCACTGGcatcaacgccacgatcagctCCCATGATCGTCCGATCTGGgagagggttg
ggtgtgagagggggtggggtgagggaaagtCTGCAAGCGTCGCTATGTCG
>A07F__commonRT__Read002__axin2_region_002_chr17:63488119-63490119_p0066__B01R
AGGATGAGCGGTCGCACTGGcatcaacgccacgatcagctCCCATGATCGTCCGATCTGGttgactaaca
atggagaatggagagggttgggtgtgagagCTGCAAGCGTCGCTATGTCG
>A07F__commonRT__Read002__axin2_region_002_chr17:63488119-63490119_p0067__B01R
AGGATGAGCGGTCGCACTGGcatcaacgccacgatcagctCCCATGATCGTCCGATCTGGggataagagc
aagaatcatgttgactaacaatggagaatgCTGCAAGCGTCGCTATGTCG
>A07F__commonRT__Read002__axin2_region_002_chr17:63488119-63490119_p0068__B01R
AGGATGAGCGGTCGCACTGGcatcaacgccacgatcagctCCCATGATCGTCCGATCTGGggacagcaag
gggtcttccaggataagagcaagaatcatgCTGCAAGCGTCGCTATGTCG
>A07F__commonRT__Read002__axin2_region_002_chr17:63488119-63490119_p0069__B01R
AGGATGAGCGGTCGCACTGGcatcaacgccacgatcagctCCCATGATCGTCCGATCTGGagcatgacca
ggtgcccacaggacagcaaggggtcttccaCTGCAAGCGTCGCTATGTCG
>A07F__commonRT__Read002__axin2_region_002_chr17:63488119-63490119_p0070__B01R
AGGATGAGCGGTCGCACTGGcatcaacgccacgatcagctCCCATGATCGTCCGATCTGGgacaaagatg
ggatggagtgagcatgaccaggtgcccacaCTGCAAGCGTCGCTATGTCG
>A07F__commonRT__Read002__axin2_region_002_chr17:63488119-63490119_p0071__B01R
AGGATGAGCGGTCGCACTGGcatcaacgccacgatcagctCCCATGATCGTCCGATCTGGggagaggggc
tctgggtgaggacaaagatgggatggagtgCTGCAAGCGTCGCTATGTCG
>A07F__commonRT__Read002__axin2_region_002_chr17:63488119-63490119_p0072__B01R
AGGATGAGCGGTCGCACTGGcatcaacgccacgatcagctCCCATGATCGTCCGATCTGGttagaatttg
gagaggaagaggagaggggctctgggtgagCTGCAAGCGTCGCTATGTCG
>A07F__commonRT__Read002__axin2_region_002_chr17:63488119-63490119_p0073__B01R
AGGATGAGCGGTCGCACTGGcatcaacgccacgatcagctCCCATGATCGTCCGATCTGGgcaggcgttg
ggagggatggttagaatttggagaggaagaCTGCAAGCGTCGCTATGTCG
>A07F__commonRT__Read002__axin2_region_002_chr17:63488119-63490119_p0074__B01R
AGGATGAGCGGTCGCACTGGcatcaacgccacgatcagctCCCATGATCGTCCGATCTGGgaatggctgc
aaaagatggggcaggcgttgggagggatggCTGCAAGCGTCGCTATGTCG
>A07F__commonRT__Read002__axin2_region_002_chr17:63488119-63490119_p0075__B01R
AGGATGAGCGGTCGCACTGGcatcaacgccacgatcagctCCCATGATCGTCCGATCTGGtcaaggtgag
gagaaatcaagaatggctgcaaaagatgggCTGCAAGCGTCGCTATGTCG
>A07F__commonRT__Read002__axin2_region_002_chr17:63488119-63490119_p0076__B01R
AGGATGAGCGGTCGCACTGGcatcaacgccacgatcagctCCCATGATCGTCCGATCTGGttgctatttc
cagtacaagatcaaggtgaggagaaatcaaCTGCAAGCGTCGCTATGTCG
>A07F__commonRT__Read002__axin2_region_002_chr17:63488119-63490119_p0077__B01R
AGGATGAGCGGTCGCACTGGcatcaacgccacgatcagctCCCATGATCGTCCGATCTGGaaaaaatgtt
taaaagacacttgctatttccagtacaagaCTGCAAGCGTCGCTATGTCG
>A07F__commonRT__Read003__axin2_region_003_chr17:63490120-63492120_p0001__B01R
AGGATGAGCGGTCGCACTGGcatcaacgccacgatcagctAACGAGACGGTCAATCGCGCatgcccattc
tcctgcccccctgttcttcctacagttgtgCTGCAAGCGTCGCTATGTCG
>A07F__commonRT__Read003__axin2_region_003_chr17:63490120-63492120_p0002__B01R
AGGATGAGCGGTCGCACTGGcatcaacgccacgatcagctAACGAGACGGTCAATCGCGCcatacacctt
gctaagcctgatgcccattctcctgcccccCTGCAAGCGTCGCTATGTCG
>A07F__commonRT__Read003__axin2_region_003_chr17:63490120-63492120_p0003__B01R
AGGATGAGCGGTCGCACTGGcatcaacgccacgatcagctAACGAGACGGTCAATCGCGCccgcacctcc
aggcctgggccatacaccttgctaagcctgCTGCAAGCGTCGCTATGTCG
>A07F__commonRT__Read003__axin2_region_003_chr17:63490120-63492120_p0004__B01R
AGGATGAGCGGTCGCACTGGcatcaacgccacgatcagctAACGAGACGGTCAATCGCGCctggaatgtc
tttagcaactccgcacctccaggcctgggcCTGCAAGCGTCGCTATGTCG
>A07F__commonRT__Read003__axin2_region_003_chr17:63490120-63492120_p0005__B01R
AGGATGAGCGGTCGCACTGGcatcaacgccacgatcagctAACGAGACGGTCAATCGCGCgctccagcaa
acttgcagctctggaatgtctttagcaactCTGCAAGCGTCGCTATGTCG
>A07F__commonRT__Read003__axin2_region_003_chr17:63490120-63492120_p0006__B01R
AGGATGAGCGGTCGCACTGGcatcaacgccacgatcagctAACGAGACGGTCAATCGCGCtctacccagc
ccaggtccccgctccagcaaacttgcagctCTGCAAGCGTCGCTATGTCG
>A07F__commonRT__Read003__axin2_region_003_chr17:63490120-63492120_p0007__B01R
AGGATGAGCGGTCGCACTGGcatcaacgccacgatcagctAACGAGACGGTCAATCGCGCtccttccttg
cctcattagctctacccagcccaggtccccCTGCAAGCGTCGCTATGTCG
>A07F__commonRT__Read003__axin2_region_003_chr17:63490120-63492120_p0008__B01R
AGGATGAGCGGTCGCACTGGcatcaacgccacgatcagctAACGAGACGGTCAATCGCGCaggcagagcc
tgacctactctccttccttgcctcattagcCTGCAAGCGTCGCTATGTCG
>A07F__commonRT__Read003__axin2_region_003_chr17:63490120-63492120_p0009__B01R
AGGATGAGCGGTCGCACTGGcatcaacgccacgatcagctAACGAGACGGTCAATCGCGCgcattaatgt
cctccaagtcaggcagagcctgacctactcCTGCAAGCGTCGCTATGTCG
>A07F__commonRT__Read003__axin2_region_003_chr17:63490120-63492120_p0010__B01R
AGGATGAGCGGTCGCACTGGcatcaacgccacgatcagctAACGAGACGGTCAATCGCGCacgcagtctg
ctggatggaggcattaatgtcctccaagtcCTGCAAGCGTCGCTATGTCG
>A07F__commonRT__Read003__axin2_region_003_chr17:63490120-63492120_p0011__B01R
AGGATGAGCGGTCGCACTGGcatcaacgccacgatcagctAACGAGACGGTCAATCGCGCtttccaaact
cattttgaaaacgcagtctgctggatggagCTGCAAGCGTCGCTATGTCG
>A07F__commonRT__Read003__axin2_region_003_chr17:63490120-63492120_p0012__B01R
AGGATGAGCGGTCGCACTGGcatcaacgccacgatcagctAACGAGACGGTCAATCGCGCgcgtcacgat
tcactgaaggtttccaaactcattttgaaaCTGCAAGCGTCGCTATGTCG
>A07F__commonRT__Read003__axin2_region_003_chr17:63490120-63492120_p0013__B01R
AGGATGAGCGGTCGCACTGGcatcaacgccacgatcagctAACGAGACGGTCAATCGCGCgattgcagcc
ttttatattagcgtcacgattcactgaaggCTGCAAGCGTCGCTATGTCG
>A07F__commonRT__Read003__axin2_region_003_chr17:63490120-63492120_p0014__B01R
AGGATGAGCGGTCGCACTGGcatcaacgccacgatcagctAACGAGACGGTCAATCGCGCtttttttttt
ttttaatgctgattgcagccttttatattaCTGCAAGCGTCGCTATGTCG
>A07F__commonRT__Read003__axin2_region_003_chr17:63490120-63492120_p0015__B01R
AGGATGAGCGGTCGCACTGGcatcaacgccacgatcagctAACGAGACGGTCAATCGCGCtgtgcgatgc
attcacattttctactctttttttttttttCTGCAAGCGTCGCTATGTCG
>A07F__commonRT__Read003__axin2_region_003_chr17:63490120-63492120_p0016__B01R
AGGATGAGCGGTCGCACTGGcatcaacgccacgatcagctAACGAGACGGTCAATCGCGCaacaactctt
gccgctgttatgtgcgatgcattcacatttCTGCAAGCGTCGCTATGTCG
>A07F__commonRT__Read003__axin2_region_003_chr17:63490120-63492120_p0017__B01R
AGGATGAGCGGTCGCACTGGcatcaacgccacgatcagctAACGAGACGGTCAATCGCGCagctcaaaaa
aaactcacaaaacaactcttgccgctgttaCTGCAAGCGTCGCTATGTCG
>A07F__commonRT__Read003__axin2_region_003_chr17:63490120-63492120_p0018__B01R
AGGATGAGCGGTCGCACTGGcatcaacgccacgatcagctAACGAGACGGTCAATCGCGCacagacatcc
atacatatcaagctcaaaaaaaactcacaaCTGCAAGCGTCGCTATGTCG
>A07F__commonRT__Read003__axin2_region_003_chr17:63490120-63492120_p0019__B01R
AGGATGAGCGGTCGCACTGGcatcaacgccacgatcagctAACGAGACGGTCAATCGCGCtggggaccca
gccaacacctacagacatccatacatatcaCTGCAAGCGTCGCTATGTCG
>A07F__commonRT__Read003__axin2_region_003_chr17:63490120-63492120_p0020__B01R
AGGATGAGCGGTCGCACTGGcatcaacgccacgatcagctAACGAGACGGTCAATCGCGCggtaagacag
gcatcttccgtggggacccagccaacacctCTGCAAGCGTCGCTATGTCG
>A07F__commonRT__Read003__axin2_region_003_chr17:63490120-63492120_p0021__B01R
AGGATGAGCGGTCGCACTGGcatcaacgccacgatcagctAACGAGACGGTCAATCGCGCctccaactgc
ggcaaccctcggtaagacaggcatcttccgCTGCAAGCGTCGCTATGTCG
>A07F__commonRT__Read003__axin2_region_003_chr17:63490120-63492120_p0022__B01R
AGGATGAGCGGTCGCACTGGcatcaacgccacgatcagctAACGAGACGGTCAATCGCGCcgtgattctc
ggcagcgagcctccaactgcggcaaccctcCTGCAAGCGTCGCTATGTCG
>A07F__commonRT__Read003__axin2_region_003_chr17:63490120-63492120_p0023__B01R
AGGATGAGCGGTCGCACTGGcatcaacgccacgatcagctAACGAGACGGTCAATCGCGCtgaacccttc
tccactgggccgtgattctcggcagcgagcCTGCAAGCGTCGCTATGTCG
>A07F__commonRT__Read003__axin2_region_003_chr17:63490120-63492120_p0024__B01R
AGGATGAGCGGTCGCACTGGcatcaacgccacgatcagctAACGAGACGGTCAATCGCGCggagccgcaa
gagcattccctgaacccttctccactgggcCTGCAAGCGTCGCTATGTCG
>A07F__commonRT__Read003__axin2_region_003_chr17:63490120-63492120_p0025__B01R
AGGATGAGCGGTCGCACTGGcatcaacgccacgatcagctAACGAGACGGTCAATCGCGCgcagccacaa
gatggaccaaggagccgcaagagcattcccCTGCAAGCGTCGCTATGTCG
>A07F__commonRT__Read003__axin2_region_003_chr17:63490120-63492120_p0026__B01R
AGGATGAGCGGTCGCACTGGcatcaacgccacgatcagctAACGAGACGGTCAATCGCGCcttctccgca
cccaggccgagcagccacaagatggaccaaCTGCAAGCGTCGCTATGTCG
>A07F__commonRT__Read003__axin2_region_003_chr17:63490120-63492120_p0027__B01R
AGGATGAGCGGTCGCACTGGcatcaacgccacgatcagctAACGAGACGGTCAATCGCGCcaggtgcggg
gcgaggcggggcccctccccttctccgcacCTGCAAGCGTCGCTATGTCG
>A07F__commonRT__Read003__axin2_region_003_chr17:63490120-63492120_p0028__B01R
AGGATGAGCGGTCGCACTGGcatcaacgccacgatcagctAACGAGACGGTCAATCGCGCcaggaaatgc
cagcagcccacaggtgcggggcgaggcgggCTGCAAGCGTCGCTATGTCG
>A07F__commonRT__Read003__axin2_region_003_chr17:63490120-63492120_p0029__B01R
AGGATGAGCGGTCGCACTGGcatcaacgccacgatcagctAACGAGACGGTCAATCGCGCcttcaaacaa
ccagcagcctcaggaaatgccagcagcccaCTGCAAGCGTCGCTATGTCG
>A07F__commonRT__Read003__axin2_region_003_chr17:63490120-63492120_p0030__B01R
AGGATGAGCGGTCGCACTGGcatcaacgccacgatcagctAACGAGACGGTCAATCGCGCacagcaggtt
gcagttaagccttcaaacaaccagcagcctCTGCAAGCGTCGCTATGTCG
>A07F__commonRT__Read003__axin2_region_003_chr17:63490120-63492120_p0031__B01R
AGGATGAGCGGTCGCACTGGcatcaacgccacgatcagctAACGAGACGGTCAATCGCGCcactcagcaa
gagctgcttcacagcaggttgcagttaagcCTGCAAGCGTCGCTATGTCG
>A07F__commonRT__Read003__axin2_region_003_chr17:63490120-63492120_p0032__B01R
AGGATGAGCGGTCGCACTGGcatcaacgccacgatcagctAACGAGACGGTCAATCGCGCactccctcaa
aaatgctttgcactcagcaagagctgcttcCTGCAAGCGTCGCTATGTCG
>A07F__commonRT__Read003__axin2_region_003_chr17:63490120-63492120_p0033__B01R
AGGATGAGCGGTCGCACTGGcatcaacgccacgatcagctAACGAGACGGTCAATCGCGCgagtccacac
ccccacccccactccctcaaaaatgctttgCTGCAAGCGTCGCTATGTCG
>A07F__commonRT__Read003__axin2_region_003_chr17:63490120-63492120_p0034__B01R
AGGATGAGCGGTCGCACTGGcatcaacgccacgatcagctAACGAGACGGTCAATCGCGCctccctgttt
taattaagcagagtccacacccccacccccCTGCAAGCGTCGCTATGTCG
>A07F__commonRT__Read003__axin2_region_003_chr17:63490120-63492120_p0035__B01R
AGGATGAGCGGTCGCACTGGcatcaacgccacgatcagctAACGAGACGGTCAATCGCGCaaggtccctc
atgtcaacctctccctgttttaattaagcaCTGCAAGCGTCGCTATGTCG
>A07F__commonRT__Read003__axin2_region_003_chr17:63490120-63492120_p0036__B01R
AGGATGAGCGGTCGCACTGGcatcaacgccacgatcagctAACGAGACGGTCAATCGCGCagagagatca
aaaaccactaaaggtccctcatgtcaacctCTGCAAGCGTCGCTATGTCG
>A07F__commonRT__Read003__axin2_region_003_chr17:63490120-63492120_p0037__B01R
AGGATGAGCGGTCGCACTGGcatcaacgccacgatcagctAACGAGACGGTCAATCGCGCgaaagcgggc
agagcaagagagagagatcaaaaaccactaCTGCAAGCGTCGCTATGTCG
>A07F__commonRT__Read003__axin2_region_003_chr17:63490120-63492120_p0038__B01R
AGGATGAGCGGTCGCACTGGcatcaacgccacgatcagctAACGAGACGGTCAATCGCGCtttctttccc
cctcaagttagaaagcgggcagagcaagagCTGCAAGCGTCGCTATGTCG
>A07F__commonRT__Read003__axin2_region_003_chr17:63490120-63492120_p0039__B01R
AGGATGAGCGGTCGCACTGGcatcaacgccacgatcagctAACGAGACGGTCAATCGCGCaagaaagagt
aggaaaaagctttctttccccctcaagttaCTGCAAGCGTCGCTATGTCG
>A07F__commonRT__Read003__axin2_region_003_chr17:63490120-63492120_p0040__B01R
AGGATGAGCGGTCGCACTGGcatcaacgccacgatcagctAACGAGACGGTCAATCGCGCtgaaagagga
gaggttgaagaagaaagagtaggaaaaagcCTGCAAGCGTCGCTATGTCG
>A07F__commonRT__Read003__axin2_region_003_chr17:63490120-63492120_p0041__B01R
AGGATGAGCGGTCGCACTGGcatcaacgccacgatcagctAACGAGACGGTCAATCGCGCcagcgcacct
gccaggtctgtgaaagaggagaggttgaagCTGCAAGCGTCGCTATGTCG
>A07F__commonRT__Read003__axin2_region_003_chr17:63490120-63492120_p0042__B01R
AGGATGAGCGGTCGCACTGGcatcaacgccacgatcagctAACGAGACGGTCAATCGCGCctcagggagg
gcagaacgcccagcgcacctgccaggtctgCTGCAAGCGTCGCTATGTCG
>A07F__commonRT__Read003__axin2_region_003_chr17:63490120-63492120_p0043__B01R
AGGATGAGCGGTCGCACTGGcatcaacgccacgatcagctAACGAGACGGTCAATCGCGCcaagatggag
aaggaggggcctcagggagggcagaacgccCTGCAAGCGTCGCTATGTCG
>A07F__commonRT__Read003__axin2_region_003_chr17:63490120-63492120_p0044__B01R
AGGATGAGCGGTCGCACTGGcatcaacgccacgatcagctAACGAGACGGTCAATCGCGCcccccagaat
gcagccctttcaagatggagaaggaggggcCTGCAAGCGTCGCTATGTCG
>A07F__commonRT__Read003__axin2_region_003_chr17:63490120-63492120_p0045__B01R
AGGATGAGCGGTCGCACTGGcatcaacgccacgatcagctAACGAGACGGTCAATCGCGCaacaccgtgt
gtataaactgcccccagaatgcagccctttCTGCAAGCGTCGCTATGTCG
>A07F__commonRT__Read003__axin2_region_003_chr17:63490120-63492120_p0046__B01R
AGGATGAGCGGTCGCACTGGcatcaacgccacgatcagctAACGAGACGGTCAATCGCGCggttaatccc
cccaagcaacaacaccgtgtgtataaactgCTGCAAGCGTCGCTATGTCG
>A07F__commonRT__Read003__axin2_region_003_chr17:63490120-63492120_p0047__B01R
AGGATGAGCGGTCGCACTGGcatcaacgccacgatcagctAACGAGACGGTCAATCGCGCaggtcatttc
acgggtgaatggttaatccccccaagcaacCTGCAAGCGTCGCTATGTCG
>A07F__commonRT__Read003__axin2_region_003_chr17:63490120-63492120_p0048__B01R
AGGATGAGCGGTCGCACTGGcatcaacgccacgatcagctAACGAGACGGTCAATCGCGCcaagactctt
cagaaggtcaaggtcatttcacgggtgaatCTGCAAGCGTCGCTATGTCG
>A07F__commonRT__Read003__axin2_region_003_chr17:63490120-63492120_p0049__B01R
AGGATGAGCGGTCGCACTGGcatcaacgccacgatcagctAACGAGACGGTCAATCGCGCtttgaaaccc
tttagaaggtcaagactcttcagaaggtcaCTGCAAGCGTCGCTATGTCG
>A07F__commonRT__Read003__axin2_region_003_chr17:63490120-63492120_p0050__B01R
AGGATGAGCGGTCGCACTGGcatcaacgccacgatcagctAACGAGACGGTCAATCGCGCgatattttta
tgttgtttggtagggaaaccagatatatatCTGCAAGCGTCGCTATGTCG
>A07F__commonRT__Read003__axin2_region_003_chr17:63490120-63492120_p0051__B01R
AGGATGAGCGGTCGCACTGGcatcaacgccacgatcagctAACGAGACGGTCAATCGCGCgttttccaga
tttgcaatgagatatttttatgttgtttggCTGCAAGCGTCGCTATGTCG
>A07F__commonRT__Read003__axin2_region_003_chr17:63490120-63492120_p0052__B01R
AGGATGAGCGGTCGCACTGGcatcaacgccacgatcagctAACGAGACGGTCAATCGCGCgcttttgcca
agggacagaggttttccagatttgcaatgaCTGCAAGCGTCGCTATGTCG
>A07F__commonRT__Read003__axin2_region_003_chr17:63490120-63492120_p0053__B01R
AGGATGAGCGGTCGCACTGGcatcaacgccacgatcagctAACGAGACGGTCAATCGCGCtgtatcttcc
aagacacagtgcttttgccaagggacagagCTGCAAGCGTCGCTATGTCG
>A07F__commonRT__Read003__axin2_region_003_chr17:63490120-63492120_p0054__B01R
AGGATGAGCGGTCGCACTGGcatcaacgccacgatcagctAACGAGACGGTCAATCGCGCcctgcttgtc
ccaacacctatgtatcttccaagacacagtCTGCAAGCGTCGCTATGTCG
>A07F__commonRT__Read003__axin2_region_003_chr17:63490120-63492120_p0055__B01R
AGGATGAGCGGTCGCACTGGcatcaacgccacgatcagctAACGAGACGGTCAATCGCGCtggacctgct
tgtcccaggacctgcttgtcccaacacctaCTGCAAGCGTCGCTATGTCG
>A07F__commonRT__Read003__axin2_region_003_chr17:63490120-63492120_p0056__B01R
AGGATGAGCGGTCGCACTGGcatcaacgccacgatcagctAACGAGACGGTCAATCGCGCactgggccag
gacttgaacctggacctgcttgtcccaggaCTGCAAGCGTCGCTATGTCG
>A07F__commonRT__Read003__axin2_region_003_chr17:63490120-63492120_p0057__B01R
AGGATGAGCGGTCGCACTGGcatcaacgccacgatcagctAACGAGACGGTCAATCGCGCggccacatag
ctaataaatgactgggccaggacttgaaccCTGCAAGCGTCGCTATGTCG
>A07F__commonRT__Read003__axin2_region_003_chr17:63490120-63492120_p0058__B01R
AGGATGAGCGGTCGCACTGGcatcaacgccacgatcagctAACGAGACGGTCAATCGCGCcagggaagtt
caacttctaaggccacatagctaataaatgCTGCAAGCGTCGCTATGTCG
>A07F__commonRT__Read003__axin2_region_003_chr17:63490120-63492120_p0059__B01R
AGGATGAGCGGTCGCACTGGcatcaacgccacgatcagctAACGAGACGGTCAATCGCGCccagtgagaa
aagagaggctcagggaagttcaacttctaaCTGCAAGCGTCGCTATGTCG
>A07F__commonRT__Read003__axin2_region_003_chr17:63490120-63492120_p0060__B01R
AGGATGAGCGGTCGCACTGGcatcaacgccacgatcagctAACGAGACGGTCAATCGCGCcctcacaaca
aattatcttgccagtgagaaaagagaggctCTGCAAGCGTCGCTATGTCG
>A07F__commonRT__Read003__axin2_region_003_chr17:63490120-63492120_p0061__B01R
AGGATGAGCGGTCGCACTGGcatcaacgccacgatcagctAACGAGACGGTCAATCGCGCataggtttca
tctcatacttcctcacaacaaattatcttgCTGCAAGCGTCGCTATGTCG
>A07F__commonRT__Read003__axin2_region_003_chr17:63490120-63492120_p0062__B01R
AGGATGAGCGGTCGCACTGGcatcaacgccacgatcagctAACGAGACGGTCAATCGCGCaagcacatgc
ttgactttggataggtttcatctcatacttCTGCAAGCGTCGCTATGTCG
>A07F__commonRT__Read003__axin2_region_003_chr17:63490120-63492120_p0063__B01R
AGGATGAGCGGTCGCACTGGcatcaacgccacgatcagctAACGAGACGGTCAATCGCGCcacaactgaa
ttatctcagcaagcacatgcttgactttggCTGCAAGCGTCGCTATGTCG
>A07F__commonRT__Read003__axin2_region_003_chr17:63490120-63492120_p0064__B01R
AGGATGAGCGGTCGCACTGGcatcaacgccacgatcagctAACGAGACGGTCAATCGCGCcccaacacag
tctgtttgagcacaactgaattatctcagcCTGCAAGCGTCGCTATGTCG
>A07F__commonRT__Read003__axin2_region_003_chr17:63490120-63492120_p0065__B01R
AGGATGAGCGGTCGCACTGGcatcaacgccacgatcagctAACGAGACGGTCAATCGCGCtgaaccataa
tgtctaccatcccaacacagtctgtttgagCTGCAAGCGTCGCTATGTCG
>A07F__commonRT__Read003__axin2_region_003_chr17:63490120-63492120_p0066__B01R
AGGATGAGCGGTCGCACTGGcatcaacgccacgatcagctAACGAGACGGTCAATCGCGCgcattagatt
ttgagagatatgaaccataatgtctaccatCTGCAAGCGTCGCTATGTCG
>A07F__commonRT__Read003__axin2_region_003_chr17:63490120-63492120_p0067__B01R
AGGATGAGCGGTCGCACTGGcatcaacgccacgatcagctAACGAGACGGTCAATCGCGCccttctgtga
ctattgataggcattagattttgagagataCTGCAAGCGTCGCTATGTCG
>A07F__commonRT__Read003__axin2_region_003_chr17:63490120-63492120_p0068__B01R
AGGATGAGCGGTCGCACTGGcatcaacgccacgatcagctAACGAGACGGTCAATCGCGCggtttgctcc
ttggctccaaccttctgtgactattgatagCTGCAAGCGTCGCTATGTCG
>A07F__commonRT__Read003__axin2_region_003_chr17:63490120-63492120_p0069__B01R
AGGATGAGCGGTCGCACTGGcatcaacgccacgatcagctAACGAGACGGTCAATCGCGCataaagggac
ttgggtggatggtttgctccttggctccaaCTGCAAGCGTCGCTATGTCG
>A07F__commonRT__Read003__axin2_region_003_chr17:63490120-63492120_p0070__B01R
AGGATGAGCGGTCGCACTGGcatcaacgccacgatcagctAACGAGACGGTCAATCGCGCttagtttccc
catgtgcaaaataaagggacttgggtggatCTGCAAGCGTCGCTATGTCG
>A07F__commonRT__Read003__axin2_region_003_chr17:63490120-63492120_p0071__B01R
AGGATGAGCGGTCGCACTGGcatcaacgccacgatcagctAACGAGACGGTCAATCGCGCttgcttaatg
tctcaagaccttagtttccccatgtgcaaaCTGCAAGCGTCGCTATGTCG
>A07F__commonRT__Read003__axin2_region_003_chr17:63490120-63492120_p0072__B01R
AGGATGAGCGGTCGCACTGGcatcaacgccacgatcagctAACGAGACGGTCAATCGCGCtgtcacatgg
tgctggcaaattgcttaatgtctcaagaccCTGCAAGCGTCGCTATGTCG
>A07F__commonRT__Read003__axin2_region_003_chr17:63490120-63492120_p0073__B01R
AGGATGAGCGGTCGCACTGGcatcaacgccacgatcagctAACGAGACGGTCAATCGCGCtgtaatatac
ttgacctgtttgtcacatggtgctggcaaaCTGCAAGCGTCGCTATGTCG
>A07F__commonRT__Read003__axin2_region_003_chr17:63490120-63492120_p0074__B01R
AGGATGAGCGGTCGCACTGGcatcaacgccacgatcagctAACGAGACGGTCAATCGCGCcacagaggcc
ttaatacaactgtaatatacttgacctgttCTGCAAGCGTCGCTATGTCG
>A07F__commonRT__Read003__axin2_region_003_chr17:63490120-63492120_p0075__B01R
AGGATGAGCGGTCGCACTGGcatcaacgccacgatcagctAACGAGACGGTCAATCGCGCgagagtagtt
ataaatgcaacacagaggccttaatacaacCTGCAAGCGTCGCTATGTCG
>A07F__commonRT__Read003__axin2_region_003_chr17:63490120-63492120_p0076__B01R
AGGATGAGCGGTCGCACTGGcatcaacgccacgatcagctAACGAGACGGTCAATCGCGCtctaaaagcc
actctctagagagagtagttataaatgcaaCTGCAAGCGTCGCTATGTCG
>A07F__commonRT__Read003__axin2_region_003_chr17:63490120-63492120_p0077__B01R
AGGATGAGCGGTCGCACTGGcatcaacgccacgatcagctAACGAGACGGTCAATCGCGCagaatgcatc
tttctgatattctaaaagccactctctagaCTGCAAGCGTCGCTATGTCG
>A07F__commonRT__Read003__axin2_region_003_chr17:63490120-63492120_p0078__B01R
AGGATGAGCGGTCGCACTGGcatcaacgccacgatcagctAACGAGACGGTCAATCGCGCgaattaaggg
ggtgtggggaagaatgcatctttctgatatCTGCAAGCGTCGCTATGTCG
>A07F__commonRT__Read003__axin2_region_003_chr17:63490120-63492120_p0079__B01R
AGGATGAGCGGTCGCACTGGcatcaacgccacgatcagctAACGAGACGGTCAATCGCGCcacagtaagt
gtgttcctgagaattaagggggtgtggggaCTGCAAGCGTCGCTATGTCG
>A07F__commonRT__Read003__axin2_region_003_chr17:63490120-63492120_p0080__B01R
AGGATGAGCGGTCGCACTGGcatcaacgccacgatcagctAACGAGACGGTCAATCGCGCcacacaactt
attgtgaaaacacagtaagtgtgttcctgaCTGCAAGCGTCGCTATGTCG
>A07F__commonRT__Read003__axin2_region_003_chr17:63490120-63492120_p0081__B01R
AGGATGAGCGGTCGCACTGGcatcaacgccacgatcagctAACGAGACGGTCAATCGCGCaccagttggt
cagctgatcccacacaacttattgtgaaaaCTGCAAGCGTCGCTATGTCG
>A07F__commonRT__Read003__axin2_region_003_chr17:63490120-63492120_p0082__B01R
AGGATGAGCGGTCGCACTGGcatcaacgccacgatcagctAACGAGACGGTCAATCGCGCctctgtctca
agccctcattaccagttggtcagctgatccCTGCAAGCGTCGCTATGTCG
>A07F__commonRT__Read003__axin2_region_003_chr17:63490120-63492120_p0083__B01R
AGGATGAGCGGTCGCACTGGcatcaacgccacgatcagctAACGAGACGGTCAATCGCGCggaagggctt
ggagaacaggctctgtctcaagccctcattCTGCAAGCGTCGCTATGTCG
>A07F__commonRT__Read003__axin2_region_003_chr17:63490120-63492120_p0084__B01R
AGGATGAGCGGTCGCACTGGcatcaacgccacgatcagctAACGAGACGGTCAATCGCGCgcaaaaaaaa
gtatagaaatggaagggcttggagaacaggCTGCAAGCGTCGCTATGTCG
>A07F__commonRT__Read003__axin2_region_003_chr17:63490120-63492120_p0085__B01R
AGGATGAGCGGTCGCACTGGcatcaacgccacgatcagctAACGAGACGGTCAATCGCGCacagagcaag
actctggctcgcaaaaaaaagtatagaaatCTGCAAGCGTCGCTATGTCG
>A07F__commonRT__Read004__axin2_region_004_chr17:63492121-63494121_p0001__B01R
AGGATGAGCGGTCGCACTGGcatcaacgccacgatcagctAGTGAATTGCTGCGCATCGGctctgcattg
gctggtcctgattacagaaaaaaaaaaaatCTGCAAGCGTCGCTATGTCG
>A07F__commonRT__Read004__axin2_region_004_chr17:63492121-63494121_p0002__B01R
AGGATGAGCGGTCGCACTGGcatcaacgccacgatcagctAGTGAATTGCTGCGCATCGGttgtatcctc
tctcctcaggctctgcattggctggtcctgCTGCAAGCGTCGCTATGTCG
>A07F__commonRT__Read004__axin2_region_004_chr17:63492121-63494121_p0003__B01R
AGGATGAGCGGTCGCACTGGcatcaacgccacgatcagctAGTGAATTGCTGCGCATCGGagaagaggtt
ttcatagtatttgtatcctctctcctcaggCTGCAAGCGTCGCTATGTCG
>A07F__commonRT__Read004__axin2_region_004_chr17:63492121-63494121_p0004__B01R
AGGATGAGCGGTCGCACTGGcatcaacgccacgatcagctAGTGAATTGCTGCGCATCGGaaaaccatca
actcagaggcagaagaggttttcatagtatCTGCAAGCGTCGCTATGTCG
>A07F__commonRT__Read004__axin2_region_004_chr17:63492121-63494121_p0005__B01R
AGGATGAGCGGTCGCACTGGcatcaacgccacgatcagctAGTGAATTGCTGCGCATCGGttgtgatggg
gtggggagagaaaaccatcaactcagaggcCTGCAAGCGTCGCTATGTCG
>A07F__commonRT__Read004__axin2_region_004_chr17:63492121-63494121_p0006__B01R
AGGATGAGCGGTCGCACTGGcatcaacgccacgatcagctAGTGAATTGCTGCGCATCGGagctccagga
taatcagggtttgtgatggggtggggagagCTGCAAGCGTCGCTATGTCG
>A07F__commonRT__Read004__axin2_region_004_chr17:63492121-63494121_p0007__B01R
AGGATGAGCGGTCGCACTGGcatcaacgccacgatcagctAGTGAATTGCTGCGCATCGGaagctttgct
agaggaactaagctccaggataatcagggtCTGCAAGCGTCGCTATGTCG
>A07F__commonRT__Read004__axin2_region_004_chr17:63492121-63494121_p0008__B01R
AGGATGAGCGGTCGCACTGGcatcaacgccacgatcagctAGTGAATTGCTGCGCATCGGggatttgggc
tggttagaggaagctttgctagaggaactaCTGCAAGCGTCGCTATGTCG
>A07F__commonRT__Read004__axin2_region_004_chr17:63492121-63494121_p0009__B01R
AGGATGAGCGGTCGCACTGGcatcaacgccacgatcagctAGTGAATTGCTGCGCATCGGaggaaagtgg
gagaggaaggggatttgggctggttagaggCTGCAAGCGTCGCTATGTCG
>A07F__commonRT__Read004__axin2_region_004_chr17:63492121-63494121_p0010__B01R
AGGATGAGCGGTCGCACTGGcatcaacgccacgatcagctAGTGAATTGCTGCGCATCGGggcagagaga
tcccaggggaaggaaagtgggagaggaaggCTGCAAGCGTCGCTATGTCG
>A07F__commonRT__Read004__axin2_region_004_chr17:63492121-63494121_p0011__B01R
AGGATGAGCGGTCGCACTGGcatcaacgccacgatcagctAGTGAATTGCTGCGCATCGGaagtttttct
gctttcaaagggcagagagatcccaggggaCTGCAAGCGTCGCTATGTCG
>A07F__commonRT__Read004__axin2_region_004_chr17:63492121-63494121_p0012__B01R
AGGATGAGCGGTCGCACTGGcatcaacgccacgatcagctAGTGAATTGCTGCGCATCGGggtgattgca
aaccccagtaaagtttttctgctttcaaagCTGCAAGCGTCGCTATGTCG
>A07F__commonRT__Read004__axin2_region_004_chr17:63492121-63494121_p0013__B01R
AGGATGAGCGGTCGCACTGGcatcaacgccacgatcagctAGTGAATTGCTGCGCATCGGgtttatgttt
ctagtggggtggtgattgcaaaccccagtaCTGCAAGCGTCGCTATGTCG
>A07F__commonRT__Read004__axin2_region_004_chr17:63492121-63494121_p0014__B01R
AGGATGAGCGGTCGCACTGGcatcaacgccacgatcagctAGTGAATTGCTGCGCATCGGggccattctg
tcccagagaggtttatgtttctagtggggtCTGCAAGCGTCGCTATGTCG
>A07F__commonRT__Read004__axin2_region_004_chr17:63492121-63494121_p0015__B01R
AGGATGAGCGGTCGCACTGGcatcaacgccacgatcagctAGTGAATTGCTGCGCATCGGaaattcagag
gaggctaataggccattctgtcccagagagCTGCAAGCGTCGCTATGTCG
>A07F__commonRT__Read004__axin2_region_004_chr17:63492121-63494121_p0016__B01R
AGGATGAGCGGTCGCACTGGcatcaacgccacgatcagctAGTGAATTGCTGCGCATCGGactgtcacgg
gaaaggcaggaaattcagaggaggctaataCTGCAAGCGTCGCTATGTCG
>A07F__commonRT__Read004__axin2_region_004_chr17:63492121-63494121_p0017__B01R
AGGATGAGCGGTCGCACTGGcatcaacgccacgatcagctAGTGAATTGCTGCGCATCGGcaaagaatgt
ttatttagcaactgtcacgggaaaggcaggCTGCAAGCGTCGCTATGTCG
>A07F__commonRT__Read004__axin2_region_004_chr17:63492121-63494121_p0018__B01R
AGGATGAGCGGTCGCACTGGcatcaacgccacgatcagctAGTGAATTGCTGCGCATCGGgcctcacaga
atccactacacaaagaatgtttatttagcaCTGCAAGCGTCGCTATGTCG
>A07F__commonRT__Read004__axin2_region_004_chr17:63492121-63494121_p0019__B01R
AGGATGAGCGGTCGCACTGGcatcaacgccacgatcagctAGTGAATTGCTGCGCATCGGagagggcccc
aggagaagtggcctcacagaatccactacaCTGCAAGCGTCGCTATGTCG
>A07F__commonRT__Read004__axin2_region_004_chr17:63492121-63494121_p0020__B01R
AGGATGAGCGGTCGCACTGGcatcaacgccacgatcagctAGTGAATTGCTGCGCATCGGcccaaggtga
atattatccccattttgtagatgaggaaacCTGCAAGCGTCGCTATGTCG
>A07F__commonRT__Read004__axin2_region_004_chr17:63492121-63494121_p0021__B01R
AGGATGAGCGGTCGCACTGGcatcaacgccacgatcagctAGTGAATTGCTGCGCATCGGgcgtgagcca
gtgtacctggcccaaggtgaatattatcccCTGCAAGCGTCGCTATGTCG
>A07F__commonRT__Read004__axin2_region_004_chr17:63492121-63494121_p0022__B01R
AGGATGAGCGGTCGCACTGGcatcaacgccacgatcagctAGTGAATTGCTGCGCATCGGaacctttgcc
ttacaggttcgagctattctcctgcctcagCTGCAAGCGTCGCTATGTCG
>A07F__commonRT__Read004__axin2_region_004_chr17:63492121-63494121_p0023__B01R
AGGATGAGCGGTCGCACTGGcatcaacgccacgatcagctAGTGAATTGCTGCGCATCGGatcaacacat
taactcatggaggtaattttttttttttttCTGCAAGCGTCGCTATGTCG
>A07F__commonRT__Read004__axin2_region_004_chr17:63492121-63494121_p0024__B01R
AGGATGAGCGGTCGCACTGGcatcaacgccacgatcagctAGTGAATTGCTGCGCATCGGtgttctattc
attttatttcatcaacacattaactcatggCTGCAAGCGTCGCTATGTCG
>A07F__commonRT__Read004__axin2_region_004_chr17:63492121-63494121_p0025__B01R
AGGATGAGCGGTCGCACTGGcatcaacgccacgatcagctAGTGAATTGCTGCGCATCGGatggccagat
acaggaaaagtgttctattcattttatttcCTGCAAGCGTCGCTATGTCG
>A07F__commonRT__Read004__axin2_region_004_chr17:63492121-63494121_p0026__B01R
AGGATGAGCGGTCGCACTGGcatcaacgccacgatcagctAGTGAATTGCTGCGCATCGGacaaataaca
cacttagagcatggccagatacaggaaaagCTGCAAGCGTCGCTATGTCG
>A07F__commonRT__Read004__axin2_region_004_chr17:63492121-63494121_p0027__B01R
AGGATGAGCGGTCGCACTGGcatcaacgccacgatcagctAGTGAATTGCTGCGCATCGGtgaggaccca
acgggttaagacaaataacacacttagagcCTGCAAGCGTCGCTATGTCG
>A07F__commonRT__Read004__axin2_region_004_chr17:63492121-63494121_p0028__B01R
AGGATGAGCGGTCGCACTGGcatcaacgccacgatcagctAGTGAATTGCTGCGCATCGGacctgcctct
tagggttctgtgaggacccaacgggttaagCTGCAAGCGTCGCTATGTCG
>A07F__commonRT__Read004__axin2_region_004_chr17:63492121-63494121_p0029__B01R
AGGATGAGCGGTCGCACTGGcatcaacgccacgatcagctAGTGAATTGCTGCGCATCGGttcctggccg
tcacatggggacctgcctcttagggttctgCTGCAAGCGTCGCTATGTCG
>A07F__commonRT__Read004__axin2_region_004_chr17:63492121-63494121_p0030__B01R
AGGATGAGCGGTCGCACTGGcatcaacgccacgatcagctAGTGAATTGCTGCGCATCGGaaaccctgct
gtgtttctgcttcctggccgtcacatggggCTGCAAGCGTCGCTATGTCG
>A07F__commonRT__Read004__axin2_region_004_chr17:63492121-63494121_p0031__B01R
AGGATGAGCGGTCGCACTGGcatcaacgccacgatcagctAGTGAATTGCTGCGCATCGGgggaccctag
actagttaccaaaccctgctgtgtttctgcCTGCAAGCGTCGCTATGTCG
>A07F__commonRT__Read004__axin2_region_004_chr17:63492121-63494121_p0032__B01R
AGGATGAGCGGTCGCACTGGcatcaacgccacgatcagctAGTGAATTGCTGCGCATCGGcactggccag
gttcagtcctgggaccctagactagttaccCTGCAAGCGTCGCTATGTCG
>A07F__commonRT__Read004__axin2_region_004_chr17:63492121-63494121_p0033__B01R
AGGATGAGCGGTCGCACTGGcatcaacgccacgatcagctAGTGAATTGCTGCGCATCGGgcagggcagg
ctccgtgtcccactggccaggttcagtcctCTGCAAGCGTCGCTATGTCG
>A07F__commonRT__Read004__axin2_region_004_chr17:63492121-63494121_p0034__B01R
AGGATGAGCGGTCGCACTGGcatcaacgccacgatcagctAGTGAATTGCTGCGCATCGGcatcaagccc
acccagaaaggcagggcaggctccgtgtccCTGCAAGCGTCGCTATGTCG
>A07F__commonRT__Read004__axin2_region_004_chr17:63492121-63494121_p0035__B01R
AGGATGAGCGGTCGCACTGGcatcaacgccacgatcagctAGTGAATTGCTGCGCATCGGattgggggct
tcgtctattccatcaagcccacccagaaagCTGCAAGCGTCGCTATGTCG
>A07F__commonRT__Read004__axin2_region_004_chr17:63492121-63494121_p0036__B01R
AGGATGAGCGGTCGCACTGGcatcaacgccacgatcagctAGTGAATTGCTGCGCATCGGgaggagggca
tggcgggtgcattgggggcttcgtctattcCTGCAAGCGTCGCTATGTCG
>A07F__commonRT__Read004__axin2_region_004_chr17:63492121-63494121_p0037__B01R
AGGATGAGCGGTCGCACTGGcatcaacgccacgatcagctAGTGAATTGCTGCGCATCGGgggggagctc
cagcgatgttgaggagggcatggcgggtgcCTGCAAGCGTCGCTATGTCG
>A07F__commonRT__Read004__axin2_region_004_chr17:63492121-63494121_p0038__B01R
AGGATGAGCGGTCGCACTGGcatcaacgccacgatcagctAGTGAATTGCTGCGCATCGGggtgggcccc
tggggagcgggggggagctccagcgatgttCTGCAAGCGTCGCTATGTCG
>A07F__commonRT__Read004__axin2_region_004_chr17:63492121-63494121_p0039__B01R
AGGATGAGCGGTCGCACTGGcatcaacgccacgatcagctAGTGAATTGCTGCGCATCGGactgggaaaa
caccgtgcagggtgggcccctggggagcggCTGCAAGCGTCGCTATGTCG
>A07F__commonRT__Read004__axin2_region_004_chr17:63492121-63494121_p0040__B01R
AGGATGAGCGGTCGCACTGGcatcaacgccacgatcagctAGTGAATTGCTGCGCATCGGgcaatggtta
gcagccagccactgggaaaacaccgtgcagCTGCAAGCGTCGCTATGTCG
>A07F__commonRT__Read004__axin2_region_004_chr17:63492121-63494121_p0041__B01R
AGGATGAGCGGTCGCACTGGcatcaacgccacgatcagctAGTGAATTGCTGCGCATCGGaaggcaggaa
tgagggggaggcaatggttagcagccagccCTGCAAGCGTCGCTATGTCG
>A07F__commonRT__Read004__axin2_region_004_chr17:63492121-63494121_p0042__B01R
AGGATGAGCGGTCGCACTGGcatcaacgccacgatcagctAGTGAATTGCTGCGCATCGGggctcgctgg
accttccagaaaggcaggaatgagggggagCTGCAAGCGTCGCTATGTCG
>A07F__commonRT__Read004__axin2_region_004_chr17:63492121-63494121_p0043__B01R
AGGATGAGCGGTCGCACTGGcatcaacgccacgatcagctAGTGAATTGCTGCGCATCGGttctcagaag
agaaaagcaaggctcgctggaccttccagaCTGCAAGCGTCGCTATGTCG
>A07F__commonRT__Read004__axin2_region_004_chr17:63492121-63494121_p0044__B01R
AGGATGAGCGGTCGCACTGGcatcaacgccacgatcagctAGTGAATTGCTGCGCATCGGgagagatgcc
ttgagggaccttctcagaagagaaaagcaaCTGCAAGCGTCGCTATGTCG
>A07F__commonRT__Read004__axin2_region_004_chr17:63492121-63494121_p0045__B01R
AGGATGAGCGGTCGCACTGGcatcaacgccacgatcagctAGTGAATTGCTGCGCATCGGcctctcagag
gtgagttgctgagagatgccttgagggaccCTGCAAGCGTCGCTATGTCG
>A07F__commonRT__Read004__axin2_region_004_chr17:63492121-63494121_p0046__B01R
AGGATGAGCGGTCGCACTGGcatcaacgccacgatcagctAGTGAATTGCTGCGCATCGGtccaggcggg
aggcaggattcctctcagaggtgagttgctCTGCAAGCGTCGCTATGTCG
>A07F__commonRT__Read004__axin2_region_004_chr17:63492121-63494121_p0047__B01R
AGGATGAGCGGTCGCACTGGcatcaacgccacgatcagctAGTGAATTGCTGCGCATCGGattgatggca
acacctgccttccaggcgggaggcaggattCTGCAAGCGTCGCTATGTCG
>A07F__commonRT__Read004__axin2_region_004_chr17:63492121-63494121_p0048__B01R
AGGATGAGCGGTCGCACTGGcatcaacgccacgatcagctAGTGAATTGCTGCGCATCGGcaatggtttt
cagacccaacattgatggcaacacctgcctCTGCAAGCGTCGCTATGTCG
>A07F__commonRT__Read004__axin2_region_004_chr17:63492121-63494121_p0049__B01R
AGGATGAGCGGTCGCACTGGcatcaacgccacgatcagctAGTGAATTGCTGCGCATCGGcatgcttagc
aggaagaggacaatggttttcagacccaacCTGCAAGCGTCGCTATGTCG
>A07F__commonRT__Read004__axin2_region_004_chr17:63492121-63494121_p0050__B01R
AGGATGAGCGGTCGCACTGGcatcaacgccacgatcagctAGTGAATTGCTGCGCATCGGactttctgtg
ggggaccttccatgcttagcaggaagaggaCTGCAAGCGTCGCTATGTCG
>A07F__commonRT__Read004__axin2_region_004_chr17:63492121-63494121_p0051__B01R
AGGATGAGCGGTCGCACTGGcatcaacgccacgatcagctAGTGAATTGCTGCGCATCGGgaaaattgca
attattgtcaactttctgtgggggaccttcCTGCAAGCGTCGCTATGTCG
>A07F__commonRT__Read004__axin2_region_004_chr17:63492121-63494121_p0052__B01R
AGGATGAGCGGTCGCACTGGcatcaacgccacgatcagctAGTGAATTGCTGCGCATCGGaaaccccatt
cctaaggaaggaaaattgcaattattgtcaCTGCAAGCGTCGCTATGTCG
>A07F__commonRT__Read004__axin2_region_004_chr17:63492121-63494121_p0053__B01R
AGGATGAGCGGTCGCACTGGcatcaacgccacgatcagctAGTGAATTGCTGCGCATCGGctgggccctc
ccccagagacaaaccccattcctaaggaagCTGCAAGCGTCGCTATGTCG
>A07F__commonRT__Read004__axin2_region_004_chr17:63492121-63494121_p0054__B01R
AGGATGAGCGGTCGCACTGGcatcaacgccacgatcagctAGTGAATTGCTGCGCATCGGgggcgcagga
ggagggaggactgggccctcccccagagacCTGCAAGCGTCGCTATGTCG
>A07F__commonRT__Read004__axin2_region_004_chr17:63492121-63494121_p0055__B01R
AGGATGAGCGGTCGCACTGGcatcaacgccacgatcagctAGTGAATTGCTGCGCATCGGaagtggggtg
ggggtgggaggggcgcaggaggagggaggaCTGCAAGCGTCGCTATGTCG
>A07F__commonRT__Read004__axin2_region_004_chr17:63492121-63494121_p0056__B01R
AGGATGAGCGGTCGCACTGGcatcaacgccacgatcagctAGTGAATTGCTGCGCATCGGaatggaagag
agaaggcaaaaagtggggtgggggtgggagCTGCAAGCGTCGCTATGTCG
>A07F__commonRT__Read004__axin2_region_004_chr17:63492121-63494121_p0057__B01R
AGGATGAGCGGTCGCACTGGcatcaacgccacgatcagctAGTGAATTGCTGCGCATCGGtttttccatc
aacatttctaaatggaagagagaaggcaaaCTGCAAGCGTCGCTATGTCG
>A07F__commonRT__Read004__axin2_region_004_chr17:63492121-63494121_p0058__B01R
AGGATGAGCGGTCGCACTGGcatcaacgccacgatcagctAGTGAATTGCTGCGCATCGGtggagtccta
ctaatcaaagtttttccatcaacatttctaCTGCAAGCGTCGCTATGTCG
>A07F__commonRT__Read004__axin2_region_004_chr17:63492121-63494121_p0059__B01R
AGGATGAGCGGTCGCACTGGcatcaacgccacgatcagctAGTGAATTGCTGCGCATCGGgggcctgttt
atcctgtggctggagtcctactaatcaaagCTGCAAGCGTCGCTATGTCG
>A07F__commonRT__Read004__axin2_region_004_chr17:63492121-63494121_p0060__B01R
AGGATGAGCGGTCGCACTGGcatcaacgccacgatcagctAGTGAATTGCTGCGCATCGGaccaggttat
gagtcctccagggcctgtttatcctgtggcCTGCAAGCGTCGCTATGTCG
>A07F__commonRT__Read004__axin2_region_004_chr17:63492121-63494121_p0061__B01R
AGGATGAGCGGTCGCACTGGcatcaacgccacgatcagctAGTGAATTGCTGCGCATCGGggtgtggctg
ttctatggagaccaggttatgagtcctccaCTGCAAGCGTCGCTATGTCG
>A07F__commonRT__Read004__axin2_region_004_chr17:63492121-63494121_p0062__B01R
AGGATGAGCGGTCGCACTGGcatcaacgccacgatcagctAGTGAATTGCTGCGCATCGGgttccccact
gatcaccctaggtgtggctgttctatggagCTGCAAGCGTCGCTATGTCG
>A07F__commonRT__Read004__axin2_region_004_chr17:63492121-63494121_p0063__B01R
AGGATGAGCGGTCGCACTGGcatcaacgccacgatcagctAGTGAATTGCTGCGCATCGGtgcagattgc
aagcgcctctgttccccactgatcaccctaCTGCAAGCGTCGCTATGTCG
>A07F__commonRT__Read004__axin2_region_004_chr17:63492121-63494121_p0064__B01R
AGGATGAGCGGTCGCACTGGcatcaacgccacgatcagctAGTGAATTGCTGCGCATCGGaatttctcat
gtgtaactgttgcagattgcaagcgcctctCTGCAAGCGTCGCTATGTCG
>A07F__commonRT__Read004__axin2_region_004_chr17:63492121-63494121_p0065__B01R
AGGATGAGCGGTCGCACTGGcatcaacgccacgatcagctAGTGAATTGCTGCGCATCGGcacgccctgc
ctcctccctgaatttctcatgtgtaactgtCTGCAAGCGTCGCTATGTCG
>A07F__commonRT__Read004__axin2_region_004_chr17:63492121-63494121_p0066__B01R
AGGATGAGCGGTCGCACTGGcatcaacgccacgatcagctAGTGAATTGCTGCGCATCGGagacaggttt
tcaccatactggccaagttggtctcgaactCTGCAAGCGTCGCTATGTCG
>A07F__commonRT__Read004__axin2_region_004_chr17:63492121-63494121_p0067__B01R
AGGATGAGCGGTCGCACTGGcatcaacgccacgatcagctAGTGAATTGCTGCGCATCGGtttgttttag
acagagtctcccgctgtcgcccaggctggaCTGCAAGCGTCGCTATGTCG
>A07F__commonRT__Read004__axin2_region_004_chr17:63492121-63494121_p0068__B01R
AGGATGAGCGGTCGCACTGGcatcaacgccacgatcagctAGTGAATTGCTGCGCATCGGtgtttgtttg
tttctgctggggttttttgtttgttttgttCTGCAAGCGTCGCTATGTCG
>A07F__commonRT__Read004__axin2_region_004_chr17:63492121-63494121_p0069__B01R
AGGATGAGCGGTCGCACTGGcatcaacgccacgatcagctAGTGAATTGCTGCGCATCGGaattttattt
tttacttcttcccttttttgtttgtttgttCTGCAAGCGTCGCTATGTCG
>A07F__commonRT__Read004__axin2_region_004_chr17:63492121-63494121_p0070__B01R
AGGATGAGCGGTCGCACTGGcatcaacgccacgatcagctAGTGAATTGCTGCGCATCGGcctacctcta
tgtctctgaatttctttttttttttaatttCTGCAAGCGTCGCTATGTCG
>A07F__commonRT__Read005__axin2_region_005_chr17:63494122-63496122_p0001__B01R
AGGATGAGCGGTCGCACTGGcatcaacgccacgatcagctAAGTTCAACGGGACCGTGGCaatactgctg
accactatggttgtagggtggtggtagggtCTGCAAGCGTCGCTATGTCG
>A07F__commonRT__Read005__axin2_region_005_chr17:63494122-63496122_p0002__B01R
AGGATGAGCGGTCGCACTGGcatcaacgccacgatcagctAAGTTCAACGGGACCGTGGCccaatatctc
aggagccttgaatactgctgaccactatggCTGCAAGCGTCGCTATGTCG
>A07F__commonRT__Read005__axin2_region_005_chr17:63494122-63496122_p0003__B01R
AGGATGAGCGGTCGCACTGGcatcaacgccacgatcagctAAGTTCAACGGGACCGTGGCgacatgtcca
ctcttcttgtccaatatctcaggagccttgCTGCAAGCGTCGCTATGTCG
>A07F__commonRT__Read005__axin2_region_005_chr17:63494122-63496122_p0004__B01R
AGGATGAGCGGTCGCACTGGcatcaacgccacgatcagctAAGTTCAACGGGACCGTGGCtcccaaacct
gagtctcatggacatgtccactcttcttgtCTGCAAGCGTCGCTATGTCG
>A07F__commonRT__Read005__axin2_region_005_chr17:63494122-63496122_p0005__B01R
AGGATGAGCGGTCGCACTGGcatcaacgccacgatcagctAAGTTCAACGGGACCGTGGCtggagttctg
tctaatggcttcccaaacctgagtctcatgCTGCAAGCGTCGCTATGTCG
>A07F__commonRT__Read005__axin2_region_005_chr17:63494122-63496122_p0006__B01R
AGGATGAGCGGTCGCACTGGcatcaacgccacgatcagctAAGTTCAACGGGACCGTGGCttcacagggg
ctccttcccatggagttctgtctaatggctCTGCAAGCGTCGCTATGTCG
>A07F__commonRT__Read005__axin2_region_005_chr17:63494122-63496122_p0007__B01R
AGGATGAGCGGTCGCACTGGcatcaacgccacgatcagctAAGTTCAACGGGACCGTGGCatcttctccc
acatcagttgttcacaggggctccttcccaCTGCAAGCGTCGCTATGTCG
>A07F__commonRT__Read005__axin2_region_005_chr17:63494122-63496122_p0008__B01R
AGGATGAGCGGTCGCACTGGcatcaacgccacgatcagctAAGTTCAACGGGACCGTGGCtcaacatgcc
aggaccctacatcttctcccacatcagttgCTGCAAGCGTCGCTATGTCG
>A07F__commonRT__Read005__axin2_region_005_chr17:63494122-63496122_p0009__B01R
AGGATGAGCGGTCGCACTGGcatcaacgccacgatcagctAAGTTCAACGGGACCGTGGCatctccattc
ttctttacggtcaacatgccaggaccctacCTGCAAGCGTCGCTATGTCG
>A07F__commonRT__Read005__axin2_region_005_chr17:63494122-63496122_p0010__B01R
AGGATGAGCGGTCGCACTGGcatcaacgccacgatcagctAAGTTCAACGGGACCGTGGCctctgcattt
gccttcatccatctccattcttctttacggCTGCAAGCGTCGCTATGTCG
>A07F__commonRT__Read005__axin2_region_005_chr17:63494122-63496122_p0011__B01R
AGGATGAGCGGTCGCACTGGcatcaacgccacgatcagctAAGTTCAACGGGACCGTGGCggtttgctcc
taactgtgccctctgcatttgccttcatccCTGCAAGCGTCGCTATGTCG
>A07F__commonRT__Read005__axin2_region_005_chr17:63494122-63496122_p0012__B01R
AGGATGAGCGGTCGCACTGGcatcaacgccacgatcagctAAGTTCAACGGGACCGTGGCctcactccag
cggtttgaatggtttgctcctaactgtgccCTGCAAGCGTCGCTATGTCG
>A07F__commonRT__Read005__axin2_region_005_chr17:63494122-63496122_p0013__B01R
AGGATGAGCGGTCGCACTGGcatcaacgccacgatcagctAAGTTCAACGGGACCGTGGCgcaactggcc
accacccctcctcactccagcggtttgaatCTGCAAGCGTCGCTATGTCG
>A07F__commonRT__Read005__axin2_region_005_chr17:63494122-63496122_p0014__B01R
AGGATGAGCGGTCGCACTGGcatcaacgccacgatcagctAAGTTCAACGGGACCGTGGCctctccaagc
tttaccataggcaactggccaccacccctcCTGCAAGCGTCGCTATGTCG
>A07F__commonRT__Read005__axin2_region_005_chr17:63494122-63496122_p0015__B01R
AGGATGAGCGGTCGCACTGGcatcaacgccacgatcagctAAGTTCAACGGGACCGTGGCgcagtcaaga
aaaagttcacctctccaagctttaccatagCTGCAAGCGTCGCTATGTCG
>A07F__commonRT__Read005__axin2_region_005_chr17:63494122-63496122_p0016__B01R
AGGATGAGCGGTCGCACTGGcatcaacgccacgatcagctAAGTTCAACGGGACCGTGGCgaggtaggag
atgttgggcagcagtcaagaaaaagttcacCTGCAAGCGTCGCTATGTCG
>A07F__commonRT__Read005__axin2_region_005_chr17:63494122-63496122_p0017__B01R
AGGATGAGCGGTCGCACTGGcatcaacgccacgatcagctAAGTTCAACGGGACCGTGGCttttgctttc
tccagtctcagaggtaggagatgttgggcaCTGCAAGCGTCGCTATGTCG
>A07F__commonRT__Read005__axin2_region_005_chr17:63494122-63496122_p0018__B01R
AGGATGAGCGGTCGCACTGGcatcaacgccacgatcagctAAGTTCAACGGGACCGTGGCggcagtggaa
gggggattttgttccattttttttttttttCTGCAAGCGTCGCTATGTCG
>A07F__commonRT__Read005__axin2_region_005_chr17:63494122-63496122_p0019__B01R
AGGATGAGCGGTCGCACTGGcatcaacgccacgatcagctAAGTTCAACGGGACCGTGGCgggaatatgg
gagtgggaagggcagtggaagggggattttCTGCAAGCGTCGCTATGTCG
>A07F__commonRT__Read005__axin2_region_005_chr17:63494122-63496122_p0020__B01R
AGGATGAGCGGTCGCACTGGcatcaacgccacgatcagctAAGTTCAACGGGACCGTGGCgtggcacttg
gactagaattgggaatatgggagtgggaagCTGCAAGCGTCGCTATGTCG
>A07F__commonRT__Read005__axin2_region_005_chr17:63494122-63496122_p0021__B01R
AGGATGAGCGGTCGCACTGGcatcaacgccacgatcagctAAGTTCAACGGGACCGTGGCagtaggggtt
gggaggataggtggcacttggactagaattCTGCAAGCGTCGCTATGTCG
>A07F__commonRT__Read005__axin2_region_005_chr17:63494122-63496122_p0022__B01R
AGGATGAGCGGTCGCACTGGcatcaacgccacgatcagctAAGTTCAACGGGACCGTGGCgtggtgatga
atctcctcatagtaggggttgggaggatagCTGCAAGCGTCGCTATGTCG
>A07F__commonRT__Read005__axin2_region_005_chr17:63494122-63496122_p0023__B01R
AGGATGAGCGGTCGCACTGGcatcaacgccacgatcagctAAGTTCAACGGGACCGTGGCggaaacatag
cttgcctgaagtggtgatgaatctcctcatCTGCAAGCGTCGCTATGTCG
>A07F__commonRT__Read005__axin2_region_005_chr17:63494122-63496122_p0024__B01R
AGGATGAGCGGTCGCACTGGcatcaacgccacgatcagctAAGTTCAACGGGACCGTGGCgagtgctctt
ccaagcaggtggaaacatagcttgcctgaaCTGCAAGCGTCGCTATGTCG
>A07F__commonRT__Read005__axin2_region_005_chr17:63494122-63496122_p0025__B01R
AGGATGAGCGGTCGCACTGGcatcaacgccacgatcagctAAGTTCAACGGGACCGTGGCccctaacccg
gctcctccgggagtgctcttccaagcaggtCTGCAAGCGTCGCTATGTCG
>A07F__commonRT__Read005__axin2_region_005_chr17:63494122-63496122_p0026__B01R
AGGATGAGCGGTCGCACTGGcatcaacgccacgatcagctAAGTTCAACGGGACCGTGGCgatatcccca
gcctcctgctccctaacccggctcctccggCTGCAAGCGTCGCTATGTCG
>A07F__commonRT__Read005__axin2_region_005_chr17:63494122-63496122_p0027__B01R
AGGATGAGCGGTCGCACTGGcatcaacgccacgatcagctAAGTTCAACGGGACCGTGGCcctcatctgg
tcagtgccaagatatccccagcctcctgctCTGCAAGCGTCGCTATGTCG
>A07F__commonRT__Read005__axin2_region_005_chr17:63494122-63496122_p0028__B01R
AGGATGAGCGGTCGCACTGGcatcaacgccacgatcagctAAGTTCAACGGGACCGTGGCttgactggtt
agtaggaatccctcatctggtcagtgccaaCTGCAAGCGTCGCTATGTCG
>A07F__commonRT__Read005__axin2_region_005_chr17:63494122-63496122_p0029__B01R
AGGATGAGCGGTCGCACTGGcatcaacgccacgatcagctAAGTTCAACGGGACCGTGGCggagggaaac
cagcttaaatttgactggttagtaggaatcCTGCAAGCGTCGCTATGTCG
>A07F__commonRT__Read005__axin2_region_005_chr17:63494122-63496122_p0030__B01R
AGGATGAGCGGTCGCACTGGcatcaacgccacgatcagctAAGTTCAACGGGACCGTGGCagcccagccc
tctctcccctggagggaaaccagcttaaatCTGCAAGCGTCGCTATGTCG
>A07F__commonRT__Read005__axin2_region_005_chr17:63494122-63496122_p0031__B01R
AGGATGAGCGGTCGCACTGGcatcaacgccacgatcagctAAGTTCAACGGGACCGTGGCgacagtgagc
cccagcccccagcccagccctctctcccctCTGCAAGCGTCGCTATGTCG
>A07F__commonRT__Read005__axin2_region_005_chr17:63494122-63496122_p0032__B01R
AGGATGAGCGGTCGCACTGGcatcaacgccacgatcagctAAGTTCAACGGGACCGTGGCtccactgtgt
caggatcacagacagtgagccccagcccccCTGCAAGCGTCGCTATGTCG
>A07F__commonRT__Read005__axin2_region_005_chr17:63494122-63496122_p0033__B01R
AGGATGAGCGGTCGCACTGGcatcaacgccacgatcagctAAGTTCAACGGGACCGTGGCcagcaccccc
tcagcgtccctccactgtgtcaggatcacaCTGCAAGCGTCGCTATGTCG
>A07F__commonRT__Read005__axin2_region_005_chr17:63494122-63496122_p0034__B01R
AGGATGAGCGGTCGCACTGGcatcaacgccacgatcagctAAGTTCAACGGGACCGTGGCccgcagggaa
taaaaaccaccagcaccccctcagcgtcccCTGCAAGCGTCGCTATGTCG
>A07F__commonRT__Read005__axin2_region_005_chr17:63494122-63496122_p0035__B01R
AGGATGAGCGGTCGCACTGGcatcaacgccacgatcagctAAGTTCAACGGGACCGTGGCgcttgcagtg
agatgagatgccgcagggaataaaaaccacCTGCAAGCGTCGCTATGTCG
>A07F__commonRT__Read005__axin2_region_005_chr17:63494122-63496122_p0036__B01R
AGGATGAGCGGTCGCACTGGcatcaacgccacgatcagctAAGTTCAACGGGACCGTGGCctcccaaccc
tcaggagggtgcttgcagtgagatgagatgCTGCAAGCGTCGCTATGTCG
>A07F__commonRT__Read005__axin2_region_005_chr17:63494122-63496122_p0037__B01R
AGGATGAGCGGTCGCACTGGcatcaacgccacgatcagctAAGTTCAACGGGACCGTGGCctcacctcct
gcccaccctcctcccaaccctcaggagggtCTGCAAGCGTCGCTATGTCG
>A07F__commonRT__Read005__axin2_region_005_chr17:63494122-63496122_p0038__B01R
AGGATGAGCGGTCGCACTGGcatcaacgccacgatcagctAAGTTCAACGGGACCGTGGCgtgccctcca
aaggcagtatctcacctcctgcccaccctcCTGCAAGCGTCGCTATGTCG
>A07F__commonRT__Read005__axin2_region_005_chr17:63494122-63496122_p0039__B01R
AGGATGAGCGGTCGCACTGGcatcaacgccacgatcagctAAGTTCAACGGGACCGTGGCcggatcaggg
ctgccagctggtgccctccaaaggcagtatCTGCAAGCGTCGCTATGTCG
>A07F__commonRT__Read005__axin2_region_005_chr17:63494122-63496122_p0040__B01R
AGGATGAGCGGTCGCACTGGcatcaacgccacgatcagctAAGTTCAACGGGACCGTGGCatgtgtaagg
gacggagcctcggatcagggctgccagctgCTGCAAGCGTCGCTATGTCG
>A07F__commonRT__Read005__axin2_region_005_chr17:63494122-63496122_p0041__B01R
AGGATGAGCGGTCGCACTGGcatcaacgccacgatcagctAAGTTCAACGGGACCGTGGCttgggagcct
ggactgccacatgtgtaagggacggagcctCTGCAAGCGTCGCTATGTCG
>A07F__commonRT__Read005__axin2_region_005_chr17:63494122-63496122_p0042__B01R
AGGATGAGCGGTCGCACTGGcatcaacgccacgatcagctAAGTTCAACGGGACCGTGGCctgggctact
aagatctagattgggagcctggactgccacCTGCAAGCGTCGCTATGTCG
>A07F__commonRT__Read005__axin2_region_005_chr17:63494122-63496122_p0043__B01R
AGGATGAGCGGTCGCACTGGcatcaacgccacgatcagctAAGTTCAACGGGACCGTGGCgctgctcagc
tctctggcccctgggctactaagatctagaCTGCAAGCGTCGCTATGTCG
>A07F__commonRT__Read005__axin2_region_005_chr17:63494122-63496122_p0044__B01R
AGGATGAGCGGTCGCACTGGcatcaacgccacgatcagctAAGTTCAACGGGACCGTGGCtctttgaggt
ttaacaagaggctgctcagctctctggcccCTGCAAGCGTCGCTATGTCG
>A07F__commonRT__Read005__axin2_region_005_chr17:63494122-63496122_p0045__B01R
AGGATGAGCGGTCGCACTGGcatcaacgccacgatcagctAAGTTCAACGGGACCGTGGCtcagctatag
aacaaagaagtctttgaggtttaacaagagCTGCAAGCGTCGCTATGTCG
>A07F__commonRT__Read005__axin2_region_005_chr17:63494122-63496122_p0046__B01R
AGGATGAGCGGTCGCACTGGcatcaacgccacgatcagctAAGTTCAACGGGACCGTGGCctgccctgaa
tttttggtcctcagctatagaacaaagaagCTGCAAGCGTCGCTATGTCG
>A07F__commonRT__Read005__axin2_region_005_chr17:63494122-63496122_p0047__B01R
AGGATGAGCGGTCGCACTGGcatcaacgccacgatcagctAAGTTCAACGGGACCGTGGCaagcaaccag
tcaagagacgctgccctgaatttttggtccCTGCAAGCGTCGCTATGTCG
>A07F__commonRT__Read005__axin2_region_005_chr17:63494122-63496122_p0048__B01R
AGGATGAGCGGTCGCACTGGcatcaacgccacgatcagctAAGTTCAACGGGACCGTGGCggattctccc
agcaacctccaagcaaccagtcaagagacgCTGCAAGCGTCGCTATGTCG
>A07F__commonRT__Read005__axin2_region_005_chr17:63494122-63496122_p0049__B01R
AGGATGAGCGGTCGCACTGGcatcaacgccacgatcagctAAGTTCAACGGGACCGTGGCctctttttcc
tctcactgaaggattctcccagcaacctccCTGCAAGCGTCGCTATGTCG
>A07F__commonRT__Read005__axin2_region_005_chr17:63494122-63496122_p0050__B01R
AGGATGAGCGGTCGCACTGGcatcaacgccacgatcagctAAGTTCAACGGGACCGTGGCtttgtgatct
tggtccaaacctctttttcctctcactgaaCTGCAAGCGTCGCTATGTCG
>A07F__commonRT__Read005__axin2_region_005_chr17:63494122-63496122_p0051__B01R
AGGATGAGCGGTCGCACTGGcatcaacgccacgatcagctAAGTTCAACGGGACCGTGGCcagaaaagaa
ctggcttctttttgtgatcttggtccaaacCTGCAAGCGTCGCTATGTCG
>A07F__commonRT__Read005__axin2_region_005_chr17:63494122-63496122_p0052__B01R
AGGATGAGCGGTCGCACTGGcatcaacgccacgatcagctAAGTTCAACGGGACCGTGGCtccaggcgag
gaacagaaagcagaaaagaactggcttcttCTGCAAGCGTCGCTATGTCG
>A07F__commonRT__Read005__axin2_region_005_chr17:63494122-63496122_p0053__B01R
AGGATGAGCGGTCGCACTGGcatcaacgccacgatcagctAAGTTCAACGGGACCGTGGCggaagtggcc
agagcctctctccaggcgaggaacagaaagCTGCAAGCGTCGCTATGTCG
>A07F__commonRT__Read005__axin2_region_005_chr17:63494122-63496122_p0054__B01R
AGGATGAGCGGTCGCACTGGcatcaacgccacgatcagctAAGTTCAACGGGACCGTGGCgaagctctgt
tccttcatttcaaaaagaaagaaagaaaatCTGCAAGCGTCGCTATGTCG
>A07F__commonRT__Read005__axin2_region_005_chr17:63494122-63496122_p0055__B01R
AGGATGAGCGGTCGCACTGGcatcaacgccacgatcagctAAGTTCAACGGGACCGTGGCtgttgtgcaa
aggaaaacttgaagctctgttccttcatttCTGCAAGCGTCGCTATGTCG
>A07F__commonRT__Read005__axin2_region_005_chr17:63494122-63496122_p0056__B01R
AGGATGAGCGGTCGCACTGGcatcaacgccacgatcagctAAGTTCAACGGGACCGTGGCgttttaaagc
tcctgggggctgttgtgcaaaggaaaacttCTGCAAGCGTCGCTATGTCG
>A07F__commonRT__Read005__axin2_region_005_chr17:63494122-63496122_p0057__B01R
AGGATGAGCGGTCGCACTGGcatcaacgccacgatcagctAAGTTCAACGGGACCGTGGCtggggctgag
gcatcagtaggttttaaagctcctgggggcCTGCAAGCGTCGCTATGTCG
>A07F__commonRT__Read005__axin2_region_005_chr17:63494122-63496122_p0058__B01R
AGGATGAGCGGTCGCACTGGcatcaacgccacgatcagctAAGTTCAACGGGACCGTGGCtaagtccgaa
tctctgaaggtggggctgaggcatcagtagCTGCAAGCGTCGCTATGTCG
>A07F__commonRT__Read005__axin2_region_005_chr17:63494122-63496122_p0059__B01R
AGGATGAGCGGTCGCACTGGcatcaacgccacgatcagctAAGTTCAACGGGACCGTGGCaagtcccact
ccatcccaattaagtccgaatctctgaaggCTGCAAGCGTCGCTATGTCG
>A07F__commonRT__Read005__axin2_region_005_chr17:63494122-63496122_p0060__B01R
AGGATGAGCGGTCGCACTGGcatcaacgccacgatcagctAAGTTCAACGGGACCGTGGCgcatattaga
ataccctgggaagtcccactccatcccaatCTGCAAGCGTCGCTATGTCG
>A07F__commonRT__Read005__axin2_region_005_chr17:63494122-63496122_p0061__B01R
AGGATGAGCGGTCGCACTGGcatcaacgccacgatcagctAAGTTCAACGGGACCGTGGCagtggtcctc
aacttcggtggcatattagaataccctgggCTGCAAGCGTCGCTATGTCG
>A07F__commonRT__Read005__axin2_region_005_chr17:63494122-63496122_p0062__B01R
AGGATGAGCGGTCGCACTGGcatcaacgccacgatcagctAAGTTCAACGGGACCGTGGCagatagcaca
gtgacaagccagtggtcctcaacttcggtgCTGCAAGCGTCGCTATGTCG
>A07F__commonRT__Read005__axin2_region_005_chr17:63494122-63496122_p0063__B01R
AGGATGAGCGGTCGCACTGGcatcaacgccacgatcagctAAGTTCAACGGGACCGTGGCgttagaggta
aacatggaaaagatagcacagtgacaagccCTGCAAGCGTCGCTATGTCG
>A07F__commonRT__Read005__axin2_region_005_chr17:63494122-63496122_p0064__B01R
AGGATGAGCGGTCGCACTGGcatcaacgccacgatcagctAAGTTCAACGGGACCGTGGCggaaaggatc
catgatcattgttagaggtaaacatggaaaCTGCAAGCGTCGCTATGTCG
>A07F__commonRT__Read005__axin2_region_005_chr17:63494122-63496122_p0065__B01R
AGGATGAGCGGTCGCACTGGcatcaacgccacgatcagctAAGTTCAACGGGACCGTGGCtgtatacact
cagccagggaggaaaggatccatgatcattCTGCAAGCGTCGCTATGTCG
>A07F__commonRT__Read005__axin2_region_005_chr17:63494122-63496122_p0066__B01R
AGGATGAGCGGTCGCACTGGcatcaacgccacgatcagctAAGTTCAACGGGACCGTGGCttccagtctc
tgagtgaggctgtatacactcagccagggaCTGCAAGCGTCGCTATGTCG
>A07F__commonRT__Read005__axin2_region_005_chr17:63494122-63496122_p0067__B01R
AGGATGAGCGGTCGCACTGGcatcaacgccacgatcagctAAGTTCAACGGGACCGTGGCaaaaaggcct
cggtgtaggtttccagtctctgagtgaggcCTGCAAGCGTCGCTATGTCG
>A07F__commonRT__Read005__axin2_region_005_chr17:63494122-63496122_p0068__B01R
AGGATGAGCGGTCGCACTGGcatcaacgccacgatcagctAAGTTCAACGGGACCGTGGCacacattgaa
aacacaaacaaaaaaggcctcggtgtaggtCTGCAAGCGTCGCTATGTCG
>A07F__commonRT__Read005__axin2_region_005_chr17:63494122-63496122_p0069__B01R
AGGATGAGCGGTCGCACTGGcatcaacgccacgatcagctAAGTTCAACGGGACCGTGGCactgttgatt
ttgtaataaaaagcagtatcttcaaataaaCTGCAAGCGTCGCTATGTCG
>A07F__commonRT__Read005__axin2_region_005_chr17:63494122-63496122_p0070__B01R
AGGATGAGCGGTCGCACTGGcatcaacgccacgatcagctAAGTTCAACGGGACCGTGGCctttcccaaa
ctgtgctttaactgttgattttgtaataaaCTGCAAGCGTCGCTATGTCG
>A07F__commonRT__Read005__axin2_region_005_chr17:63494122-63496122_p0071__B01R
AGGATGAGCGGTCGCACTGGcatcaacgccacgatcagctAAGTTCAACGGGACCGTGGCcacccaccgt
taccagttagctttcccaaactgtgctttaCTGCAAGCGTCGCTATGTCG
>A07F__commonRT__Read005__axin2_region_005_chr17:63494122-63496122_p0072__B01R
AGGATGAGCGGTCGCACTGGcatcaacgccacgatcagctAAGTTCAACGGGACCGTGGCgtaatactta
tggagattctcacccaccgttaccagttagCTGCAAGCGTCGCTATGTCG
>A07F__commonRT__Read005__axin2_region_005_chr17:63494122-63496122_p0073__B01R
AGGATGAGCGGTCGCACTGGcatcaacgccacgatcagctAAGTTCAACGGGACCGTGGCcgtttgttca
tactttgtttgtaatacttatggagattctCTGCAAGCGTCGCTATGTCG
>A07F__commonRT__Read005__axin2_region_005_chr17:63494122-63496122_p0074__B01R
AGGATGAGCGGTCGCACTGGcatcaacgccacgatcagctAAGTTCAACGGGACCGTGGCgctgggatta
tttttaatgacgtttgttcatactttgtttCTGCAAGCGTCGCTATGTCG
>A07F__commonRT__Read005__axin2_region_005_chr17:63494122-63496122_p0075__B01R
AGGATGAGCGGTCGCACTGGcatcaacgccacgatcagctAAGTTCAACGGGACCGTGGCttaaactcct
ggctcaagcgatccttcccccttggcctccCTGCAAGCGTCGCTATGTCG
>A07F__commonRT__Read005__axin2_region_005_chr17:63494122-63496122_p0076__B01R
AGGATGAGCGGTCGCACTGGcatcaacgccacgatcagctAAGTTCAACGGGACCGTGGCgggggtcttg
ctattttgctcaggctgatcttaaactcctCTGCAAGCGTCGCTATGTCG
>A07F__commonRT__Read005__axin2_region_005_chr17:63494122-63496122_p0077__B01R
AGGATGAGCGGTCGCACTGGcatcaacgccacgatcagctAAGTTCAACGGGACCGTGGCatgactaata
acaaaaaaaaatttttttagagatgggggtCTGCAAGCGTCGCTATGTCG
>A07F__commonRT__Read005__axin2_region_005_chr17:63494122-63496122_p0078__B01R
AGGATGAGCGGTCGCACTGGcatcaacgccacgatcagctAAGTTCAACGGGACCGTGGCccagtaccct
tgaacctaaagtaaaaattaaaaataaaaaCTGCAAGCGTCGCTATGTCG
>A07F__commonRT__Read005__axin2_region_005_chr17:63494122-63496122_p0079__B01R
AGGATGAGCGGTCGCACTGGcatcaacgccacgatcagctAAGTTCAACGGGACCGTGGCgcagtttacc
tgcacctgtcccagtacccttgaacctaaaCTGCAAGCGTCGCTATGTCG
>A07F__commonRT__Read005__axin2_region_005_chr17:63494122-63496122_p0080__B01R
AGGATGAGCGGTCGCACTGGcatcaacgccacgatcagctAAGTTCAACGGGACCGTGGCacaccaaacc
cctgtgacatgcagtttacctgcacctgtcCTGCAAGCGTCGCTATGTCG
>A07F__commonRT__Read005__axin2_region_005_chr17:63494122-63496122_p0081__B01R
AGGATGAGCGGTCGCACTGGcatcaacgccacgatcagctAAGTTCAACGGGACCGTGGCtgggtggcaa
aataatctgcacaccaaacccctgtgacatCTGCAAGCGTCGCTATGTCG
>A07F__commonRT__Read005__axin2_region_005_chr17:63494122-63496122_p0082__B01R
AGGATGAGCGGTCGCACTGGcatcaacgccacgatcagctAAGTTCAACGGGACCGTGGCaaacaactat
gtttattacctgggtggcaaaataatctgcCTGCAAGCGTCGCTATGTCG
>A07F__commonRT__Read005__axin2_region_005_chr17:63494122-63496122_p0083__B01R
AGGATGAGCGGTCGCACTGGcatcaacgccacgatcagctAAGTTCAACGGGACCGTGGCgaaggaaagt
gaggaatgaaaaacaactatgtttattaccCTGCAAGCGTCGCTATGTCG
>A07F__commonRT__Read005__axin2_region_005_chr17:63494122-63496122_p0084__B01R
AGGATGAGCGGTCGCACTGGcatcaacgccacgatcagctAAGTTCAACGGGACCGTGGCcctattgagg
gtagagaatggaaggaaagtgaggaatgaaCTGCAAGCGTCGCTATGTCG
>A07F__commonRT__Read005__axin2_region_005_chr17:63494122-63496122_p0085__B01R
AGGATGAGCGGTCGCACTGGcatcaacgccacgatcagctAAGTTCAACGGGACCGTGGCgaagggaaca
ggcaccgaggcctattgagggtagagaatgCTGCAAGCGTCGCTATGTCG
>A07F__commonRT__Read005__axin2_region_005_chr17:63494122-63496122_p0086__B01R
AGGATGAGCGGTCGCACTGGcatcaacgccacgatcagctAAGTTCAACGGGACCGTGGCtgagtacata
tgggcaccaagaagggaacaggcaccgaggCTGCAAGCGTCGCTATGTCG
>A07F__commonRT__Read005__axin2_region_005_chr17:63494122-63496122_p0087__B01R
AGGATGAGCGGTCGCACTGGcatcaacgccacgatcagctAAGTTCAACGGGACCGTGGCgattaaaagc
ctcaaatgtatgagtacatatgggcaccaaCTGCAAGCGTCGCTATGTCG
>A07F__commonRT__Read005__axin2_region_005_chr17:63494122-63496122_p0088__B01R
AGGATGAGCGGTCGCACTGGcatcaacgccacgatcagctAAGTTCAACGGGACCGTGGCagtgggtcaa
gagacccacggattaaaagcctcaaatgtaCTGCAAGCGTCGCTATGTCG
>A07F__commonRT__Read006__axin2_region_006_chr17:63496123-63498123_p0001__B01R
AGGATGAGCGGTCGCACTGGcatcaacgccacgatcagctTCTGTTTGACGCGCTGGACGtctcttaaga
aaataactagaagtggctgggcgcggtggcCTGCAAGCGTCGCTATGTCG
>A07F__commonRT__Read006__axin2_region_006_chr17:63496123-63498123_p0002__B01R
AGGATGAGCGGTCGCACTGGcatcaacgccacgatcagctTCTGTTTGACGCGCTGGACGcacgttcact
cttaggaatgtctcttaagaaaataactagCTGCAAGCGTCGCTATGTCG
>A07F__commonRT__Read006__axin2_region_006_chr17:63496123-63498123_p0003__B01R
AGGATGAGCGGTCGCACTGGcatcaacgccacgatcagctTCTGTTTGACGCGCTGGACGaaacttttat
atgatttactcacgttcactcttaggaatgCTGCAAGCGTCGCTATGTCG
>A07F__commonRT__Read006__axin2_region_006_chr17:63496123-63498123_p0004__B01R
AGGATGAGCGGTCGCACTGGcatcaacgccacgatcagctTCTGTTTGACGCGCTGGACGcagtttgcca
gtatgaattaaaacttttatatgatttactCTGCAAGCGTCGCTATGTCG
>A07F__commonRT__Read006__axin2_region_006_chr17:63496123-63498123_p0005__B01R
AGGATGAGCGGTCGCACTGGcatcaacgccacgatcagctTCTGTTTGACGCGCTGGACGctatgtaaca
tttctgggggcagtttgccagtatgaattaCTGCAAGCGTCGCTATGTCG
>A07F__commonRT__Read006__axin2_region_006_chr17:63496123-63498123_p0006__B01R
AGGATGAGCGGTCGCACTGGcatcaacgccacgatcagctTCTGTTTGACGCGCTGGACGaacctactga
aaacataaagctatgtaacatttctgggggCTGCAAGCGTCGCTATGTCG
>A07F__commonRT__Read006__axin2_region_006_chr17:63496123-63498123_p0007__B01R
AGGATGAGCGGTCGCACTGGcatcaacgccacgatcagctTCTGTTTGACGCGCTGGACGgaaacagaaa
ctctgattcaaacctactgaaaacataaagCTGCAAGCGTCGCTATGTCG
>A07F__commonRT__Read006__axin2_region_006_chr17:63496123-63498123_p0008__B01R
AGGATGAGCGGTCGCACTGGcatcaacgccacgatcagctTCTGTTTGACGCGCTGGACGtaatgttggt
aagattacgggaaacagaaactctgattcaCTGCAAGCGTCGCTATGTCG
>A07F__commonRT__Read006__axin2_region_006_chr17:63496123-63498123_p0009__B01R
AGGATGAGCGGTCGCACTGGcatcaacgccacgatcagctTCTGTTTGACGCGCTGGACGaatgattaaa
aataaatgcttaatgttggtaagattacggCTGCAAGCGTCGCTATGTCG
>A07F__commonRT__Read006__axin2_region_006_chr17:63496123-63498123_p0010__B01R
AGGATGAGCGGTCGCACTGGcatcaacgccacgatcagctTCTGTTTGACGCGCTGGACGttcccactta
gcttattgtcaatgattaaaaataaatgctCTGCAAGCGTCGCTATGTCG
>A07F__commonRT__Read006__axin2_region_006_chr17:63496123-63498123_p0011__B01R
AGGATGAGCGGTCGCACTGGcatcaacgccacgatcagctTCTGTTTGACGCGCTGGACGaacagtaaaa
ttccttttttttcccacttagcttattgtcCTGCAAGCGTCGCTATGTCG
>A07F__commonRT__Read006__axin2_region_006_chr17:63496123-63498123_p0012__B01R
AGGATGAGCGGTCGCACTGGcatcaacgccacgatcagctTCTGTTTGACGCGCTGGACGgcacgtaaat
atgcaatttacaaataaagacatacagataCTGCAAGCGTCGCTATGTCG
>A07F__commonRT__Read006__axin2_region_006_chr17:63496123-63498123_p0013__B01R
AGGATGAGCGGTCGCACTGGcatcaacgccacgatcagctTCTGTTTGACGCGCTGGACGtcccagctaa
aaagttcaatgcacgtaaatatgcaatttaCTGCAAGCGTCGCTATGTCG
>A07F__commonRT__Read006__axin2_region_006_chr17:63496123-63498123_p0014__B01R
AGGATGAGCGGTCGCACTGGcatcaacgccacgatcagctTCTGTTTGACGCGCTGGACGaaattaataa
aaaaggaaaatcccagctaaaaagttcaatCTGCAAGCGTCGCTATGTCG
>A07F__commonRT__Read006__axin2_region_006_chr17:63496123-63498123_p0015__B01R
AGGATGAGCGGTCGCACTGGcatcaacgccacgatcagctTCTGTTTGACGCGCTGGACGcccagctgaa
aaacaatttctatagattaaaaagaaactaCTGCAAGCGTCGCTATGTCG
>A07F__commonRT__Read006__axin2_region_006_chr17:63496123-63498123_p0016__B01R
AGGATGAGCGGTCGCACTGGcatcaacgccacgatcagctTCTGTTTGACGCGCTGGACGacctccactt
cctgagttctggcaattctcttgcctcagcCTGCAAGCGTCGCTATGTCG
>A07F__commonRT__Read006__axin2_region_006_chr17:63496123-63498123_p0017__B01R
AGGATGAGCGGTCGCACTGGcatcaacgccacgatcagctTCTGTTTGACGCGCTGGACGacacacatat
taagaacatataatggaaagagtgatagatCTGCAAGCGTCGCTATGTCG
>A07F__commonRT__Read006__axin2_region_006_chr17:63496123-63498123_p0018__B01R
AGGATGAGCGGTCGCACTGGcatcaacgccacgatcagctTCTGTTTGACGCGCTGGACGgtagggaagc
acttctaagcacacacatattaagaacataCTGCAAGCGTCGCTATGTCG
>A07F__commonRT__Read006__axin2_region_006_chr17:63496123-63498123_p0019__B01R
AGGATGAGCGGTCGCACTGGcatcaacgccacgatcagctTCTGTTTGACGCGCTGGACGgaaaatagtt
atgagcttaagtagggaagcacttctaagcCTGCAAGCGTCGCTATGTCG
>A07F__commonRT__Read006__axin2_region_006_chr17:63496123-63498123_p0020__B01R
AGGATGAGCGGTCGCACTGGcatcaacgccacgatcagctTCTGTTTGACGCGCTGGACGcagataaggg
aataaaagaaatggctaaattcataattttCTGCAAGCGTCGCTATGTCG
>A07F__commonRT__Read006__axin2_region_006_chr17:63496123-63498123_p0021__B01R
AGGATGAGCGGTCGCACTGGcatcaacgccacgatcagctTCTGTTTGACGCGCTGGACGatggagcacc
tagaaaaaggcagataagggaataaaagaaCTGCAAGCGTCGCTATGTCG
>A07F__commonRT__Read006__axin2_region_006_chr17:63496123-63498123_p0022__B01R
AGGATGAGCGGTCGCACTGGcatcaacgccacgatcagctTCTGTTTGACGCGCTGGACGggcagacacc
aactgagaaaatggagcacctagaaaaaggCTGCAAGCGTCGCTATGTCG
>A07F__commonRT__Read006__axin2_region_006_chr17:63496123-63498123_p0023__B01R
AGGATGAGCGGTCGCACTGGcatcaacgccacgatcagctTCTGTTTGACGCGCTGGACGtaagaatgta
tagtcctggaggcagacaccaactgagaaaCTGCAAGCGTCGCTATGTCG
>A07F__commonRT__Read006__axin2_region_006_chr17:63496123-63498123_p0024__B01R
AGGATGAGCGGTCGCACTGGcatcaacgccacgatcagctTCTGTTTGACGCGCTGGACGagctagtatc
ccagttgttttaagaatgtatagtcctggaCTGCAAGCGTCGCTATGTCG
>A07F__commonRT__Read006__axin2_region_006_chr17:63496123-63498123_p0025__B01R
AGGATGAGCGGTCGCACTGGcatcaacgccacgatcagctTCTGTTTGACGCGCTGGACGtttggtccaa
tttgcaaaggagctagtatcccagttgtttCTGCAAGCGTCGCTATGTCG
>A07F__commonRT__Read006__axin2_region_006_chr17:63496123-63498123_p0026__B01R
AGGATGAGCGGTCGCACTGGcatcaacgccacgatcagctTCTGTTTGACGCGCTGGACGtttctctttc
ctttgaagattttggtccaatttgcaaaggCTGCAAGCGTCGCTATGTCG
>A07F__commonRT__Read006__axin2_region_006_chr17:63496123-63498123_p0027__B01R
AGGATGAGCGGTCGCACTGGcatcaacgccacgatcagctTCTGTTTGACGCGCTGGACGtgataagcag
acagtcttcctttctctttcctttgaagatCTGCAAGCGTCGCTATGTCG
>A07F__commonRT__Read006__axin2_region_006_chr17:63496123-63498123_p0028__B01R
AGGATGAGCGGTCGCACTGGcatcaacgccacgatcagctTCTGTTTGACGCGCTGGACGacttttccca
gtgactgctttgataagcagacagtcttccCTGCAAGCGTCGCTATGTCG
>A07F__commonRT__Read006__axin2_region_006_chr17:63496123-63498123_p0029__B01R
AGGATGAGCGGTCGCACTGGcatcaacgccacgatcagctTCTGTTTGACGCGCTGGACGgaagagattt
gagataccccacttttcccagtgactgcttCTGCAAGCGTCGCTATGTCG
>A07F__commonRT__Read006__axin2_region_006_chr17:63496123-63498123_p0030__B01R
AGGATGAGCGGTCGCACTGGcatcaacgccacgatcagctTCTGTTTGACGCGCTGGACGgatgagtcgg
ccttgagatggaagagatttgagataccccCTGCAAGCGTCGCTATGTCG
>A07F__commonRT__Read006__axin2_region_006_chr17:63496123-63498123_p0031__B01R
AGGATGAGCGGTCGCACTGGcatcaacgccacgatcagctTCTGTTTGACGCGCTGGACGgaagtacaac
cagaagttgggatgagtcggccttgagatgCTGCAAGCGTCGCTATGTCG
>A07F__commonRT__Read006__axin2_region_006_chr17:63496123-63498123_p0032__B01R
AGGATGAGCGGTCGCACTGGcatcaacgccacgatcagctTCTGTTTGACGCGCTGGACGtcctttatct
ttccatagaggaagtacaaccagaagttggCTGCAAGCGTCGCTATGTCG
>A07F__commonRT__Read006__axin2_region_006_chr17:63496123-63498123_p0033__B01R
AGGATGAGCGGTCGCACTGGcatcaacgccacgatcagctTCTGTTTGACGCGCTGGACGagagatggtt
cagagatttttcctttatctttccatagagCTGCAAGCGTCGCTATGTCG
>A07F__commonRT__Read006__axin2_region_006_chr17:63496123-63498123_p0034__B01R
AGGATGAGCGGTCGCACTGGcatcaacgccacgatcagctTCTGTTTGACGCGCTGGACGccaccatccc
taaggtgaacagagatggttcagagattttCTGCAAGCGTCGCTATGTCG
>A07F__commonRT__Read006__axin2_region_006_chr17:63496123-63498123_p0035__B01R
AGGATGAGCGGTCGCACTGGcatcaacgccacgatcagctTCTGTTTGACGCGCTGGACGtgggctgcca
tctttgaagaccaccatccctaaggtgaacCTGCAAGCGTCGCTATGTCG
>A07F__commonRT__Read006__axin2_region_006_chr17:63496123-63498123_p0036__B01R
AGGATGAGCGGTCGCACTGGcatcaacgccacgatcagctTCTGTTTGACGCGCTGGACGgtggccatcc
ccgaccttcttgggctgccatctttgaagaCTGCAAGCGTCGCTATGTCG
>A07F__commonRT__Read006__axin2_region_006_chr17:63496123-63498123_p0037__B01R
AGGATGAGCGGTCGCACTGGcatcaacgccacgatcagctTCTGTTTGACGCGCTGGACGtggtttgaga
cctggtaacagtggccatccccgaccttctCTGCAAGCGTCGCTATGTCG
>A07F__commonRT__Read006__axin2_region_006_chr17:63496123-63498123_p0038__B01R
AGGATGAGCGGTCGCACTGGcatcaacgccacgatcagctTCTGTTTGACGCGCTGGACGacaaatccac
ttctggttactggtttgagacctggtaacaCTGCAAGCGTCGCTATGTCG
>A07F__commonRT__Read006__axin2_region_006_chr17:63496123-63498123_p0039__B01R
AGGATGAGCGGTCGCACTGGcatcaacgccacgatcagctTCTGTTTGACGCGCTGGACGcaaggaggtg
cctgtggagaacaaatccacttctggttacCTGCAAGCGTCGCTATGTCG
>A07F__commonRT__Read006__axin2_region_006_chr17:63496123-63498123_p0040__B01R
AGGATGAGCGGTCGCACTGGcatcaacgccacgatcagctTCTGTTTGACGCGCTGGACGtgactgagga
gggctggaaacaaggaggtgcctgtggagaCTGCAAGCGTCGCTATGTCG
>A07F__commonRT__Read006__axin2_region_006_chr17:63496123-63498123_p0041__B01R
AGGATGAGCGGTCGCACTGGcatcaacgccacgatcagctTCTGTTTGACGCGCTGGACGggctctgggt
cattcagcaatgactgaggagggctggaaaCTGCAAGCGTCGCTATGTCG
>A07F__commonRT__Read006__axin2_region_006_chr17:63496123-63498123_p0042__B01R
AGGATGAGCGGTCGCACTGGcatcaacgccacgatcagctTCTGTTTGACGCGCTGGACGttgagtgtac
cctgggccctggctctgggtcattcagcaaCTGCAAGCGTCGCTATGTCG
>A07F__commonRT__Read006__axin2_region_006_chr17:63496123-63498123_p0043__B01R
AGGATGAGCGGTCGCACTGGcatcaacgccacgatcagctTCTGTTTGACGCGCTGGACGtcaagagtgt
atgtatggtgttgagtgtaccctgggccctCTGCAAGCGTCGCTATGTCG
>A07F__commonRT__Read006__axin2_region_006_chr17:63496123-63498123_p0044__B01R
AGGATGAGCGGTCGCACTGGcatcaacgccacgatcagctTCTGTTTGACGCGCTGGACGtctctcttcc
ctgcgtactctcaagagtgtatgtatggtgCTGCAAGCGTCGCTATGTCG
>A07F__commonRT__Read006__axin2_region_006_chr17:63496123-63498123_p0045__B01R
AGGATGAGCGGTCGCACTGGcatcaacgccacgatcagctTCTGTTTGACGCGCTGGACGagtgtttaaa
acatgttagctctctcttccctgcgtactcCTGCAAGCGTCGCTATGTCG
>A07F__commonRT__Read006__axin2_region_006_chr17:63496123-63498123_p0046__B01R
AGGATGAGCGGTCGCACTGGcatcaacgccacgatcagctTCTGTTTGACGCGCTGGACGtatattgagg
tctggcacacagtgtttaaaacatgttagcCTGCAAGCGTCGCTATGTCG
>A07F__commonRT__Read006__axin2_region_006_chr17:63496123-63498123_p0047__B01R
AGGATGAGCGGTCGCACTGGcatcaacgccacgatcagctTCTGTTTGACGCGCTGGACGtgaaaataaa
gctacatgtatatattgaggtctggcacacCTGCAAGCGTCGCTATGTCG
>A07F__commonRT__Read006__axin2_region_006_chr17:63496123-63498123_p0048__B01R
AGGATGAGCGGTCGCACTGGcatcaacgccacgatcagctTCTGTTTGACGCGCTGGACGggtgtagggt
ggtggtagggtgaaaataaagctacatgtaCTGCAAGCGTCGCTATGTCG
>A07F__commonRT__Read006__axin2_region_006_chr17:63496123-63498123_p0049__B01R
AGGATGAGCGGTCGCACTGGcatcaacgccacgatcagctTCTGTTTGACGCGCTGGACGtggaaagata
gtggtaggggggtgtagggtggtggtagggCTGCAAGCGTCGCTATGTCG
>A07F__commonRT__Read006__axin2_region_006_chr17:63496123-63498123_p0050__B01R
AGGATGAGCGGTCGCACTGGcatcaacgccacgatcagctTCTGTTTGACGCGCTGGACGggtagggtgg
tgtagggtggtggaaagatagtggtaggggCTGCAAGCGTCGCTATGTCG
>A07F__commonRT__Read006__axin2_region_006_chr17:63496123-63498123_p0051__B01R
AGGATGAGCGGTCGCACTGGcatcaacgccacgatcagctTCTGTTTGACGCGCTGGACGgtaaggtggt
gtagggtgacggtagggtggtgtagggtggCTGCAAGCGTCGCTATGTCG
>A07F__commonRT__Read006__axin2_region_006_chr17:63496123-63498123_p0052__B01R
AGGATGAGCGGTCGCACTGGcatcaacgccacgatcagctTCTGTTTGACGCGCTGGACGacagtggtgg
tagagtggtggtaaggtggtgtagggtgacCTGCAAGCGTCGCTATGTCG
>A07F__commonRT__Read006__axin2_region_006_chr17:63496123-63498123_p0053__B01R
AGGATGAGCGGTCGCACTGGcatcaacgccacgatcagctTCTGTTTGACGCGCTGGACGtagggtggca
gggtggtggtacagtggtggtagagtggtgCTGCAAGCGTCGCTATGTCG
>A07F__commonRT__Read006__axin2_region_006_chr17:63496123-63498123_p0054__B01R
AGGATGAGCGGTCGCACTGGcatcaacgccacgatcagctTCTGTTTGACGCGCTGGACGgggtggtggt
aaggtagttttagggtggcagggtggtggtCTGCAAGCGTCGCTATGTCG
>A07F__commonRT__Read006__axin2_region_006_chr17:63496123-63498123_p0055__B01R
AGGATGAGCGGTCGCACTGGcatcaacgccacgatcagctTCTGTTTGACGCGCTGGACGgtggtgtagg
gtggttgtagggtggtagggtggtggtaagCTGCAAGCGTCGCTATGTCG
>A07F__commonRT__Read006__axin2_region_006_chr17:63496123-63498123_p0056__B01R
AGGATGAGCGGTCGCACTGGcatcaacgccacgatcagctTCTGTTTGACGCGCTGGACGtggtgtaggg
tggtggtactgtggtgtagggtggttgtagCTGCAAGCGTCGCTATGTCG
>A07F__commonRT__Read006__axin2_region_006_chr17:63496123-63498123_p0057__B01R
AGGATGAGCGGTCGCACTGGcatcaacgccacgatcagctTCTGTTTGACGCGCTGGACGgtgttatggt
ggtggtatggtggtgtagggtggtggtactCTGCAAGCGTCGCTATGTCG
>A07F__commonRT__Read006__axin2_region_006_chr17:63496123-63498123_p0058__B01R
AGGATGAGCGGTCGCACTGGcatcaacgccacgatcagctTCTGTTTGACGCGCTGGACGagttttagag
tggtagggtggtgttatggtggtggtatggCTGCAAGCGTCGCTATGTCG
>A07F__commonRT__Read006__axin2_region_006_chr17:63496123-63498123_p0059__B01R
AGGATGAGCGGTCGCACTGGcatcaacgccacgatcagctTCTGTTTGACGCGCTGGACGtggtatgggg
gtggtagggtagttttagagtggtagggtgCTGCAAGCGTCGCTATGTCG
>A07F__commonRT__Read006__axin2_region_006_chr17:63496123-63498123_p0060__B01R
AGGATGAGCGGTCGCACTGGcatcaacgccacgatcagctTCTGTTTGACGCGCTGGACGgtggaagggt
ggttgtagggtggtatgggggtggtagggtCTGCAAGCGTCGCTATGTCG
>A07F__commonRT__Read006__axin2_region_006_chr17:63496123-63498123_p0061__B01R
AGGATGAGCGGTCGCACTGGcatcaacgccacgatcagctTCTGTTTGACGCGCTGGACGaagggtggtt
gtagggtgatgtagggtggtggtagggtggCTGCAAGCGTCGCTATGTCG
>A07F__commonRT__Read006__axin2_region_006_chr17:63496123-63498123_p0062__B01R
AGGATGAGCGGTCGCACTGGcatcaacgccacgatcagctTCTGTTTGACGCGCTGGACGatagtgtgat
agggtggtggaagggtggttgtagggtgatCTGCAAGCGTCGCTATGTCG
>A07F__commonRT__Read006__axin2_region_006_chr17:63496123-63498123_p0063__B01R
AGGATGAGCGGTCGCACTGGcatcaacgccacgatcagctTCTGTTTGACGCGCTGGACGagtggtaggg
tggtggaaggatagtgtgatagggtggtggCTGCAAGCGTCGCTATGTCG
>A07F__commonRT__Read006__axin2_region_006_chr17:63496123-63498123_p0064__B01R
AGGATGAGCGGTCGCACTGGcatcaacgccacgatcagctTCTGTTTGACGCGCTGGACGgatggtatag
ggtggtgtagagtggtagggtggtggaaggCTGCAAGCGTCGCTATGTCG
>A07F__commonRT__Read006__axin2_region_006_chr17:63496123-63498123_p0065__B01R
AGGATGAGCGGTCGCACTGGcatcaacgccacgatcagctTCTGTTTGACGCGCTGGACGtggtggtcag
gtggtggtaagatggtatagggtggtgtagCTGCAAGCGTCGCTATGTCG
>A07F__commonRT__Read007__axin2_region_007_chr17:63498124-63500124_p0001__B01R
AGGATGAGCGGTCGCACTGGcatcaacgccacgatcagctGCAAGGGACGCTCGTTACGGtttagggagc
tggcccagcagagaggatgcagggaaagccCTGCAAGCGTCGCTATGTCG
>A07F__commonRT__Read007__axin2_region_007_chr17:63498124-63500124_p0002__B01R
AGGATGAGCGGTCGCACTGGcatcaacgccacgatcagctGCAAGGGACGCTCGTTACGGgatgctggtg
tgctgaagcatttagggagctggcccagcaCTGCAAGCGTCGCTATGTCG
>A07F__commonRT__Read007__axin2_region_007_chr17:63498124-63500124_p0003__B01R
AGGATGAGCGGTCGCACTGGcatcaacgccacgatcagctGCAAGGGACGCTCGTTACGGttatgctaag
ccccacctgggatgctggtgtgctgaagcaCTGCAAGCGTCGCTATGTCG
>A07F__commonRT__Read007__axin2_region_007_chr17:63498124-63500124_p0004__B01R
AGGATGAGCGGTCGCACTGGcatcaacgccacgatcagctGCAAGGGACGCTCGTTACGGcatgtcttca
gggtggctttttatgctaagccccacctggCTGCAAGCGTCGCTATGTCG
>A07F__commonRT__Read007__axin2_region_007_chr17:63498124-63500124_p0005__B01R
AGGATGAGCGGTCGCACTGGcatcaacgccacgatcagctGCAAGGGACGCTCGTTACGGctccctgaag
tagattccttcatgtcttcagggtggctttCTGCAAGCGTCGCTATGTCG
>A07F__commonRT__Read007__axin2_region_007_chr17:63498124-63500124_p0006__B01R
AGGATGAGCGGTCGCACTGGcatcaacgccacgatcagctGCAAGGGACGCTCGTTACGGctccaaggaa
acggaggggactccctgaagtagattccttCTGCAAGCGTCGCTATGTCG
>A07F__commonRT__Read007__axin2_region_007_chr17:63498124-63500124_p0007__B01R
AGGATGAGCGGTCGCACTGGcatcaacgccacgatcagctGCAAGGGACGCTCGTTACGGgaaccctttg
tctgaggaagctccaaggaaacggaggggaCTGCAAGCGTCGCTATGTCG
>A07F__commonRT__Read007__axin2_region_007_chr17:63498124-63500124_p0008__B01R
AGGATGAGCGGTCGCACTGGcatcaacgccacgatcagctGCAAGGGACGCTCGTTACGGcccaggagcc
tggagagcaggaaccctttgtctgaggaagCTGCAAGCGTCGCTATGTCG
>A07F__commonRT__Read007__axin2_region_007_chr17:63498124-63500124_p0009__B01R
AGGATGAGCGGTCGCACTGGcatcaacgccacgatcagctGCAAGGGACGCTCGTTACGGgagggagcca
agatgaagagcccaggagcctggagagcagCTGCAAGCGTCGCTATGTCG
>A07F__commonRT__Read007__axin2_region_007_chr17:63498124-63500124_p0010__B01R
AGGATGAGCGGTCGCACTGGcatcaacgccacgatcagctGCAAGGGACGCTCGTTACGGcctggagggc
aaagcggggagagggagccaagatgaagagCTGCAAGCGTCGCTATGTCG
>A07F__commonRT__Read007__axin2_region_007_chr17:63498124-63500124_p0011__B01R
AGGATGAGCGGTCGCACTGGcatcaacgccacgatcagctGCAAGGGACGCTCGTTACGGgaccggagct
ccgtacaaaccctggagggcaaagcggggaCTGCAAGCGTCGCTATGTCG
>A07F__commonRT__Read007__axin2_region_007_chr17:63498124-63500124_p0012__B01R
AGGATGAGCGGTCGCACTGGcatcaacgccacgatcagctGCAAGGGACGCTCGTTACGGggagactccc
aaggctcccagaccggagctccgtacaaacCTGCAAGCGTCGCTATGTCG
>A07F__commonRT__Read007__axin2_region_007_chr17:63498124-63500124_p0013__B01R
AGGATGAGCGGTCGCACTGGcatcaacgccacgatcagctGCAAGGGACGCTCGTTACGGagagactggg
gtgtccaccaggagactcccaaggctcccaCTGCAAGCGTCGCTATGTCG
>A07F__commonRT__Read007__axin2_region_007_chr17:63498124-63500124_p0014__B01R
AGGATGAGCGGTCGCACTGGcatcaacgccacgatcagctGCAAGGGACGCTCGTTACGGctggagtggg
gcccagagacagagactggggtgtccaccaCTGCAAGCGTCGCTATGTCG
>A07F__commonRT__Read007__axin2_region_007_chr17:63498124-63500124_p0015__B01R
AGGATGAGCGGTCGCACTGGcatcaacgccacgatcagctGCAAGGGACGCTCGTTACGGcactgctcct
gcccgcggagctggagtggggcccagagacCTGCAAGCGTCGCTATGTCG
>A07F__commonRT__Read007__axin2_region_007_chr17:63498124-63500124_p0016__B01R
AGGATGAGCGGTCGCACTGGcatcaacgccacgatcagctGCAAGGGACGCTCGTTACGGccgggcgact
gcaggagggccactgctcctgcccgcggagCTGCAAGCGTCGCTATGTCG
>A07F__commonRT__Read007__axin2_region_007_chr17:63498124-63500124_p0017__B01R
AGGATGAGCGGTCGCACTGGcatcaacgccacgatcagctGCAAGGGACGCTCGTTACGGtccgagccca
cccagagggcccgggcgactgcaggagggcCTGCAAGCGTCGCTATGTCG
>A07F__commonRT__Read007__axin2_region_007_chr17:63498124-63500124_p0018__B01R
AGGATGAGCGGTCGCACTGGcatcaacgccacgatcagctGCAAGGGACGCTCGTTACGGagcagagtct
cagtctgacctccgagcccacccagagggcCTGCAAGCGTCGCTATGTCG
>A07F__commonRT__Read007__axin2_region_007_chr17:63498124-63500124_p0019__B01R
AGGATGAGCGGTCGCACTGGcatcaacgccacgatcagctGCAAGGGACGCTCGTTACGGttagcattct
atttgtttgcagcagagtctcagtctgaccCTGCAAGCGTCGCTATGTCG
>A07F__commonRT__Read007__axin2_region_007_chr17:63498124-63500124_p0020__B01R
AGGATGAGCGGTCGCACTGGcatcaacgccacgatcagctGCAAGGGACGCTCGTTACGGgctcatttcc
ttatatttattttgttgtttagcattctatCTGCAAGCGTCGCTATGTCG
>A07F__commonRT__Read007__axin2_region_007_chr17:63498124-63500124_p0021__B01R
AGGATGAGCGGTCGCACTGGcatcaacgccacgatcagctGCAAGGGACGCTCGTTACGGataggaagaa
atccaaaactgctcatttccttatatttatCTGCAAGCGTCGCTATGTCG
>A07F__commonRT__Read007__axin2_region_007_chr17:63498124-63500124_p0022__B01R
AGGATGAGCGGTCGCACTGGcatcaacgccacgatcagctGCAAGGGACGCTCGTTACGGtatttcccaa
aagctttgaaataggaagaaatccaaaactCTGCAAGCGTCGCTATGTCG
>A07F__commonRT__Read007__axin2_region_007_chr17:63498124-63500124_p0023__B01R
AGGATGAGCGGTCGCACTGGcatcaacgccacgatcagctGCAAGGGACGCTCGTTACGGcctaaaaagt
aattttgctatatttcccaaaagctttgaaCTGCAAGCGTCGCTATGTCG
>A07F__commonRT__Read007__axin2_region_007_chr17:63498124-63500124_p0024__B01R
AGGATGAGCGGTCGCACTGGcatcaacgccacgatcagctGCAAGGGACGCTCGTTACGGagtcacctac
aaagcagggtcctaaaaagtaattttgctaCTGCAAGCGTCGCTATGTCG
>A07F__commonRT__Read007__axin2_region_007_chr17:63498124-63500124_p0025__B01R
AGGATGAGCGGTCGCACTGGcatcaacgccacgatcagctGCAAGGGACGCTCGTTACGGagtcgaagca
tgtgctttacagtcacctacaaagcagggtCTGCAAGCGTCGCTATGTCG
>A07F__commonRT__Read007__axin2_region_007_chr17:63498124-63500124_p0026__B01R
AGGATGAGCGGTCGCACTGGcatcaacgccacgatcagctGCAAGGGACGCTCGTTACGGatactggaat
tctcaatgacagtcgaagcatgtgctttacCTGCAAGCGTCGCTATGTCG
>A07F__commonRT__Read007__axin2_region_007_chr17:63498124-63500124_p0027__B01R
AGGATGAGCGGTCGCACTGGcatcaacgccacgatcagctGCAAGGGACGCTCGTTACGGttgagaaggt
ggcatctgcaatactggaattctcaatgacCTGCAAGCGTCGCTATGTCG
>A07F__commonRT__Read007__axin2_region_007_chr17:63498124-63500124_p0028__B01R
AGGATGAGCGGTCGCACTGGcatcaacgccacgatcagctGCAAGGGACGCTCGTTACGGagcttggggg
cagggggagattgagaaggtggcatctgcaCTGCAAGCGTCGCTATGTCG
>A07F__commonRT__Read007__axin2_region_007_chr17:63498124-63500124_p0029__B01R
AGGATGAGCGGTCGCACTGGcatcaacgccacgatcagctGCAAGGGACGCTCGTTACGGggcggcggtg
gtagtgatggagcttgggggcagggggagaCTGCAAGCGTCGCTATGTCG
>A07F__commonRT__Read007__axin2_region_007_chr17:63498124-63500124_p0030__B01R
AGGATGAGCGGTCGCACTGGcatcaacgccacgatcagctGCAAGGGACGCTCGTTACGGagaaagttga
ttgtggtggtggcggcggtggtagtgatggCTGCAAGCGTCGCTATGTCG
>A07F__commonRT__Read007__axin2_region_007_chr17:63498124-63500124_p0031__B01R
AGGATGAGCGGTCGCACTGGcatcaacgccacgatcagctGCAAGGGACGCTCGTTACGGataggtcatc
tgtgcaattgagaaagttgattgtggtggtCTGCAAGCGTCGCTATGTCG
>A07F__commonRT__Read007__axin2_region_007_chr17:63498124-63500124_p0032__B01R
AGGATGAGCGGTCGCACTGGcatcaacgccacgatcagctGCAAGGGACGCTCGTTACGGagcacaggat
agacaaatatataggtcatctgtgcaattgCTGCAAGCGTCGCTATGTCG
>A07F__commonRT__Read007__axin2_region_007_chr17:63498124-63500124_p0033__B01R
AGGATGAGCGGTCGCACTGGcatcaacgccacgatcagctGCAAGGGACGCTCGTTACGGggaggtttcc
ccaggaagggagcacaggatagacaaatatCTGCAAGCGTCGCTATGTCG
>A07F__commonRT__Read007__axin2_region_007_chr17:63498124-63500124_p0034__B01R
AGGATGAGCGGTCGCACTGGcatcaacgccacgatcagctGCAAGGGACGCTCGTTACGGagtcacctgg
agtccggcaaggaggtttccccaggaagggCTGCAAGCGTCGCTATGTCG
>A07F__commonRT__Read007__axin2_region_007_chr17:63498124-63500124_p0035__B01R
AGGATGAGCGGTCGCACTGGcatcaacgccacgatcagctGCAAGGGACGCTCGTTACGGtatgattgac
agctcatcagagtcacctggagtccggcaaCTGCAAGCGTCGCTATGTCG
>A07F__commonRT__Read007__axin2_region_007_chr17:63498124-63500124_p0036__B01R
AGGATGAGCGGTCGCACTGGcatcaacgccacgatcagctGCAAGGGACGCTCGTTACGGtggcaggaaa
ggtagggctctatgattgacagctcatcagCTGCAAGCGTCGCTATGTCG
>A07F__commonRT__Read007__axin2_region_007_chr17:63498124-63500124_p0037__B01R
AGGATGAGCGGTCGCACTGGcatcaacgccacgatcagctGCAAGGGACGCTCGTTACGGagatcttttg
tccagtcctttggcaggaaaggtagggctcCTGCAAGCGTCGCTATGTCG
>A07F__commonRT__Read007__axin2_region_007_chr17:63498124-63500124_p0038__B01R
AGGATGAGCGGTCGCACTGGcatcaacgccacgatcagctGCAAGGGACGCTCGTTACGGagtccttgag
tgctctgcgtagatcttttgtccagtccttCTGCAAGCGTCGCTATGTCG
>A07F__commonRT__Read007__axin2_region_007_chr17:63498124-63500124_p0039__B01R
AGGATGAGCGGTCGCACTGGcatcaacgccacgatcagctGCAAGGGACGCTCGTTACGGggaaatggcc
aagagaagagagtccttgagtgctctgcgtCTGCAAGCGTCGCTATGTCG
>A07F__commonRT__Read007__axin2_region_007_chr17:63498124-63500124_p0040__B01R
AGGATGAGCGGTCGCACTGGcatcaacgccacgatcagctGCAAGGGACGCTCGTTACGGtttataaaaa
acaggctgaaggaaatggccaagagaagagCTGCAAGCGTCGCTATGTCG
>A07F__commonRT__Read007__axin2_region_007_chr17:63498124-63500124_p0041__B01R
AGGATGAGCGGTCGCACTGGcatcaacgccacgatcagctGCAAGGGACGCTCGTTACGGgggaaacaaa
ggaaatgtggtttataaaaaacaggctgaaCTGCAAGCGTCGCTATGTCG
>A07F__commonRT__Read007__axin2_region_007_chr17:63498124-63500124_p0042__B01R
AGGATGAGCGGTCGCACTGGcatcaacgccacgatcagctGCAAGGGACGCTCGTTACGGtaatattgtg
gaaggaagctgggaaacaaaggaaatgtggCTGCAAGCGTCGCTATGTCG
>A07F__commonRT__Read007__axin2_region_007_chr17:63498124-63500124_p0043__B01R
AGGATGAGCGGTCGCACTGGcatcaacgccacgatcagctGCAAGGGACGCTCGTTACGGacacagaaat
attcacaatataatattgtggaaggaagctCTGCAAGCGTCGCTATGTCG
>A07F__commonRT__Read007__axin2_region_007_chr17:63498124-63500124_p0044__B01R
AGGATGAGCGGTCGCACTGGcatcaacgccacgatcagctGCAAGGGACGCTCGTTACGGccgaggcggg
tggattactaagttaggagttcaagaccagCTGCAAGCGTCGCTATGTCG
>A07F__commonRT__Read007__axin2_region_007_chr17:63498124-63500124_p0045__B01R
AGGATGAGCGGTCGCACTGGcatcaacgccacgatcagctGCAAGGGACGCTCGTTACGGgcaataaaaa
tcataatttcaccaggtgcagtggctcacaCTGCAAGCGTCGCTATGTCG
>A07F__commonRT__Read007__axin2_region_007_chr17:63498124-63500124_p0046__B01R
AGGATGAGCGGTCGCACTGGcatcaacgccacgatcagctGCAAGGGACGCTCGTTACGGgcataaatag
atagaatgctgtacagcaataaaaatcataCTGCAAGCGTCGCTATGTCG
>A07F__commonRT__Read007__axin2_region_007_chr17:63498124-63500124_p0047__B01R
AGGATGAGCGGTCGCACTGGcatcaacgccacgatcagctGCAAGGGACGCTCGTTACGGacttggttta
atatagtttggcataaatagatagaatgctCTGCAAGCGTCGCTATGTCG
>A07F__commonRT__Read007__axin2_region_007_chr17:63498124-63500124_p0048__B01R
AGGATGAGCGGTCGCACTGGcatcaacgccacgatcagctGCAAGGGACGCTCGTTACGGctaaatgtct
gcaaatagggacttggtttaatatagtttgCTGCAAGCGTCGCTATGTCG
>A07F__commonRT__Read007__axin2_region_007_chr17:63498124-63500124_p0049__B01R
AGGATGAGCGGTCGCACTGGcatcaacgccacgatcagctGCAAGGGACGCTCGTTACGGgaaagaaaaa
aaagaacagcctaaatgtctgcaaatagggCTGCAAGCGTCGCTATGTCG
>A07F__commonRT__Read007__axin2_region_007_chr17:63498124-63500124_p0050__B01R
AGGATGAGCGGTCGCACTGGcatcaacgccacgatcagctGCAAGGGACGCTCGTTACGGaaaaaaaaaa
acaacctaaatgctgaggcaggataatcgcCTGCAAGCGTCGCTATGTCG
>A07F__commonRT__Read007__axin2_region_007_chr17:63498124-63500124_p0051__B01R
AGGATGAGCGGTCGCACTGGcatcaacgccacgatcagctGCAAGGGACGCTCGTTACGGaatttttaaa
ttaagaacaacctaggccgggcgtggtggcCTGCAAGCGTCGCTATGTCG
>A07F__commonRT__Read007__axin2_region_007_chr17:63498124-63500124_p0052__B01R
AGGATGAGCGGTCGCACTGGcatcaacgccacgatcagctGCAAGGGACGCTCGTTACGGagtcaaagcg
ttcttcataataatttttaaattaagaacaCTGCAAGCGTCGCTATGTCG
>A07F__commonRT__Read007__axin2_region_007_chr17:63498124-63500124_p0053__B01R
AGGATGAGCGGTCGCACTGGcatcaacgccacgatcagctGCAAGGGACGCTCGTTACGGgaattgcata
taaagatgttagtcaaagcgttcttcataaCTGCAAGCGTCGCTATGTCG
>A07F__commonRT__Read007__axin2_region_007_chr17:63498124-63500124_p0054__B01R
AGGATGAGCGGTCGCACTGGcatcaacgccacgatcagctGCAAGGGACGCTCGTTACGGtcaaaaaaaa
ataactagaagtgtatacaaagaattgcatCTGCAAGCGTCGCTATGTCG
>A07F__commonRT__Read007__axin2_region_007_chr17:63498124-63500124_p0055__B01R
AGGATGAGCGGTCGCACTGGcatcaacgccacgatcagctGCAAGGGACGCTCGTTACGGaatcccctga
accaggcagttggaggtggcagtgagccgaCTGCAAGCGTCGCTATGTCG
>A07F__commonRT__Read008__axin2_region_008_chr17:63500125-63502125_p0001__B01R
AGGATGAGCGGTCGCACTGGcatcaacgccacgatcagctTTAGTCGTCGCAACGCCAGGcaaactgacg
gagccttcctccaaggggttcctagaagcaCTGCAAGCGTCGCTATGTCG
>A07F__commonRT__Read008__axin2_region_008_chr17:63500125-63502125_p0002__B01R
AGGATGAGCGGTCGCACTGGcatcaacgccacgatcagctTTAGTCGTCGCAACGCCAGGtaggcattgt
gctgtgaaaacaaactgacggagccttcctCTGCAAGCGTCGCTATGTCG
>A07F__commonRT__Read008__axin2_region_008_chr17:63500125-63502125_p0003__B01R
AGGATGAGCGGTCGCACTGGcatcaacgccacgatcagctTTAGTCGTCGCAACGCCAGGgaatgcaata
aacatgttactaggcattgtgctgtgaaaaCTGCAAGCGTCGCTATGTCG
>A07F__commonRT__Read008__axin2_region_008_chr17:63500125-63502125_p0004__B01R
AGGATGAGCGGTCGCACTGGcatcaacgccacgatcagctTTAGTCGTCGCAACGCCAGGtttttccatt
taattcagtggaatgcaataaacatgttacCTGCAAGCGTCGCTATGTCG
>A07F__commonRT__Read008__axin2_region_008_chr17:63500125-63502125_p0005__B01R
AGGATGAGCGGTCGCACTGGcatcaacgccacgatcagctTTAGTCGTCGCAACGCCAGGgtctcaaagg
acactcattatttttccatttaattcagtgCTGCAAGCGTCGCTATGTCG
>A07F__commonRT__Read008__axin2_region_008_chr17:63500125-63502125_p0006__B01R
AGGATGAGCGGTCGCACTGGcatcaacgccacgatcagctTTAGTCGTCGCAACGCCAGGtctgattcct
gaaactcaaggtctcaaaggacactcattaCTGCAAGCGTCGCTATGTCG
>A07F__commonRT__Read008__axin2_region_008_chr17:63500125-63502125_p0007__B01R
AGGATGAGCGGTCGCACTGGcatcaacgccacgatcagctTTAGTCGTCGCAACGCCAGGtgaatctcaa
accatgcatttctgattcctgaaactcaagCTGCAAGCGTCGCTATGTCG
>A07F__commonRT__Read008__axin2_region_008_chr17:63500125-63502125_p0008__B01R
AGGATGAGCGGTCGCACTGGcatcaacgccacgatcagctTTAGTCGTCGCAACGCCAGGctgcagctcc
aacttttctctgaatctcaaaccatgcattCTGCAAGCGTCGCTATGTCG
>A07F__commonRT__Read008__axin2_region_008_chr17:63500125-63502125_p0009__B01R
AGGATGAGCGGTCGCACTGGcatcaacgccacgatcagctTTAGTCGTCGCAACGCCAGGgagggcatgc
agaaccaaatctgcagctccaacttttctcCTGCAAGCGTCGCTATGTCG
>A07F__commonRT__Read008__axin2_region_008_chr17:63500125-63502125_p0010__B01R
AGGATGAGCGGTCGCACTGGcatcaacgccacgatcagctTTAGTCGTCGCAACGCCAGGcctgaaattg
tatctctacctcgaagttcagagggcatgcCTGCAAGCGTCGCTATGTCG
>A07F__commonRT__Read008__axin2_region_008_chr17:63500125-63502125_p0011__B01R
AGGATGAGCGGTCGCACTGGcatcaacgccacgatcagctTTAGTCGTCGCAACGCCAGGtattccagtt
cttcattctccctgaaattgtatctctaccCTGCAAGCGTCGCTATGTCG
>A07F__commonRT__Read008__axin2_region_008_chr17:63500125-63502125_p0012__B01R
AGGATGAGCGGTCGCACTGGcatcaacgccacgatcagctTTAGTCGTCGCAACGCCAGGcctctcaggc
ctatcccctttattccagttcttcattctcCTGCAAGCGTCGCTATGTCG
>A07F__commonRT__Read008__axin2_region_008_chr17:63500125-63502125_p0013__B01R
AGGATGAGCGGTCGCACTGGcatcaacgccacgatcagctTTAGTCGTCGCAACGCCAGGtttgtcctga
tttctccctacctctcaggcctatccccttCTGCAAGCGTCGCTATGTCG
>A07F__commonRT__Read008__axin2_region_008_chr17:63500125-63502125_p0014__B01R
AGGATGAGCGGTCGCACTGGcatcaacgccacgatcagctTTAGTCGTCGCAACGCCAGGgcataaaatt
tttgccctgttttgtcctgatttctccctaCTGCAAGCGTCGCTATGTCG
>A07F__commonRT__Read008__axin2_region_008_chr17:63500125-63502125_p0015__B01R
AGGATGAGCGGTCGCACTGGcatcaacgccacgatcagctTTAGTCGTCGCAACGCCAGGaccaaacccc
atacagtttagcataaaatttttgccctgtCTGCAAGCGTCGCTATGTCG
>A07F__commonRT__Read008__axin2_region_008_chr17:63500125-63502125_p0016__B01R
AGGATGAGCGGTCGCACTGGcatcaacgccacgatcagctTTAGTCGTCGCAACGCCAGGtgtcccatta
aatgctgttgaccaaaccccatacagtttaCTGCAAGCGTCGCTATGTCG
>A07F__commonRT__Read008__axin2_region_008_chr17:63500125-63502125_p0017__B01R
AGGATGAGCGGTCGCACTGGcatcaacgccacgatcagctTTAGTCGTCGCAACGCCAGGtctctaagaa
aggggacttctgtcccattaaatgctgttgCTGCAAGCGTCGCTATGTCG
>A07F__commonRT__Read008__axin2_region_008_chr17:63500125-63502125_p0018__B01R
AGGATGAGCGGTCGCACTGGcatcaacgccacgatcagctTTAGTCGTCGCAACGCCAGGtattggtctt
ttcttagtcctctctaagaaaggggacttcCTGCAAGCGTCGCTATGTCG
>A07F__commonRT__Read008__axin2_region_008_chr17:63500125-63502125_p0019__B01R
AGGATGAGCGGTCGCACTGGcatcaacgccacgatcagctTTAGTCGTCGCAACGCCAGGaaaaaaaaaa
aattcctgcttattggtcttttcttagtccCTGCAAGCGTCGCTATGTCG
>A07F__commonRT__Read008__axin2_region_008_chr17:63500125-63502125_p0020__B01R
AGGATGAGCGGTCGCACTGGcatcaacgccacgatcagctTTAGTCGTCGCAACGCCAGGctcttaaaaa
tcctgcttattgccgggtgtggtggtgcacCTGCAAGCGTCGCTATGTCG
>A07F__commonRT__Read008__axin2_region_008_chr17:63500125-63502125_p0021__B01R
AGGATGAGCGGTCGCACTGGcatcaacgccacgatcagctTTAGTCGTCGCAACGCCAGGtttcaaaagt
caccaacaacctcttaaaaatcctgcttatCTGCAAGCGTCGCTATGTCG
>A07F__commonRT__Read008__axin2_region_008_chr17:63500125-63502125_p0022__B01R
AGGATGAGCGGTCGCACTGGcatcaacgccacgatcagctTTAGTCGTCGCAACGCCAGGtctctccctg
ctgaacagattttcaaaagtcaccaacaacCTGCAAGCGTCGCTATGTCG
>A07F__commonRT__Read008__axin2_region_008_chr17:63500125-63502125_p0023__B01R
AGGATGAGCGGTCGCACTGGcatcaacgccacgatcagctTTAGTCGTCGCAACGCCAGGtctgtctctc
tcctctctctctgtttgtgtgtgtgtgtgtCTGCAAGCGTCGCTATGTCG
>A07F__commonRT__Read008__axin2_region_008_chr17:63500125-63502125_p0024__B01R
AGGATGAGCGGTCGCACTGGcatcaacgccacgatcagctTTAGTCGTCGCAACGCCAGGctttgtctca
gacctctctctctgtctctctcctctctctCTGCAAGCGTCGCTATGTCG
>A07F__commonRT__Read008__axin2_region_008_chr17:63500125-63502125_p0025__B01R
AGGATGAGCGGTCGCACTGGcatcaacgccacgatcagctTTAGTCGTCGCAACGCCAGGacaaaagcct
agcaattagcctttgtctcagacctctctcCTGCAAGCGTCGCTATGTCG
>A07F__commonRT__Read008__axin2_region_008_chr17:63500125-63502125_p0026__B01R
AGGATGAGCGGTCGCACTGGcatcaacgccacgatcagctTTAGTCGTCGCAACGCCAGGttcctcacca
tttccctcctacaaaagcctagcaattagcCTGCAAGCGTCGCTATGTCG
>A07F__commonRT__Read008__axin2_region_008_chr17:63500125-63502125_p0027__B01R
AGGATGAGCGGTCGCACTGGcatcaacgccacgatcagctTTAGTCGTCGCAACGCCAGGatgacattat
ctgcttcattttcctcaccatttccctcctCTGCAAGCGTCGCTATGTCG
>A07F__commonRT__Read008__axin2_region_008_chr17:63500125-63502125_p0028__B01R
AGGATGAGCGGTCGCACTGGcatcaacgccacgatcagctTTAGTCGTCGCAACGCCAGGaagaaaaaga
aaaaaggctcatgacattatctgcttcattCTGCAAGCGTCGCTATGTCG
>A07F__commonRT__Read008__axin2_region_008_chr17:63500125-63502125_p0029__B01R
AGGATGAGCGGTCGCACTGGcatcaacgccacgatcagctTTAGTCGTCGCAACGCCAGGagcctagttg
tcagagatcccgtctcaaaaaagaaaaagaCTGCAAGCGTCGCTATGTCG
>A07F__commonRT__Read008__axin2_region_008_chr17:63500125-63502125_p0030__B01R
AGGATGAGCGGTCGCACTGGcatcaacgccacgatcagctTTAGTCGTCGCAACGCCAGGtctctgcaaa
aaaaaaatacgaaaattagtcaggcatggtCTGCAAGCGTCGCTATGTCG
>A07F__commonRT__Read008__axin2_region_008_chr17:63500125-63502125_p0031__B01R
AGGATGAGCGGTCGCACTGGcatcaacgccacgatcagctTTAGTCGTCGCAACGCCAGGaggcaggctg
attacttgagccctggagtttgagaccagcCTGCAAGCGTCGCTATGTCG
>A07F__commonRT__Read008__axin2_region_008_chr17:63500125-63502125_p0032__B01R
AGGATGAGCGGTCGCACTGGcatcaacgccacgatcagctTTAGTCGTCGCAACGCCAGGcaaaaggctc
atgacagtcaggcgcggtggttcacacctgCTGCAAGCGTCGCTATGTCG
>A07F__commonRT__Read008__axin2_region_008_chr17:63500125-63502125_p0033__B01R
AGGATGAGCGGTCGCACTGGcatcaacgccacgatcagctTTAGTCGTCGCAACGCCAGGcactttcact
gacaggttctcaaaaggctcatgacagtcaCTGCAAGCGTCGCTATGTCG
>A07F__commonRT__Read008__axin2_region_008_chr17:63500125-63502125_p0034__B01R
AGGATGAGCGGTCGCACTGGcatcaacgccacgatcagctTTAGTCGTCGCAACGCCAGGtctccactgc
ctccctcacccactttcactgacaggttctCTGCAAGCGTCGCTATGTCG
>A07F__commonRT__Read008__axin2_region_008_chr17:63500125-63502125_p0035__B01R
AGGATGAGCGGTCGCACTGGcatcaacgccacgatcagctTTAGTCGTCGCAACGCCAGGctctctccag
gctcacagcttctccactgcctccctcaccCTGCAAGCGTCGCTATGTCG
>A07F__commonRT__Read008__axin2_region_008_chr17:63500125-63502125_p0036__B01R
AGGATGAGCGGTCGCACTGGcatcaacgccacgatcagctTTAGTCGTCGCAACGCCAGGcctctaagtg
gagcccctccctctctccaggctcacagctCTGCAAGCGTCGCTATGTCG
>A07F__commonRT__Read008__axin2_region_008_chr17:63500125-63502125_p0037__B01R
AGGATGAGCGGTCGCACTGGcatcaacgccacgatcagctTTAGTCGTCGCAACGCCAGGgcaccactac
ctggctccaccctctaagtggagcccctccCTGCAAGCGTCGCTATGTCG
>A07F__commonRT__Read008__axin2_region_008_chr17:63500125-63502125_p0038__B01R
AGGATGAGCGGTCGCACTGGcatcaacgccacgatcagctTTAGTCGTCGCAACGCCAGGtgcccgcatc
cctctcacttgcaccactacctggctccacCTGCAAGCGTCGCTATGTCG
>A07F__commonRT__Read008__axin2_region_008_chr17:63500125-63502125_p0039__B01R
AGGATGAGCGGTCGCACTGGcatcaacgccacgatcagctTTAGTCGTCGCAACGCCAGGccccccattt
tgatgaaagctgcccgcatccctctcacttCTGCAAGCGTCGCTATGTCG
>A07F__commonRT__Read008__axin2_region_008_chr17:63500125-63502125_p0040__B01R
AGGATGAGCGGTCGCACTGGcatcaacgccacgatcagctTTAGTCGTCGCAACGCCAGGtgtatctgtt
ctatgccccaccccccattttgatgaaagcCTGCAAGCGTCGCTATGTCG
>A07F__commonRT__Read008__axin2_region_008_chr17:63500125-63502125_p0041__B01R
AGGATGAGCGGTCGCACTGGcatcaacgccacgatcagctTTAGTCGTCGCAACGCCAGGgggggaaaaa
gggggtctactgtatctgttctatgccccaCTGCAAGCGTCGCTATGTCG
>A07F__commonRT__Read008__axin2_region_008_chr17:63500125-63502125_p0042__B01R
AGGATGAGCGGTCGCACTGGcatcaacgccacgatcagctTTAGTCGTCGCAACGCCAGGtggtccatgg
atcacactttgggggaaaaagggggtctacCTGCAAGCGTCGCTATGTCG
>A07F__commonRT__Read008__axin2_region_008_chr17:63500125-63502125_p0043__B01R
AGGATGAGCGGTCGCACTGGcatcaacgccacgatcagctTTAGTCGTCGCAACGCCAGGctagatgacc
ctgatgttgctggtccatggatcacactttCTGCAAGCGTCGCTATGTCG
>A07F__commonRT__Read008__axin2_region_008_chr17:63500125-63502125_p0044__B01R
AGGATGAGCGGTCGCACTGGcatcaacgccacgatcagctTTAGTCGTCGCAACGCCAGGattgtgttgc
taaatagatcctagatgaccctgatgttgcCTGCAAGCGTCGCTATGTCG
>A07F__commonRT__Read008__axin2_region_008_chr17:63500125-63502125_p0045__B01R
AGGATGAGCGGTCGCACTGGcatcaacgccacgatcagctTTAGTCGTCGCAACGCCAGGtgtacggggg
agggactgagattgtgttgctaaatagatcCTGCAAGCGTCGCTATGTCG
>A07F__commonRT__Read008__axin2_region_008_chr17:63500125-63502125_p0046__B01R
AGGATGAGCGGTCGCACTGGcatcaacgccacgatcagctTTAGTCGTCGCAACGCCAGGctgcaggtct
tgatgcagtatgtacgggggagggactgagCTGCAAGCGTCGCTATGTCG
>A07F__commonRT__Read008__axin2_region_008_chr17:63500125-63502125_p0047__B01R
AGGATGAGCGGTCGCACTGGcatcaacgccacgatcagctTTAGTCGTCGCAACGCCAGGgcactgagga
tcgtgttaaactgcaggtcttgatgcagtaCTGCAAGCGTCGCTATGTCG
>A07F__commonRT__Read008__axin2_region_008_chr17:63500125-63502125_p0048__B01R
AGGATGAGCGGTCGCACTGGcatcaacgccacgatcagctTTAGTCGTCGCAACGCCAGGttcatgagca
catttgagaagcactgaggatcgtgttaaaCTGCAAGCGTCGCTATGTCG
>A07F__commonRT__Read008__axin2_region_008_chr17:63500125-63502125_p0049__B01R
AGGATGAGCGGTCGCACTGGcatcaacgccacgatcagctTTAGTCGTCGCAACGCCAGGatggcaacgt
ccccagctggttcatgagcacatttgagaaCTGCAAGCGTCGCTATGTCG
>A07F__commonRT__Read008__axin2_region_008_chr17:63500125-63502125_p0050__B01R
AGGATGAGCGGTCGCACTGGcatcaacgccacgatcagctTTAGTCGTCGCAACGCCAGGcagggaccag
attcagccgcatggcaacgtccccagctggCTGCAAGCGTCGCTATGTCG
>A07F__commonRT__Read008__axin2_region_008_chr17:63500125-63502125_p0051__B01R
AGGATGAGCGGTCGCACTGGcatcaacgccacgatcagctTTAGTCGTCGCAACGCCAGGagtctaggcc
cctgctctgccagggaccagattcagccgcCTGCAAGCGTCGCTATGTCG
>A07F__commonRT__Read008__axin2_region_008_chr17:63500125-63502125_p0052__B01R
AGGATGAGCGGTCGCACTGGcatcaacgccacgatcagctTTAGTCGTCGCAACGCCAGGgcctaagcgt
ggccctatacagtctaggcccctgctctgcCTGCAAGCGTCGCTATGTCG
>A07F__commonRT__Read008__axin2_region_008_chr17:63500125-63502125_p0053__B01R
AGGATGAGCGGTCGCACTGGcatcaacgccacgatcagctTTAGTCGTCGCAACGCCAGGttgaatgcca
gaaactgaaagcctaagcgtggccctatacCTGCAAGCGTCGCTATGTCG
>A07F__commonRT__Read008__axin2_region_008_chr17:63500125-63502125_p0054__B01R
AGGATGAGCGGTCGCACTGGcatcaacgccacgatcagctTTAGTCGTCGCAACGCCAGGaaccatagca
catgccatcgttgaatgccagaaactgaaaCTGCAAGCGTCGCTATGTCG
>A07F__commonRT__Read008__axin2_region_008_chr17:63500125-63502125_p0055__B01R
AGGATGAGCGGTCGCACTGGcatcaacgccacgatcagctTTAGTCGTCGCAACGCCAGGggacaaacaa
accctatccaaaccatagcacatgccatcgCTGCAAGCGTCGCTATGTCG
>A07F__commonRT__Read008__axin2_region_008_chr17:63500125-63502125_p0056__B01R
AGGATGAGCGGTCGCACTGGcatcaacgccacgatcagctTTAGTCGTCGCAACGCCAGGttcaacaaga
gttttggcggggacaaacaaaccctatccaCTGCAAGCGTCGCTATGTCG
>A07F__commonRT__Read008__axin2_region_008_chr17:63500125-63502125_p0057__B01R
AGGATGAGCGGTCGCACTGGcatcaacgccacgatcagctTTAGTCGTCGCAACGCCAGGcaccacattg
gagatcaaatttcaacaagagttttggcggCTGCAAGCGTCGCTATGTCG
>A07F__commonRT__Read008__axin2_region_008_chr17:63500125-63502125_p0058__B01R
AGGATGAGCGGTCGCACTGGcatcaacgccacgatcagctTTAGTCGTCGCAACGCCAGGgccaggccca
cctccaacaccaccacattggagatcaaatCTGCAAGCGTCGCTATGTCG
>A07F__commonRT__Read008__axin2_region_008_chr17:63500125-63502125_p0059__B01R
AGGATGAGCGGTCGCACTGGcatcaacgccacgatcagctTTAGTCGTCGCAACGCCAGGccatgaccca
agcacctcctgccaggcccacctccaacacCTGCAAGCGTCGCTATGTCG
>A07F__commonRT__Read008__axin2_region_008_chr17:63500125-63502125_p0060__B01R
AGGATGAGCGGTCGCACTGGcatcaacgccacgatcagctTTAGTCGTCGCAACGCCAGGcagtcatgag
agacccacccccatgacccaagcacctcctCTGCAAGCGTCGCTATGTCG
>A07F__commonRT__Read008__axin2_region_008_chr17:63500125-63502125_p0061__B01R
AGGATGAGCGGTCGCACTGGcatcaacgccacgatcagctTTAGTCGTCGCAACGCCAGGccaggagaac
agcaccaagccagtcatgagagacccacccCTGCAAGCGTCGCTATGTCG
>A07F__commonRT__Read008__axin2_region_008_chr17:63500125-63502125_p0062__B01R
AGGATGAGCGGTCGCACTGGcatcaacgccacgatcagctTTAGTCGTCGCAACGCCAGGgagcaagatc
tcactcacgaccaggagaacagcaccaagcCTGCAAGCGTCGCTATGTCG
>A07F__commonRT__Read008__axin2_region_008_chr17:63500125-63502125_p0063__B01R
AGGATGAGCGGTCGCACTGGcatcaacgccacgatcagctTTAGTCGTCGCAACGCCAGGgaactaatcc
agtctcgccagagcaagatctcactcacgaCTGCAAGCGTCGCTATGTCG
>A07F__commonRT__Read008__axin2_region_008_chr17:63500125-63502125_p0064__B01R
AGGATGAGCGGTCGCACTGGcatcaacgccacgatcagctTTAGTCGTCGCAACGCCAGGgaaataatcc
atcccctcaagaactaatccagtctcgccaCTGCAAGCGTCGCTATGTCG
>A07F__commonRT__Read008__axin2_region_008_chr17:63500125-63502125_p0065__B01R
AGGATGAGCGGTCGCACTGGcatcaacgccacgatcagctTTAGTCGTCGCAACGCCAGGataacaaccc
acgcttgtgggaaataatccatcccctcaaCTGCAAGCGTCGCTATGTCG
>A07F__commonRT__Read008__axin2_region_008_chr17:63500125-63502125_p0066__B01R
AGGATGAGCGGTCGCACTGGcatcaacgccacgatcagctTTAGTCGTCGCAACGCCAGGtaccaggagt
ttctggctgtataacaacccacgcttgtggCTGCAAGCGTCGCTATGTCG
>A07F__commonRT__Read008__axin2_region_008_chr17:63500125-63502125_p0067__B01R
AGGATGAGCGGTCGCACTGGcatcaacgccacgatcagctTTAGTCGTCGCAACGCCAGGacagtgggta
ctgggttttgtaccaggagtttctggctgtCTGCAAGCGTCGCTATGTCG
>A07F__commonRT__Read008__axin2_region_008_chr17:63500125-63502125_p0068__B01R
AGGATGAGCGGTCGCACTGGcatcaacgccacgatcagctTTAGTCGTCGCAACGCCAGGaacaaacttg
tggccaaagcacagtgggtactgggttttgCTGCAAGCGTCGCTATGTCG
>A07F__commonRT__Read008__axin2_region_008_chr17:63500125-63502125_p0069__B01R
AGGATGAGCGGTCGCACTGGcatcaacgccacgatcagctTTAGTCGTCGCAACGCCAGGtctgagagcc
tgaaaccaacaacaaacttgtggccaaagcCTGCAAGCGTCGCTATGTCG
>A07F__commonRT__Read008__axin2_region_008_chr17:63500125-63502125_p0070__B01R
AGGATGAGCGGTCGCACTGGcatcaacgccacgatcagctTTAGTCGTCGCAACGCCAGGgagaaccaca
gaccccaccatctgagagcctgaaaccaacCTGCAAGCGTCGCTATGTCG
>A07F__commonRT__Read009__axin2_region_009_chr17:63502126-63504126_p0001__B01R
AGGATGAGCGGTCGCACTGGcatcaacgccacgatcagctGTAAGCGCAACGGTGGACCGatgaaaatac
aacatatcaaaatttggaggatgcatctaaCTGCAAGCGTCGCTATGTCG
>A07F__commonRT__Read009__axin2_region_009_chr17:63502126-63504126_p0002__B01R
AGGATGAGCGGTCGCACTGGcatcaacgccacgatcagctGTAAGCGCAACGGTGGACCGcatgggaaat
cagaaaatattttgaactaaatgataatgaCTGCAAGCGTCGCTATGTCG
>A07F__commonRT__Read009__axin2_region_009_chr17:63502126-63504126_p0003__B01R
AGGATGAGCGGTCGCACTGGcatcaacgccacgatcagctGTAAGCGCAACGGTGGACCGatagatcata
aaagaactcacatgggaaatcagaaaatatCTGCAAGCGTCGCTATGTCG
>A07F__commonRT__Read009__axin2_region_009_chr17:63502126-63504126_p0004__B01R
AGGATGAGCGGTCGCACTGGcatcaacgccacgatcagctGTAAGCGCAACGGTGGACCGaccctgaact
aatgtgaaactaaacaaaatacatttaaatCTGCAAGCGTCGCTATGTCG
>A07F__commonRT__Read009__axin2_region_009_chr17:63502126-63504126_p0005__B01R
AGGATGAGCGGTCGCACTGGcatcaacgccacgatcagctGTAAGCGCAACGGTGGACCGgagaaaaata
tgtttgaaaaaccctgaactaatgtgaaacCTGCAAGCGTCGCTATGTCG
>A07F__commonRT__Read009__axin2_region_009_chr17:63502126-63504126_p0006__B01R
AGGATGAGCGGTCGCACTGGcatcaacgccacgatcagctGTAAGCGCAACGGTGGACCGgttgaaatca
tagattatatttgctgactacaaaaaagttCTGCAAGCGTCGCTATGTCG
>A07F__commonRT__Read009__axin2_region_009_chr17:63502126-63504126_p0007__B01R
AGGATGAGCGGTCGCACTGGcatcaacgccacgatcagctGTAAGCGCAACGGTGGACCGaccataaaac
aacttccaatatatatgagttgaaatcataCTGCAAGCGTCGCTATGTCG
>A07F__commonRT__Read009__axin2_region_009_chr17:63502126-63504126_p0008__B01R
AGGATGAGCGGTCGCACTGGcatcaacgccacgatcagctGTAAGCGCAACGGTGGACCGcaagacagac
agtttgctataccataaaacaacttccaatCTGCAAGCGTCGCTATGTCG
>A07F__commonRT__Read009__axin2_region_009_chr17:63502126-63504126_p0009__B01R
AGGATGAGCGGTCGCACTGGcatcaacgccacgatcagctGTAAGCGCAACGGTGGACCGtcaaatgaac
atggaacattcaagacagacagtttgctatCTGCAAGCGTCGCTATGTCG
>A07F__commonRT__Read009__axin2_region_009_chr17:63502126-63504126_p0010__B01R
AGGATGAGCGGTCGCACTGGcatcaacgccacgatcagctGTAAGCGCAACGGTGGACCGcaggagaaga
catgttcttttcaaatgaacatggaacattCTGCAAGCGTCGCTATGTCG
>A07F__commonRT__Read009__axin2_region_009_chr17:63502126-63504126_p0011__B01R
AGGATGAGCGGTCGCACTGGcatcaacgccacgatcagctGTAAGCGCAACGGTGGACCGtagaacactc
cattgagcatcaggagaagacatgttctttCTGCAAGCGTCGCTATGTCG
>A07F__commonRT__Read009__axin2_region_009_chr17:63502126-63504126_p0012__B01R
AGGATGAGCGGTCGCACTGGcatcaacgccacgatcagctGTAAGCGCAACGGTGGACCGactggcctaa
ttgacatgaatagaacactccattgagcatCTGCAAGCGTCGCTATGTCG
>A07F__commonRT__Read009__axin2_region_009_chr17:63502126-63504126_p0013__B01R
AGGATGAGCGGTCGCACTGGcatcaacgccacgatcagctGTAAGCGCAACGGTGGACCGtcaaccaccc
tgctaacctaactggcctaattgacatgaaCTGCAAGCGTCGCTATGTCG
>A07F__commonRT__Read009__axin2_region_009_chr17:63502126-63504126_p0014__B01R
AGGATGAGCGGTCGCACTGGcatcaacgccacgatcagctGTAAGCGCAACGGTGGACCGtagtaaagat
atagaagacttcaaccaccctgctaacctaCTGCAAGCGTCGCTATGTCG
>A07F__commonRT__Read009__axin2_region_009_chr17:63502126-63504126_p0015__B01R
AGGATGAGCGGTCGCACTGGcatcaacgccacgatcagctGTAAGCGCAACGGTGGACCGagagcaaaca
gagagaaaattagtaaagatatagaagactCTGCAAGCGTCGCTATGTCG
>A07F__commonRT__Read009__axin2_region_009_chr17:63502126-63504126_p0016__B01R
AGGATGAGCGGTCGCACTGGcatcaacgccacgatcagctGTAAGCGCAACGGTGGACCGaacctcttct
cagaactgatagagcaaacagagagaaaatCTGCAAGCGTCGCTATGTCG
>A07F__commonRT__Read009__axin2_region_009_chr17:63502126-63504126_p0017__B01R
AGGATGAGCGGTCGCACTGGcatcaacgccacgatcagctGTAAGCGCAACGGTGGACCGggccctacct
agagattttaaacctcttctcagaactgatCTGCAAGCGTCGCTATGTCG
>A07F__commonRT__Read009__axin2_region_009_chr17:63502126-63504126_p0018__B01R
AGGATGAGCGGTCGCACTGGcatcaacgccacgatcagctGTAAGCGCAACGGTGGACCGgcaaaatgaa
aaaatcttcaaatctacctagagattttttCTGCAAGCGTCGCTATGTCG
>A07F__commonRT__Read009__axin2_region_009_chr17:63502126-63504126_p0019__B01R
AGGATGAGCGGTCGCACTGGcatcaacgccacgatcagctGTAAGCGCAACGGTGGACCGtcaactgaca
gaatttaaaggcaaaatgaaaaaatcttcaCTGCAAGCGTCGCTATGTCG
>A07F__commonRT__Read009__axin2_region_009_chr17:63502126-63504126_p0020__B01R
AGGATGAGCGGTCGCACTGGcatcaacgccacgatcagctGTAAGCGCAACGGTGGACCGgcttcaaaat
gcataaaatatcaactgacagaatttaaagCTGCAAGCGTCGCTATGTCG
>A07F__commonRT__Read009__axin2_region_009_chr17:63502126-63504126_p0021__B01R
AGGATGAGCGGTCGCACTGGcatcaacgccacgatcagctGTAAGCGCAACGGTGGACCGtatatgcaca
taaagacagagcttcaaaatgcataaaataCTGCAAGCGTCGCTATGTCG
>A07F__commonRT__Read009__axin2_region_009_chr17:63502126-63504126_p0022__B01R
AGGATGAGCGGTCGCACTGGcatcaacgccacgatcagctGTAAGCGCAACGGTGGACCGagatatatca
atcagaaatgtatatgcacataaagacagaCTGCAAGCGTCGCTATGTCG
>A07F__commonRT__Read009__axin2_region_009_chr17:63502126-63504126_p0023__B01R
AGGATGAGCGGTCGCACTGGcatcaacgccacgatcagctGTAAGCGCAACGGTGGACCGtgtacaccga
ttatacatccattagaagattttttaaaatCTGCAAGCGTCGCTATGTCG
>A07F__commonRT__Read009__axin2_region_009_chr17:63502126-63504126_p0024__B01R
AGGATGAGCGGTCGCACTGGcatcaacgccacgatcagctGTAAGCGCAACGGTGGACCGgatttaagag
ttaattcatatgtacaccgattatacatccCTGCAAGCGTCGCTATGTCG
>A07F__commonRT__Read009__axin2_region_009_chr17:63502126-63504126_p0025__B01R
AGGATGAGCGGTCGCACTGGcatcaacgccacgatcagctGTAAGCGCAACGGTGGACCGcccagcagat
atttcttaatgatttaagagttaattcataCTGCAAGCGTCGCTATGTCG
>A07F__commonRT__Read009__axin2_region_009_chr17:63502126-63504126_p0026__B01R
AGGATGAGCGGTCGCACTGGcatcaacgccacgatcagctGTAAGCGCAACGGTGGACCGtaggctcaag
caatacacctactcagcctcccaaagttctCTGCAAGCGTCGCTATGTCG
>A07F__commonRT__Read009__axin2_region_009_chr17:63502126-63504126_p0027__B01R
AGGATGAGCGGTCGCACTGGcatcaacgccacgatcagctGTAAGCGCAACGGTGGACCGcaccatgttg
cccaggttgatcttgacctcctaggctcaaCTGCAAGCGTCGCTATGTCG
>A07F__commonRT__Read009__axin2_region_009_chr17:63502126-63504126_p0028__B01R
AGGATGAGCGGTCGCACTGGcatcaacgccacgatcagctGTAAGCGCAACGGTGGACCGttctataatt
ttttatagatagagggtttcaccatgttgcCTGCAAGCGTCGCTATGTCG
>A07F__commonRT__Read009__axin2_region_009_chr17:63502126-63504126_p0029__B01R
AGGATGAGCGGTCGCACTGGcatcaacgccacgatcagctGTAAGCGCAACGGTGGACCGtggggggggg
gttggtatagttctataattttttatagatCTGCAAGCGTCGCTATGTCG
>A07F__commonRT__Read009__axin2_region_009_chr17:63502126-63504126_p0030__B01R
AGGATGAGCGGTCGCACTGGcatcaacgccacgatcagctGTAAGCGCAACGGTGGACCGattttgtaat
tttgcataattggggggggggttggtatagCTGCAAGCGTCGCTATGTCG
>A07F__commonRT__Read009__axin2_region_009_chr17:63502126-63504126_p0031__B01R
AGGATGAGCGGTCGCACTGGcatcaacgccacgatcagctGTAAGCGCAACGGTGGACCGcggcctccct
ggctcaagcacttctcccacctcagtctccCTGCAAGCGTCGCTATGTCG
>A07F__commonRT__Read009__axin2_region_009_chr17:63502126-63504126_p0032__B01R
AGGATGAGCGGTCGCACTGGcatcaacgccacgatcagctGTAAGCGCAACGGTGGACCGatcacagttc
actgaagcctcggcctccctggctcaagcaCTGCAAGCGTCGCTATGTCG
>A07F__commonRT__Read009__axin2_region_009_chr17:63502126-63504126_p0033__B01R
AGGATGAGCGGTCGCACTGGcatcaacgccacgatcagctGTAAGCGCAACGGTGGACCGggctggggtg
cagtgctgcaatcacagttcactgaagcctCTGCAAGCGTCGCTATGTCG
>A07F__commonRT__Read009__axin2_region_009_chr17:63502126-63504126_p0034__B01R
AGGATGAGCGGTCGCACTGGcatcaacgccacgatcagctGTAAGCGCAACGGTGGACCGtttttttttg
atacagggtcatcctctgtcacccaggctgCTGCAAGCGTCGCTATGTCG
>A07F__commonRT__Read009__axin2_region_009_chr17:63502126-63504126_p0035__B01R
AGGATGAGCGGTCGCACTGGcatcaacgccacgatcagctGTAAGCGCAACGGTGGACCGagacaaagag
ggatacttctttttttccttttcttttcttCTGCAAGCGTCGCTATGTCG
>A07F__commonRT__Read009__axin2_region_009_chr17:63502126-63504126_p0036__B01R
AGGATGAGCGGTCGCACTGGcatcaacgccacgatcagctGTAAGCGCAACGGTGGACCGttcagaacaa
agaagataagagacaaagagggatacttctCTGCAAGCGTCGCTATGTCG
>A07F__commonRT__Read009__axin2_region_009_chr17:63502126-63504126_p0037__B01R
AGGATGAGCGGTCGCACTGGcatcaacgccacgatcagctGTAAGCGCAACGGTGGACCGgccaattgaa
caaaattaacttcagaacaaagaagataagCTGCAAGCGTCGCTATGTCG
>A07F__commonRT__Read009__axin2_region_009_chr17:63502126-63504126_p0038__B01R
AGGATGAGCGGTCGCACTGGcatcaacgccacgatcagctGTAAGCGCAACGGTGGACCGataacatgaa
tgagaaagctgccaattgaacaaaattaacCTGCAAGCGTCGCTATGTCG
>A07F__commonRT__Read009__axin2_region_009_chr17:63502126-63504126_p0039__B01R
AGGATGAGCGGTCGCACTGGcatcaacgccacgatcagctGTAAGCGCAACGGTGGACCGtaaaaaggat
ggaaaaagatataacatgaatgagaaagctCTGCAAGCGTCGCTATGTCG
>A07F__commonRT__Read009__axin2_region_009_chr17:63502126-63504126_p0040__B01R
AGGATGAGCGGTCGCACTGGcatcaacgccacgatcagctGTAAGCGCAACGGTGGACCGcatcataaga
cacagataagtaaaaaggatggaaaaagatCTGCAAGCGTCGCTATGTCG
>A07F__commonRT__Read009__axin2_region_009_chr17:63502126-63504126_p0041__B01R
AGGATGAGCGGTCGCACTGGcatcaacgccacgatcagctGTAAGCGCAACGGTGGACCGttctacaaag
acacaccttacatcataagacacagataagCTGCAAGCGTCGCTATGTCG
>A07F__commonRT__Read009__axin2_region_009_chr17:63502126-63504126_p0042__B01R
AGGATGAGCGGTCGCACTGGcatcaacgccacgatcagctGTAAGCGCAACGGTGGACCGgcaagagcca
actttttgttttctacaaagacacaccttaCTGCAAGCGTCGCTATGTCG
>A07F__commonRT__Read009__axin2_region_009_chr17:63502126-63504126_p0043__B01R
AGGATGAGCGGTCGCACTGGcatcaacgccacgatcagctGTAAGCGCAACGGTGGACCGtcccccctgg
aaaaaaaacagcaagagccaactttttgttCTGCAAGCGTCGCTATGTCG
>A07F__commonRT__Read009__axin2_region_009_chr17:63502126-63504126_p0044__B01R
AGGATGAGCGGTCGCACTGGcatcaacgccacgatcagctGTAAGCGCAACGGTGGACCGagtcagagac
ctagatttcttcccccctggaaaaaaaacaCTGCAAGCGTCGCTATGTCG
>A07F__commonRT__Read009__axin2_region_009_chr17:63502126-63504126_p0045__B01R
AGGATGAGCGGTCGCACTGGcatcaacgccacgatcagctGTAAGCGCAACGGTGGACCGgtctaaatac
tctaattaaaagtcagagacctagatttctCTGCAAGCGTCGCTATGTCG
>A07F__commonRT__Read009__axin2_region_009_chr17:63502126-63504126_p0046__B01R
AGGATGAGCGGTCGCACTGGcatcaacgccacgatcagctGTAAGCGCAACGGTGGACCGcgttgataat
tacatgaaatgtaagtggtctaaatactctCTGCAAGCGTCGCTATGTCG
>A07F__commonRT__Read009__axin2_region_009_chr17:63502126-63504126_p0047__B01R
AGGATGAGCGGTCGCACTGGcatcaacgccacgatcagctGTAAGCGCAACGGTGGACCGtagggactta
aacccaatcacgttgataattacatgaaatCTGCAAGCGTCGCTATGTCG
>A07F__commonRT__Read009__axin2_region_009_chr17:63502126-63504126_p0048__B01R
AGGATGAGCGGTCGCACTGGcatcaacgccacgatcagctGTAAGCGCAACGGTGGACCGgaaaaaaagt
agcaagatggtagggacttaaacccaatcaCTGCAAGCGTCGCTATGTCG
>A07F__commonRT__Read009__axin2_region_009_chr17:63502126-63504126_p0049__B01R
AGGATGAGCGGTCGCACTGGcatcaacgccacgatcagctGTAAGCGCAACGGTGGACCGaaaagaataa
gtggcaaatggaaaaaaagtagcaagatggCTGCAAGCGTCGCTATGTCG
>A07F__commonRT__Read009__axin2_region_009_chr17:63502126-63504126_p0050__B01R
AGGATGAGCGGTCGCACTGGcatcaacgccacgatcagctGTAAGCGCAACGGTGGACCGtatgagaaat
tagagaagaaaaaagaataagtggcaaatgCTGCAAGCGTCGCTATGTCG
>A07F__commonRT__Read009__axin2_region_009_chr17:63502126-63504126_p0051__B01R
AGGATGAGCGGTCGCACTGGcatcaacgccacgatcagctGTAAGCGCAACGGTGGACCGaaaactcttt
gaaggtaagctatgagaaattagagaagaaCTGCAAGCGTCGCTATGTCG
>A07F__commonRT__Read009__axin2_region_009_chr17:63502126-63504126_p0052__B01R
AGGATGAGCGGTCGCACTGGcatcaacgccacgatcagctGTAAGCGCAACGGTGGACCGgacttgtaca
gcaaggccctaaaactctttgaaggtaagcCTGCAAGCGTCGCTATGTCG
>A07F__commonRT__Read009__axin2_region_009_chr17:63502126-63504126_p0053__B01R
AGGATGAGCGGTCGCACTGGcatcaacgccacgatcagctGTAAGCGCAACGGTGGACCGagtaaatcag
caactgtggtgacttgtacagcaaggccctCTGCAAGCGTCGCTATGTCG
>A07F__commonRT__Read009__axin2_region_009_chr17:63502126-63504126_p0054__B01R
AGGATGAGCGGTCGCACTGGcatcaacgccacgatcagctGTAAGCGCAACGGTGGACCGtcccattcac
cctcacatctagtaaatcagcaactgtggtCTGCAAGCGTCGCTATGTCG
>A07F__commonRT__Read009__axin2_region_009_chr17:63502126-63504126_p0055__B01R
AGGATGAGCGGTCGCACTGGcatcaacgccacgatcagctGTAAGCGCAACGGTGGACCGgcgtccttga
tacaatgctttcccattcaccctcacatctCTGCAAGCGTCGCTATGTCG
>A07F__commonRT__Read009__axin2_region_009_chr17:63502126-63504126_p0056__B01R
AGGATGAGCGGTCGCACTGGcatcaacgccacgatcagctGTAAGCGCAACGGTGGACCGcctcaaatct
tagaaccaaagcgtccttgatacaatgcttCTGCAAGCGTCGCTATGTCG
>A07F__commonRT__Read009__axin2_region_009_chr17:63502126-63504126_p0057__B01R
AGGATGAGCGGTCGCACTGGcatcaacgccacgatcagctGTAAGCGCAACGGTGGACCGttattgtccc
agtcatccaccctcaaatcttagaaccaaaCTGCAAGCGTCGCTATGTCG
>A07F__commonRT__Read009__axin2_region_009_chr17:63502126-63504126_p0058__B01R
AGGATGAGCGGTCGCACTGGcatcaacgccacgatcagctGTAAGCGCAACGGTGGACCGggccctcaca
caactaccagttattgtcccagtcatccacCTGCAAGCGTCGCTATGTCG
>A07F__commonRT__Read009__axin2_region_009_chr17:63502126-63504126_p0059__B01R
AGGATGAGCGGTCGCACTGGcatcaacgccacgatcagctGTAAGCGCAACGGTGGACCGagcttcagca
cagcactgttggccctcacacaactaccagCTGCAAGCGTCGCTATGTCG
>A07F__commonRT__Read009__axin2_region_009_chr17:63502126-63504126_p0060__B01R
AGGATGAGCGGTCGCACTGGcatcaacgccacgatcagctGTAAGCGCAACGGTGGACCGctccagagcc
agaatgagccagcttcagcacagcactgttCTGCAAGCGTCGCTATGTCG
>A07F__commonRT__Read009__axin2_region_009_chr17:63502126-63504126_p0061__B01R
AGGATGAGCGGTCGCACTGGcatcaacgccacgatcagctGTAAGCGCAACGGTGGACCGagagatacgc
agaatcggctctccagagccagaatgagccCTGCAAGCGTCGCTATGTCG
>A07F__commonRT__Read009__axin2_region_009_chr17:63502126-63504126_p0062__B01R
AGGATGAGCGGTCGCACTGGcatcaacgccacgatcagctGTAAGCGCAACGGTGGACCGactgctgaac
acagacaggaagagatacgcagaatcggctCTGCAAGCGTCGCTATGTCG
>A07F__commonRT__Read009__axin2_region_009_chr17:63502126-63504126_p0063__B01R
AGGATGAGCGGTCGCACTGGcatcaacgccacgatcagctGTAAGCGCAACGGTGGACCGtttaaagctt
ctgccataacactgctgaacacagacaggaCTGCAAGCGTCGCTATGTCG
>A07F__commonRT__Read009__axin2_region_009_chr17:63502126-63504126_p0064__B01R
AGGATGAGCGGTCGCACTGGcatcaacgccacgatcagctGTAAGCGCAACGGTGGACCGccaatctcca
ccatggcttatttaaagcttctgccataacCTGCAAGCGTCGCTATGTCG
>A07F__commonRT__Read009__axin2_region_009_chr17:63502126-63504126_p0065__B01R
AGGATGAGCGGTCGCACTGGcatcaacgccacgatcagctGTAAGCGCAACGGTGGACCGgccccaattt
ataacatttaccaatctccaccatggcttaCTGCAAGCGTCGCTATGTCG
>A07F__commonRT__Read009__axin2_region_009_chr17:63502126-63504126_p0066__B01R
AGGATGAGCGGTCGCACTGGcatcaacgccacgatcagctGTAAGCGCAACGGTGGACCGtctcttaaag
aaaaaataaaaaagccccaatttataacatCTGCAAGCGTCGCTATGTCG
>A07F__commonRT__Read009__axin2_region_009_chr17:63502126-63504126_p0067__B01R
AGGATGAGCGGTCGCACTGGcatcaacgccacgatcagctGTAAGCGCAACGGTGGACCGtggtatgctg
gtaaaccaactctcttaaagaaaaaataaaCTGCAAGCGTCGCTATGTCG
>A07F__commonRT__Read010__axin2_region_010_chr17:63504127-63506127_p0001__B01R
AGGATGAGCGGTCGCACTGGcatcaacgccacgatcagctAAATTGCGTGACGGACCTGGtccataaata
cctagggataaatttaacaaactatatccaCTGCAAGCGTCGCTATGTCG
>A07F__commonRT__Read010__axin2_region_010_chr17:63504127-63506127_p0002__B01R
AGGATGAGCGGTCGCACTGGcatcaacgccacgatcagctAAATTGCGTGACGGACCTGGgcatagaaca
attgaaaaacaacgtttaaaataccatttaCTGCAAGCGTCGCTATGTCG
>A07F__commonRT__Read010__axin2_region_010_chr17:63504127-63506127_p0003__B01R
AGGATGAGCGGTCGCACTGGcatcaacgccacgatcagctAAATTGCGTGACGGACCTGGaattatattt
ctgtatgctagcatagaacaattgaaaaacCTGCAAGCGTCGCTATGTCG
>A07F__commonRT__Read010__axin2_region_010_chr17:63504127-63506127_p0004__B01R
AGGATGAGCGGTCGCACTGGcatcaacgccacgatcagctAAATTGCGTGACGGACCTGGagcaaggtta
tatgatacaaggtcaaaataaatcaattatCTGCAAGCGTCGCTATGTCG
>A07F__commonRT__Read010__axin2_region_010_chr17:63504127-63506127_p0005__B01R
AGGATGAGCGGTCGCACTGGcatcaacgccacgatcagctAAATTGCGTGACGGACCTGGtaacagaaat
aagtgaattcagcaaggttatatgatacaaCTGCAAGCGTCGCTATGTCG
>A07F__commonRT__Read010__axin2_region_010_chr17:63504127-63506127_p0006__B01R
AGGATGAGCGGTCGCACTGGcatcaacgccacgatcagctAAATTGCGTGACGGACCTGGccaatcttta
tgaaacttaacaatctaacagaaataagtgCTGCAAGCGTCGCTATGTCG
>A07F__commonRT__Read010__axin2_region_010_chr17:63504127-63506127_p0007__B01R
AGGATGAGCGGTCGCACTGGcatcaacgccacgatcagctAAATTGCGTGACGGACCTGGgaaaatgatt
[truncated: 21,412 more rows]
