# Supplementary material for: A leukemia-protective germline variant mediates chromatin module formation via transcription factor nucleation
Source: Nat Commun. 2022 Apr 19;13:2042. doi: 10.1038/s41467-022-29625-6 (PMC9018852; doi:10.1038/s41467-022-29625-6)
Supplement: Supplementary file 8 — Source Data [file 41467_2022_29625_MOESM8_ESM.xlsx]

## Sheet: Fig. 3g
Fig. 3g
	Fold change relative to input
	MEC1-ctr-GFP	MEC1-AXIN2-mCherry
1st batch	0.886144	1.13569
	1.44523	0.470449
	0.992906	1.00866
	0.830786	1.20156
	1.20339	0.758205
	1.27736	0.670195
	1.38424	0.543019
	1.16666	0.801914
	0.957418	1.05089
	0.851157	1.17732
2nd batch	1.52074	0.492221
	1.56787	0.44626
	1.13404	0.869293
	1.70471	0.312829
	1.44023	0.570724
	1.12714	0.876026
	1.15325	0.850567
	1.02726	0.97342
	0.925418	1.07273
	1.34348	0.665069

## Sheet: Fig. 4f
Fig. 4f
	Fold change AXIN2 mRNA expression to MEC1 wild type. Each number entry correspond to a different clone.
	REF	ALT	ALT.PU1∆	MEF2∆	Control
	1.39788	11.7357	18.3445	1.403	2.16422
	0.971084	15.2054	7.14726	4.06142	0.8318
	1.66855	7.06936	2.42438	3.30439	0.259131
	0.43199	7.84326	5.21837	6.07215	0.599142
	1.4929	8.8513	2.92678	0.0730915
	1.66626	13.5178	7.74008	0.015023
	0.745747	6.96034	5.72561	0.0177731
	0.986575	11.8761	2.10222	0.0112831
	2.01262	11.8557	10.2048
	1.1414	5.39344
	1.17312	5.93078
	1.5418	9.33861
	1.2146	7.54957
	1.79261	4.84718
	0.160523	6.11789
	0.45502	10.7832
	0.449738	5.88276
	4.52994	19.1038
	4.74598	6.96186
	2.6781	10.6765
	9.5271	10.3124
	6.58901	7.69189
	3.64443	5.0156
	5.9281	8.35993
	3.46765
	3.41989
	4.10104
	0.969241
	0.339037
	10.594
	5.4297
	2.78256
	1.70689
	0.908442
	1.76094

## Sheet: Fig. 4g
Fig. 4g
			Percentage of ChIP input
		Biological replicate	Negative Region	Indel region	Positive Region
	MEF2C ALT	1	0.02019	0.086552	0.106012
		2	0.010142	0.037657	0.017383
		3	0.010941	0.062287	0.057411
		4	0.010042	0.066755	0.044797
		5	0.01564	0.053035	0.053244
		6	0.009191	0.057115	0.016709
	MEF2C REF	1	0.015621	0.035263	0.075108
		2	0.015666	0.009288	0.011667
		3	0.019508	0.022622	0.094126
		4	0.00633	0.017796	0.024051
		5	0.002804	0.027831	0.03048
		6	0.007729	0.014663	0.051082
	NoAb ALT	1	0	0.006483	0
		2	0.001659	0.010974	0
		3	0.004323	0	0
		4	0.007065	0.005392	0
		5	0.005752	0.012935	0
		6	0.002149	0.004197	0
	NoAb REF	1	0.0007	0.045609	0
		2	0.003805	0	0
		3	0.001322	0.002578	0.00477
		4	0.005043	0.00375	0
		5	0	0.009755	0
		6	0.001119	0.006041	0

## Sheet: Fig. 4i
Fig. 4i
	Luciferase signal fold change to empty vector.
Biological replicate	ALT	REF
1	2.05971	0.871808
2	1.77473	1.24406
3	1.81644	1.30115
4	2.44523	1.86201

## Sheet: Supplementary Fig. 5b
Supplementary Fig. 5b
		Biological replicate	AXIN2 mRNA expression fold change relative to LCL Het
	LCL Het	1	1.04381
		2	0.880492
		3	1.08806
	LCL ALT	1	1.1933
		2	2.50822
		3	0.780727
	LCL REF	1	0.0481161
		2	0.0519391
		3	0.0521569
	OSU-CLL	1	1.30698
		2	1.37687
		3	1.36208
	MEC1	1	0.0406395
		2	0.0195481
		3	0.02047

## Sheet: Supplementary Fig. 7a 
Supplementary Fig. 7a
Precision Plus Protein Dual Color (Bio-Rad) as molecular weight marker.

## Sheet: Supplementary Fig. 7h
Supplementary Fig. 7h
		Fold change relative to input
Mice	Constructs	MEC1-Control	MEC1-AXIN2
1	ctr-GFP / AXIN2-mCherry	1.22	0.74
2	ctr-GFP / AXIN2-mCherry	1.12	0.87
3	ctr-GFP / AXIN2-mCherry	1.31	0.65
4	ctr-mCherry / AXIN2-GFP	1.16	0.84
5	ctr-mCherry / AXIN2-GFP	1.7	0.28
6	ctr-mCherry / AXIN2-GFP	1.35	0.63

## Sheet: Supplementary Fig. 8b
Supplementary Fig. 8b
MEF2 1:500 (sc-313, Santa Cruz)
Precision Plus Protein Dual Color (Bio-Rad) as molecular weight marker.

## Sheet: Supplementary Fig. 8d
Supplementary Fig. 8d
			ATAC-seq normalized read count
	CRISPRed MEC1	Biological replicate	Inside VCM	Outside VCM
	ALT	1	537.714	1956.73
		2	447.47	1749.15
		3	519.229	1867.23
	REF	1	406.678	2056.35
		2	395.971	2031.81
		3	361.894	1627.13
